# Supplementary material for: Construction and validation of a novel and superior protein risk model for prognosis prediction in esophageal cancer
Source: Front Genet. 2022 Nov 15;13:1055202. doi: 10.3389/fgene.2022.1055202 (PMC9705836; doi:10.3389/fgene.2022.1055202)
Supplement: Supplementary file 2 [file Table3.XLSX]

## Sheet: Sheet1
id	futime	fustat	WIPI2	Sox2	EphA2_pY588	DDR1_pY513	HEREGULIN	ADAR1	CRAF	CYCLINB1	BAP1C4	PGM1	UBQLN4	PARPCLEAVED	PAI1	Elk1_pS383	MelanA	RB_pS807S811	MMP2	CDK1	ERALPHA_pS118	MEK1	TUFM	ASNS	SMAC	JNK2	FOXO3A_pS318S321	Wee1_pS642	Twist	SDHA	SETD2	FTO	EphA2	CASPASE8	NCADHERIN	CDK1_pT14	DUSP4	PHGDH	PAK4	COLLAGENVI	Hexokinase-I	b-Catenin_pT41_S45	GSK3ALPHABETA	Rad23A	RRM2	Glutaminase	RAD51	SMAD1	KAP1
TCGA-L5-A4OR	96	0	-0.130702	1.08676	-0.357816	0.253978	0.31438	-0.0028539	0.054134	0.54261	0.35153	0.191583	-0.0678785	0.15655	0.27177	-0.50528	0.301043	-0.22907	-0.51903	0.18119	-0.43568	0.42664	-0.0332785	0.24197	-0.64646	-0.32176	0.38408	-0.274769	-0.0105892	0.416376	0.053213	-0.138778	0.802357	-0.24119	-0.68365	0.508423	1.9044	0.3677	0.160157	-0.34123	-0.407645	0.144446	0.075907	-0.27216	0.804643	-0.0163238	0.7865	-0.046583	0.0409154
TCGA-LN-A9FQ	391	1	0.105507	0.660585	-0.0525334	0.314283	0.34035	0.0094626	-0.1439	-0.85058	-0.57847	0.231567	-0.0776404	0.18225	0.73839	0.206758	0.240981	-0.6235	-0.330674	0.2898	-0.77979	0.48547	0.330489	-0.13579	-0.99323	0.099296	0.58113	-0.261593	0.0947043	0.479295	0.4053	-0.0585956	-0.033102	-0.34571	-0.021342	-0.292822	-0.36408	0.0884067	0.846808	0.74225	1.10264	-0.221982	0.095019	0.319314	1.02756	1.08516	1.3791	-0.1515	-0.794175
TCGA-JY-A6FD	2069	1	0.333487	0.204263	0.342981	0.23973	0.57843	0.75733	-0.066565	1.3079	-0.18026	-0.0067668	-0.159867	0.076076	1.2661	-0.673578	0.146793	0.05508	-0.642419	-0.15076	-0.38653	0.15382	-0.0797458	1.217	-1.0627	-0.058219	0.17067	-0.0598553	0.00527323	-0.0774217	-0.028305	-0.700787	2.17126	0.028753	-0.39266	1.03166	0.0062518	0.218325	0.395954	-0.068291	0.443865	-0.395044	-0.099189	0.417923	2.12905	0.132165	0.69776	-0.20717	-0.289343
TCGA-IG-A4QT	283	0	-0.450758	0.234341	0.0570406	-0.227425	1.7063	0.17789	0.082893	-1.1863	-0.914	0.594928	0.394134	0.16335	1.2428	0.205674	0.646633	-0.57031	0.194385	-0.26991	-0.98531	0.037754	-1.14588	0.10314	-0.96914	-0.78855	-0.19802	-0.191073	0.256408	0.274442	1.654	-1.10994	0.00528181	-0.071068	1.3603	-1.74302	0.19905	0.282174	0.38847	1.9952	-0.684286	0.888392	-1.52	0.13602	1.68771	-0.13812	3.3303	-0.94285	-1.20354
TCGA-L5-A43M	272	1	0.25204	0.871631	0.205954	0.302478	0.3341	0.25071	-0.37784	-0.23631	0.017802	0.00835742	-0.0875889	0.31366	0.82552	-0.21291	0.309149	0.10237	-0.524266	0.21675	-0.56903	0.0002892	0.132571	0.72207	-0.57574	-0.090684	0.6854	-0.329124	-0.00189181	0.457194	0.3673	-0.876259	1.0822	0.83517	-0.28749	-0.891409	1.8482	0.500303	0.173133	-0.52489	0.0846734	-0.0608477	-0.16781	-0.617791	0.231677	-0.0240552	1.0188	0.15446	-0.164464
TCGA-IG-A6QS	303	0	-0.22338	0.0405746	-0.0264066	0.40322	1.5425	2.535	-0.49333	1.4398	-0.62678	-0.058627	0.00665744	0.45282	3.9087	-0.482248	0.443171	-1.0805	-0.250873	0.4938	-0.42606	0.48312	-0.640623	1.7195	-0.85339	-0.46681	0.04878	0.604232	0.107595	0.221482	0.96538	-0.46964	1.17771	0.01563	0.59479	0.508794	0.49006	0.0780236	1.54402	-0.0054131	-0.200993	0.278071	-0.33751	0.887395	2.35138	0.252505	1.3686	-0.57922	-1.58797
TCGA-L5-A8NK	412	1	0.346405	0.168206	-0.402174	0.102622	0.26043	0.26641	-0.29014	0.23391	-0.16352	0.222817	-0.188983	0.2092	1.5245	-0.286021	0.246677	0.62505	-0.0388339	0.24018	-0.65632	0.25122	0.294994	0.32364	-0.1826	-0.29584	0.29208	-0.157987	0.0790152	0.99846	0.32117	0.260049	1.48228	-0.26134	-0.25573	0.80615	-0.032395	0.238654	0.633907	-0.27681	0.49497	-0.569539	0.11183	0.11244	1.6585	0.432522	1.1477	0.060328	-0.378057
TCGA-L5-A43H	9	0	0.380926	0.737461	0.0682171	0.395575	0.54628	0.37614	-0.15086	0.17873	-0.24823	0.0531758	-0.0560609	0.15033	1.99	-0.442422	0.504812	-0.386	0.3439	0.31267	-0.6608	0.2873	0.340104	0.26434	-0.73019	-0.070964	0.37894	-0.1601	0.0430215	0.266121	0.22755	-0.11578	0.43075	-0.16674	-0.096978	-0.128678	-0.19688	0.198699	1.09407	-0.012027	0.860988	-0.0221286	0.11424	-0.117548	1.14477	0.127753	1.4196	0.26007	-0.890555
TCGA-L5-A4OQ	42	0	0.106424	-0.00474374	-0.0085669	0.27398	0.56875	0.05533	-0.28697	-0.15134	-0.69044	0.192056	-0.05366	4.6172	0.52925	-0.35896	0.273103	-0.13828	-0.593194	0.11385	-0.83871	0.081185	0.0997139	0.47095	3.0991	-0.122	0.60504	-0.219049	-0.0379338	0.545956	4.8804	-0.872103	0.877595	4.7055	0.29488	-0.880509	1.1977	0.382046	0.723737	-0.33095	0.134248	0.155362	-0.14354	0.121822	0.884934	0.992191	2.3523	-0.33422	-1.04659
TCGA-IG-A8O2	142	0	0.161146	0.888673	-0.232841	0.223871	0.47487	0.50245	-0.28226	0.1803	0.22999	0.135261	0.0714763	0.33392	0.81959	-0.0803727	0.177972	-0.54733	-0.358549	0.57169	-0.64923	-0.15186	0.320566	0.39531	-0.30728	-0.31883	0.312	-0.182123	0.103878	0.141819	1.5658	0.131231	0.131597	0.20354	-0.36775	0.0789771	0.10195	0.348578	0.514781	-0.11732	-0.081097	-0.347186	-0.23313	-0.255134	0.548662	0.177061	1.1584	-0.075801	-0.0806333
TCGA-IG-A3YB	80	1	0.0399661	0.217345	-0.109691	0.267175	0.43494	0.63976	-0.3503	-0.61861	-0.1052	0.110259	-0.0654448	0.45	0.80485	-0.190833	0.322829	-0.11707	-0.330998	0.60065	-0.36687	0.035083	0.6473	0.32257	-0.51293	0.073845	0.8111	-0.341562	-0.0214561	0.859569	0.89775	-0.260786	-0.0290605	-0.035238	-0.42592	-0.967646	-0.082557	0.371915	0.595737	-0.26597	0.279554	-0.0708845	-0.28291	0.0687168	0.377423	0.544055	1.0615	-0.15593	-0.608531
TCGA-LN-A4A3	388	1	-0.17593	0.196738	0.411819	0.358677	0.4044	-0.30064	-0.044059	-0.78767	-2.147	0.163761	0.197617	0.062893	2.7676	0.16179	0.300696	-0.88916	-0.16229	0.3958	-0.85126	0.36858	-0.242984	0.20882	-1.2527	-0.39876	0.55583	0.153578	0.109254	0.526327	0.57961	-0.55485	0.53243	-0.41512	0.60355	-0.94294	-0.20811	0.269845	1.45694	0.73164	-0.526592	0.312695	-0.016372	-0.346706	0.726316	0.0700884	2.7797	-0.1652	-1.33824
TCGA-LN-A49L	318	0	0.0757768	-0.317711	-0.678816	0.0446612	0.2771	1.1443	0.0031983	1.9032	0.19753	-0.143015	-0.0835636	0.2961	0.97772	-0.430704	-0.0248269	1.4881	-0.686668	0.12171	-0.09606	0.51863	0.300734	2.1056	-0.49935	-0.33293	0.25493	-0.0578416	-0.107488	0.236487	-0.015612	-0.827441	-0.399331	-0.041859	-0.60473	1.85304	0.18449	1.53575	-0.261503	-0.48356	-0.0989742	-0.316062	0.3806	0.727989	2.00822	-0.0868266	0.92234	-0.039297	-0.243891
TCGA-LN-A9FR	373	1	0.342491	0.691854	-0.212721	0.290794	0.20974	0.53956	-0.11712	0.5963	-0.067876	0.133024	-0.0591328	-0.030452	2.7353	-0.808382	0.26645	-1.382	-0.0732844	-0.043299	-0.22514	-0.12504	0.185642	0.29189	-0.38898	-0.27121	-0.040162	-0.486558	0.0497143	0.304719	0.19564	0.568156	0.743118	-0.22998	-0.23088	-0.0877199	-0.26732	0.593824	0.842234	0.18019	0.369495	-0.634583	0.17696	-0.150872	1.07335	1.07655	0.95312	0.058878	-0.651269
TCGA-RE-A7BO	213	0	-0.24565	-0.0612829	0.189581	0.352977	0.72279	0.11643	-0.25662	1.0304	-0.4922	0.0860053	0.132029	0.17439	2.2095	-0.239939	0.346615	-0.005388	-0.408389	0.047011	-0.49068	0.1269	-0.30932	1.1695	-1.0622	-0.24687	0.34342	-0.087876	0.140868	0.166499	0.75825	-1.11409	1.69317	0.1616	0.14129	0.475364	-0.054343	-0.064122	-0.00642732	-0.019142	-0.793958	0.001098	-0.23718	-0.525753	0.502454	0.659621	2.04	0.03444	0.0264554
TCGA-L5-A8NV	1599	0	0.0828852	0.0535253	-0.0624552	0.162404	-0.0069319	0.36075	-0.2831	-1.4695	-0.41162	0.227543	0.103957	0.38399	-0.16989	-0.156902	0.377193	-0.60796	-0.388134	0.078512	-0.51678	-0.42453	0.239141	-0.44167	-0.50034	-0.18611	0.8265	-0.177461	0.0829002	0.393794	0.162	-0.0914574	0.210757	0.39471	-0.14955	-1.53789	0.37425	-0.0239988	0.658961	0.13698	-0.222109	-0.223859	0.092503	-0.0815827	0.619228	0.481111	0.7652	-0.29434	-0.353014
TCGA-LN-A49X	384	1	-0.225082	0.0498095	-0.0777477	0.111372	0.50027	-0.18885	-0.20887	-1.4246	-1.5837	0.724867	-0.0416625	0.024803	2.1089	0.376907	0.511251	-0.82511	0.19729	0.17561	-0.63781	0.29625	-0.0938156	0.39079	-1.1852	0.06957	0.65305	-0.0720252	0.19519	0.24563	0.50295	-0.296878	0.112459	0.0088294	0.53373	-1.23952	-0.27322	0.0989056	0.810033	0.056071	-0.222038	0.265909	0.17739	-0.107797	0.763325	0.176627	2.6331	-0.16618	-1.19202
TCGA-LN-A4A2	380	1	0.0709962	0.413267	-0.1274	0.308577	1.0359	0.18036	-0.17154	1.0816	-0.60121	0.11637	-0.0980944	0.084032	2.6977	-0.433223	0.403236	-0.38716	-0.246957	-0.067534	-0.61661	0.85708	-0.466613	0.58947	-0.74871	-0.33185	0.26174	-0.123242	0.0924543	0.0665356	0.34313	0.245577	0.759948	-0.088921	-0.19022	0.605674	0.10228	0.379323	0.707951	-0.0058891	-0.0190751	0.0368806	0.34528	-0.130044	2.23601	0.643421	1.2533	0.3545	-1.1496
TCGA-VR-A8Q7	1590	1	0.135263	-0.184951	-0.449312	-0.0722754	-0.024387	0.51505	-0.037202	1.191	-0.24539	0.157505	-0.272134	0.063364	1.535	-0.167159	-0.273885	-0.65309	-0.462093	-0.0049292	-0.49324	-0.46041	-0.116859	0.90831	-0.53006	-0.43086	0.26379	-0.36297	-0.093877	-0.0860629	0.086075	-0.158885	0.605088	-0.0015694	0.1557	0.975177	0.51374	0.524123	0.455229	-0.091193	0.301045	-0.456419	-0.10207	0.394225	1.63683	0.392328	1.4415	-0.061898	0.225981
TCGA-LN-A49P	375	1	-0.0252846	1.33188	-0.469655	0.0955143	0.17239	0.057288	-0.17769	0.27584	0.23499	0.0941015	-0.294142	0.095589	-0.10396	-0.0326162	0.183493	-0.72216	-0.559225	0.42504	-0.41813	0.37027	0.425144	0.3548	-0.5781	0.19238	0.44	-0.3554	-0.0974639	0.0626934	0.72664	-0.226729	0.133001	0.047917	-0.60666	0.556036	-0.19096	0.896348	0.500428	0.047575	1.15878	-0.458274	-0.28721	0.241356	1.80296	0.0175368	1.0222	0.035717	-0.436878
TCGA-L5-A4OT	149	0	0.150577	0.0432333	0.275032	0.106219	-0.04492	-1.3154	-0.12519	-1.505	-1.1196	0.294983	-0.494808	2.1628	1.8414	-0.119248	0.281952	-0.68552	-0.127456	0.0035591	-0.95677	-0.96456	-0.149566	-0.10663	0.31762	-0.32117	0.54731	-0.176917	0.0648552	0.580035	1.0022	-0.357655	0.400755	2.0132	-0.16595	-1.94946	1.0581	0.00873817	0.468207	0.49844	0.0213027	0.0571089	-0.13671	-0.373001	0.8759	0.547608	1.7132	-0.85234	-0.816855
TCGA-LN-A5U6	375	1	0.16959	0.852891	-0.131381	0.23204	0.23625	0.37886	-0.055949	0.8256	-0.10432	0.165146	-0.113699	0.0020576	2.6969	-0.429895	0.107136	-0.85082	0.0601343	0.14228	-0.46352	0.69055	0.0122649	0.24182	-0.61298	-0.004747	0.12633	-0.475841	-0.0519016	0.36902	0.31478	-0.0538696	1.09448	-0.12459	0.076057	0.42691	-0.21253	0.463433	1.33491	-0.4425	0.127755	0.0282495	-0.29285	-0.0914719	1.54971	0.655777	1.7786	-0.22303	-0.422084
TCGA-Z6-A8JD	104	1	-0.151871	-0.26336	0.0645787	0.18488	0.42558	0.049243	-0.47767	0.64056	-1.2858	0.24683	-0.124534	0.097907	2.4427	-0.630269	0.279344	0.045029	-0.504241	-0.067858	-0.81705	0.16681	-0.0239117	0.10518	-0.36138	-0.32701	0.22204	0.0463489	0.128174	0.203386	0.23781	0.369625	0.30219	-0.18839	-0.13463	0.74192	0.15847	0.166504	-0.0226845	0.11513	0.56206	-0.328912	0.25716	0.2288	1.51038	0.445609	1.3027	-0.031252	-1.09502
TCGA-LN-A8HZ	375	1	0.35967	2.1054	-0.403765	0.302066	0.54241	0.67284	-0.10107	1.0857	0.33324	-0.0247112	-0.0339973	0.29926	3.346	-0.547253	0.415233	-0.62022	-0.114977	0.086337	-0.38016	0.26345	0.0163275	0.71758	-1.0454	-0.41726	0.080364	-0.342547	0.175425	0.191961	0.20409	0.28493	0.701313	-0.38697	-0.39486	1.20451	-0.076356	0.589109	1.03566	0.030489	0.543191	-0.227544	0.26291	-0.0351639	1.94186	0.854801	1.1965	-0.14513	-0.275371
TCGA-L5-A4OF	801	0	0.07545	-0.118381	-0.0337869	0.00381055	-0.062658	-1.0466	-0.22991	-0.47528	-0.50063	0.211835	0.00677839	3.9593	0.08267	-0.0704932	0.117801	-0.098136	-0.372308	-0.044639	-0.81443	0.38612	0.0759337	-0.46601	1.6498	0.28984	0.24661	-0.250957	0.0613548	0.11501	2.2124	0.133916	0.163734	3.6105	0.82067	-0.471767	-0.53095	0.483732	0.24971	0.025219	-0.390009	-0.252765	-0.089878	-0.320767	0.706171	0.31985	0.58282	-0.44184	-0.0393705
TCGA-2H-A9GF	784	0	-0.0995347	-0.21584	-0.606171	0.0929978	0.65023	0.59083	-0.19171	1.0382	0.25986	0.27365	-0.0527253	0.41813	-0.15762	-0.560547	0.202957	-1.0262	-0.680852	0.18007	-0.3927	0.34482	-0.0243225	0.87756	-0.36607	-0.036725	-0.087791	-0.456646	-0.00347369	0.394688	0.24261	0.027914	1.21208	0.66006	-0.065063	1.52459	0.76665	0.819213	-0.121175	-0.17289	-0.0118197	-0.464208	-0.12825	-0.482313	0.768423	0.958411	0.61739	-0.11741	-0.455061
TCGA-VR-AA7B	342	1	0.303001	0.152816	0.0670276	0.645088	0.7045	0.18419	-0.26821	-1.3224	-1.1441	0.497057	0.253276	0.20289	2.3374	0.556378	0.610578	-0.41227	0.0642344	1.2218	-0.71625	0.5225	0.836025	-0.089485	-1.0523	0.25582	0.86613	0.164466	0.436777	0.441826	0.83437	-0.637369	0.0405964	-0.04284	0.0385	-1.59979	-0.22241	0.479211	0.912389	0.50169	-0.610246	0.307271	0.070694	-0.135037	0.986217	0.360513	0.98149	-0.10762	-1.35169
TCGA-JY-A6FG	1263	0	-0.0859636	0.281344	-0.0317338	0.278783	0.26714	-0.47411	0.0948	-0.21797	-0.46046	0.249967	-0.0743706	-0.32843	1.5439	-0.352174	0.204831	-0.24662	-0.291496	-0.72979	-0.58539	0.21719	-0.283313	-0.10317	-0.96435	0.30025	0.011708	-0.127368	0.0820302	-0.594188	0.50397	-0.113101	1.65641	0.075028	0.30284	-0.251722	-0.40504	-0.249772	0.812998	-0.27716	0.0345355	0.570104	0.036364	0.0398801	0.633208	0.26779	-0.023555	-0.49268	-0.458047
TCGA-L5-A8NT	825	1	0.0862996	0.067016	-0.0427311	0.2031	0.11433	-0.15443	-0.22476	-1.1907	-0.47029	0.255034	-0.154387	0.15867	0.68747	0.161118	0.131142	0.025615	-0.176597	0.48094	-0.62573	0.099396	0.580426	0.55165	-0.49692	-0.072922	0.65616	-0.159578	0.120337	0.257094	0.10494	-0.313135	0.480484	0.01033	-0.21269	-1.19083	1.1247	0.146999	0.369777	0.33914	0.493105	-0.10734	-0.053798	0.0562092	1.09333	0.494818	0.45608	-0.37861	-0.336893
TCGA-IG-A5S3	712	1	0.294537	-0.0684125	0.280968	0.192074	0.074635	0.11483	-0.235	1.0106	-0.040554	0.248342	-0.109916	0.18771	-0.097455	-0.316439	0.246016	0.11493	-0.370651	0.66926	-0.16184	-0.83791	0.136042	0.28291	-1.0302	-0.09515	0.56698	-0.111414	0.00460434	0.37771	-0.073008	-0.56063	1.29518	-0.045662	0.2173	-1.22075	0.37063	0.0537354	0.489905	-0.1492	0.111708	-0.14758	-0.22596	0.0745288	0.552251	0.11376	0.30334	0.12666	-0.586263
TCGA-LN-A49M	385	1	-0.10646	0.353978	0.0583278	0.336201	0.41406	0.27406	0.031972	0.33036	-0.29707	0.0948993	0.0113679	0.17799	1.438	-0.333049	0.332112	-0.41077	-0.268005	0.026681	-0.6789	0.89667	-0.157545	0.34723	-1.1047	-0.29217	0.27619	-0.161723	0.200802	0.115111	0.65881	-0.266199	1.63499	-0.12715	-0.14467	0.478348	-0.20423	0.00390169	0.74726	-0.33188	-0.340668	0.182221	0.028695	-0.349535	0.614004	0.221558	1.559	-0.32539	-0.659952
TCGA-L5-A4OS	1271	1	0.0190743	-0.258168	-0.273889	0.093951	0.38551	-0.10657	-0.20157	0.87876	-0.39434	0.0953398	-0.0284353	0.14592	1.4804	-0.626214	0.187539	0.13814	-0.610205	0.10003	-0.71266	-0.072244	-0.196924	1.4158	-0.78581	-0.27402	0.16548	-0.113624	-0.0197904	0.0979167	0.65284	-0.552512	-0.161904	-0.014737	-0.42067	0.420246	0.080284	0.351656	-0.279894	0.21263	0.0462514	-0.24444	0.088011	0.106597	1.78791	1.31041	0.46587	-0.063916	-0.75304
TCGA-VR-A8EQ	694	0	-0.367651	0.13404	-0.340091	0.315171	0.56877	0.27376	-0.22474	0.18843	-0.58177	0.630852	-0.0551813	0.41135	0.556	-0.609722	0.33062	-0.92334	-0.428632	0.005842	-0.41686	0.29505	-0.473753	0.48501	-0.050045	-0.19915	0.41298	-0.19957	0.112875	0.668031	0.34235	-0.53236	-0.134714	0.40841	-0.09852	-0.29945	1.1083	0.303087	0.407202	0.060272	0.678008	-0.0521705	-0.016831	-0.0687997	0.788624	-0.00943762	1.1062	0.025895	-1.21949
TCGA-VR-A8EP	824	1	-0.0627002	2.76207	0.65466	0.133521	0.18646	0.2623	-0.32469	0.37097	-0.011916	-0.0746639	0.0458281	0.63087	0.82297	-0.242313	0.181434	-0.46354	-0.444636	-0.18401	-0.42304	0.55223	-0.170407	1.1996	-0.34052	-0.47736	0.28176	-0.0698945	0.102498	0.0590024	2.4612	-0.626832	1.64473	0.23947	-0.43222	0.661967	-0.088123	0.724299	0.120531	0.03187	-0.0706623	0.0593883	-0.11924	0.227308	0.689059	0.0353926	0.62888	-0.17901	-0.0469623
TCGA-L5-A43J	0	0	0.283177	0.0950822	0.206834	0.283547	0.26188	0.5652	-0.12507	0.57725	0.014385	0.246344	-0.122361	0.01139	2.3357	-0.509954	0.297903	0.022537	0.134034	-0.0021529	-0.56392	0.51538	-0.0870979	0.35319	-0.79282	0.06855	0.44549	-0.191186	0.0257073	-0.201953	0.10159	0.534387	0.309812	-0.22002	-0.36678	0.460225	-0.13603	0.305816	0.92798	-0.049582	0.238267	-0.178155	-0.034515	-0.381407	0.797783	0.406907	0.97379	-0.0070421	-0.42672
TCGA-L5-A4OU	882	1	-0.178759	0.0162473	0.309381	0.292455	0.17879	-0.31592	-0.15421	0.19112	-0.794	0.112333	0.0480641	-0.1257	2.9367	-0.151984	0.23721	-0.30747	-0.128493	-0.14064	-0.5815	0.35823	-0.201973	0.96164	-1.0147	0.11001	0.13636	-0.243382	0.124702	-0.0383826	0.14618	-0.400607	1.78859	0.10315	-0.28779	-0.00810558	0.14991	0.250315	0.606378	0.25733	-0.0892089	-0.0950078	-0.12052	-0.357791	0.568766	0.190458	1.101	-0.12272	-0.661216
TCGA-XP-A8T7	1254	1	0.164474	0.347905	-0.356285	0.0842668	0.73733	0.039229	-0.33703	1.9794	0.039024	0.0260316	-0.137129	0.087187	1.0724	-0.662041	0.380809	1.2801	-0.583192	0.21105	-0.42109	0.58827	0.406579	0.12571	-1.1901	-0.41214	0.020499	-0.0318091	0.368736	-0.391114	0.77068	-0.194965	1.7314	-0.018122	-0.44264	1.81995	-0.025619	-0.162717	0.423302	-0.48402	-0.339067	-0.0892436	-0.028582	0.504343	2.8323	0.405424	0.63684	-0.39548	-0.33334
TCGA-L5-A8NI	410	0	0.0993303	-0.293632	-0.194034	0.104529	0.55058	-0.051349	-0.027706	1.2997	0.2316	0.168427	-0.256221	0.20964	0.58393	-0.452871	0.111274	-0.64996	-0.70641	0.16059	-0.053543	0.35885	0.408564	0.61226	-0.45211	-0.23835	-0.08609	-0.312778	-0.0163548	0.52806	0.44539	-0.11765	1.19815	-0.19692	-0.12544	1.0771	0.83856	0.610831	-0.25267	-0.42123	0.333511	-0.076564	-0.071376	0.717864	1.26017	0.445318	0.11425	-0.15509	0.222951
TCGA-IG-A3QL	1071	1	0.478878	0.854827	-0.147168	0.203105	0.097604	0.3144	-0.073322	0.24448	-0.066122	0.186047	-0.0713869	0.13411	0.5224	-0.476786	0.296918	0.46072	-0.438358	0.19368	-0.71729	0.30344	0.0380909	0.78262	-0.48677	-0.26796	0.34709	-0.00292595	0.0107536	0.267815	1.158	0.0841792	0.419387	-0.13311	-0.59173	0.240585	-0.1207	0.558122	0.473351	-0.3489	0.325381	0.0247493	0.11271	-0.148493	0.606854	0.282842	0.73442	-0.085328	-0.567929
TCGA-IG-A97H	441	1	0.40474	0.173235	-0.312335	0.342224	0.46322	0.43861	-0.28109	0.57404	-0.3814	0.168379	-0.0295329	0.42365	3.0879	-0.58594	0.150864	-1.3056	-0.186771	0.055135	-0.56017	0.74756	-0.328	0.78375	-0.91919	0.1272	0.1935	0.00554361	0.17628	0.350749	0.52534	-0.868253	1.24402	0.29031	-0.27406	0.291613	0.16103	0.29262	0.522911	-0.096601	0.238619	-0.24136	0.30813	-0.0280554	2.05852	0.767744	1.2689	-0.029471	-1.38905
TCGA-L5-A8NL	402	1	-0.237088	0.326306	-0.262475	0.205185	0.11382	0.78909	-0.40376	0.26907	-0.03869	0.166179	-0.120091	0.31505	1.1291	-0.0816099	0.179937	-0.92849	-0.575743	0.3524	-0.39191	0.07428	0.883351	0.65943	-0.39743	-0.0054164	0.36168	-0.31529	0.0259726	0.496783	0.15932	-0.488126	0.410164	0.27242	-0.44938	0.422034	0.511	0.138483	0.430454	-0.0098397	-0.0363244	-0.35957	-0.20439	0.196823	1.26542	0.255673	0.58599	-0.32383	-0.153499
TCGA-LN-A49K	180	0	0.0675919	2.36519	-0.346309	0.122307	0.74899	1.1629	-0.10885	1.2173	0.40855	-0.277536	-0.126488	0.60697	0.35739	-0.433712	0.186705	0.37267	-0.708021	0.3927	-0.40648	-0.7419	0.493678	0.76932	-0.72595	-0.51683	0.11666	-0.0544525	-0.082794	0.637581	0.47197	-0.025225	0.205193	-0.45396	-0.11567	1.4005	0.21442	0.898603	0.157347	-0.50023	0.726052	-0.07984	-0.079293	0.170993	1.73571	0.364185	1.6046	0.10512	-0.151764
TCGA-IG-A4QS	118	0	-0.740048	0.268036	-0.271497	0.110061	0.2628	0.89764	-0.38184	0.36692	0.11674	0.17879	-0.0222824	0.28281	-0.53129	-0.395693	0.131855	-0.20932	-0.503469	0.096126	-0.36405	-0.493	0.0484842	0.79995	-0.58011	-0.34612	0.15798	-0.349965	-0.00011275	0.109093	0.2702	-0.283681	1.41235	0.083624	-0.36821	0.554973	1.7744	-0.0488708	-0.20099	-0.40922	-0.495927	-0.017686	-0.043075	-0.594738	0.666018	0.191779	1.1392	0.044599	0.0948473
TCGA-L5-A4OW	217	0	0.156728	-0.237532	-0.223875	0.231637	-0.061764	-0.52416	-0.03253	0.67447	0.08807	0.26054	0.0457622	-0.76196	-0.069953	-0.571618	0.179568	0.27694	-0.388068	-0.068506	-0.62313	0.94926	0.119553	0.38001	-0.49544	0.3047	0.043386	-0.138935	0.0542053	0.295234	-0.10869	-0.0799331	1.65755	-0.40194	0.85752	0.644205	1.863	0.330972	-0.163468	-0.21151	-0.24333	-0.128634	0.2358	-0.275597	1.02578	0.129336	0.74701	-0.23772	-0.246954
TCGA-LN-A9FP	366	1	0.399725	1.63853	-0.00459176	0.265825	0.079811	0.1536	-0.23501	0.54239	-0.33137	-0.0126453	-0.057421	0.19066	0.7552	-0.425015	0.295624	-0.33596	-0.467658	0.039799	-0.66484	0.25505	0.226243	1.033	-0.56893	0.02138	0.2035	0.0507855	0.158095	0.374573	0.36632	-0.510532	1.04424	-0.19911	0.67562	0.945047	-0.085263	0.961985	-0.0062908	-0.030488	0.983981	-0.0119992	0.143	0.637527	0.811222	-0.0107397	0.68769	-0.067992	-1.20062
TCGA-JY-A93F	731	1	-0.516767	0.191211	0.0562318	0.40919	1.3514	0.46825	-0.24651	1.1088	-1.0642	0.255581	-0.0302879	-0.047997	2.3311	-0.370656	0.418511	-0.74106	-0.250126	-0.26716	-0.3089	0.042744	-1.29012	0.13564	-0.31986	-1.1656	0.092159	0.11802	0.175338	-0.324	0.58262	-0.399251	1.07057	-0.16688	0.16839	-0.16759	-0.33687	-0.208975	1.09126	0.32935	-0.0176085	-0.0208998	-0.011045	0.302073	1.71986	-0.038267	1.5259	-0.72047	-1.28861
TCGA-L5-A4OX	226	0	0.0389364	-0.152634	0.150621	0.394873	0.41955	0.2081	-0.23856	0.6527	-0.2024	0.0383141	-0.0785092	0.22702	0.21507	0.327295	0.251617	0.26421	-0.450737	0.24016	-0.4561	0.14703	0.395473	-0.24492	-0.26161	0.32548	0.284	-0.200793	0.0285006	0.637687	0.10109	-0.991088	0.96668	0.17374	0.11927	-0.135672	0.7202	-0.112783	0.204451	0.37476	-0.548735	0.165539	-0.31229	-0.638765	1.1589	-0.148364	0.94251	0.2604	-0.1759
TCGA-VR-A8EO	785	1	-0.373995	0.351406	-0.108653	0.195479	1.7242	0.13568	-0.61334	-0.15616	-1.6675	0.39719	0.1669	0.48968	1.8351	-0.247226	0.375422	-0.20634	0.0401898	0.067617	-0.21886	-0.98696	-1.09599	0.66467	-0.33027	-1.051	0.13452	0.175939	0.512141	0.304032	0.44111	0.167545	0.132416	-0.074552	0.16035	0.034201	0.2913	0.471799	0.394619	0.40007	-1.25736	-0.188554	-0.51836	-0.26302	2.18269	0.00126987	1.6738	0.020829	-1.16645
TCGA-L5-A8NF	81	0	-0.0797567	0.893597	0.664734	0.418372	0.027169	0.23175	-0.24755	-1.4678	0.22848	0.188434	-0.069466	3.2195	-0.33194	0.0426968	0.31256	-0.44808	-0.37174	0.14049	-0.38844	0.10348	0.300347	0.33463	0.96512	0.16092	0.5161	-0.277031	-0.0151142	0.188191	2.4227	0.543361	0.341608	3.4404	0.42585	-1.10071	-0.067776	0.061374	0.592144	-0.019632	0.268087	0.307163	-0.41189	-0.251397	0.633901	0.0101304	0.74443	-0.25286	-0.708749
TCGA-L5-A4ON	558	0	0.111897	-0.188296	0.0367028	0.363537	0.18383	0.63023	-0.10421	-0.093279	0.26724	-0.106396	-0.168511	0.16969	-0.27507	-0.0439138	0.197598	0.082632	-0.509834	0.15153	-0.31145	0.18207	-0.0144183	0.04743	-0.46819	-0.03449	0.36778	-0.330931	0.082982	0.601521	0.64557	-0.843465	0.751126	-0.12993	-0.54487	-0.530542	2.0775	0.0545499	0.170424	0.23038	-0.440581	0.250958	-0.317	-0.244118	0.823776	1.00736	0.8251	0.26855	-0.20009
TCGA-JY-A939	660	1	0.038967	0.257186	-0.351843	0.186301	0.59143	0.33769	-0.10022	-0.081839	0.26971	0.322996	-0.184636	0.22036	0.36626	-0.348125	0.249221	-1.0572	-0.632088	0.0060903	-0.46474	0.34791	0.309865	0.98891	-0.6371	0.15458	0.013094	-0.256509	-0.0705381	0.740362	0.29994	-0.584561	1.08379	0.3637	0.22041	-0.336776	0.56577	0.295548	0.65794	-0.29224	0.531559	0.0619381	-0.39976	0.420399	1.64824	0.191803	1.2656	-0.26438	-0.349955
TCGA-2H-A9GQ	128	0	0.718614	-0.239124	-0.459456	0.111785	0.11109	0.63954	-0.10779	-0.022913	0.30673	0.263587	-0.259744	0.24906	0.90144	-0.162189	0.201795	-0.26898	-0.432541	0.045259	-0.23834	0.18068	0.882046	0.55035	0.43659	-0.11248	0.28227	-0.292724	-0.00786838	0.806945	0.69169	0.303497	0.407559	0.47096	-0.39597	0.341993	-0.082781	0.541809	0.286525	-0.086899	0.165987	-0.10122	-0.09869	0.369704	2.06748	0.141974	0.89009	-0.28307	-0.0581047
TCGA-L7-A56G	330	0	0.562214	0.550641	0.691849	0.449132	0.75519	0.049414	-0.38737	0.93406	-0.06741	-0.134374	0.37071	0.49841	0.60233	-0.28908	0.372988	0.053455	-0.30752	0.10803	-0.4565	-0.29113	0.0154395	0.49844	-0.8966	-0.51942	0.40635	-0.203804	0.239676	0.259074	2.7111	-0.86072	1.53133	-0.076786	-0.047345	0.277326	0.32265	0.603224	0.516725	0.015959	-0.113269	0.133457	-0.06287	0.0566226	0.778759	0.146991	1.7296	0.35784	-1.0635
TCGA-Z6-A9VB	40	1	0.436235	1.67151	-0.0101946	0.331314	0.45996	0.60713	-0.34484	0.69638	-0.14374	-0.170626	0.0467345	0.53566	0.54881	-0.569384	0.34877	0.12283	-0.0241551	0.37076	-0.80184	0.5027	0.036463	0.91416	-0.82591	-0.43268	0.25111	0.0782539	0.135402	0.313953	1.6065	0.150493	1.11288	0.032596	-0.31203	0.720553	0.085593	0.565357	0.849759	-0.21639	0.233318	-0.377643	-0.0060169	-0.104217	1.81275	0.292257	1.6509	-0.035564	-1.0379
TCGA-LN-A9FO	4	1	0.483026	-0.0857155	-0.243301	0.146522	0.43793	0.5648	-0.00026436	1.9103	0.21624	0.107625	-0.231618	0.2281	1.1596	-0.614319	0.159773	0.17963	-0.684213	0.34489	-0.40953	0.039762	0.364469	0.39271	-0.32557	-0.18901	-0.051701	-0.0718679	0.112177	0.145186	-0.083877	0.448791	0.560475	-0.25818	-0.096929	2.08391	0.18167	0.817158	0.255482	-0.29117	0.341922	-0.157046	-0.060472	0.842444	2.58885	0.380028	0.99699	0.37031	-0.575315
TCGA-IC-A6RF	477	1	0.15951	0.36891	-0.0764011	0.228275	0.26257	0.0040703	-0.1574	-0.5302	-0.39213	0.13324	-0.012609	0.049106	0.73604	-0.118721	0.221024	-0.25124	-0.544832	0.42395	-0.70025	0.23975	0.200622	-0.13139	-0.73062	-0.13892	0.40976	0.0706778	0.132521	0.14008	0.078736	-0.429748	-0.326184	-0.26157	0.084946	-0.949939	-0.3644	0.263468	0.417176	0.16055	0.590824	0.0266578	-0.13822	0.0205271	0.81373	0.15652	0.849	-0.17481	-0.823778
TCGA-LN-A8I0	407	1	0.146174	0.402687	0.179474	0.301633	0.76436	0.16984	-0.14343	-1.0917	-0.98506	0.346284	-0.0102813	0.16322	1.9419	0.131826	0.495323	-1.0975	0.240938	0.94537	-0.672	0.41063	-0.321313	0.017054	-1.0517	-0.30808	0.29005	-0.186825	0.209504	0.143341	0.93791	-0.608535	0.258088	0.015551	0.25271	-0.852676	-0.29968	0.0677772	1.81018	0.40834	0.0326113	0.178496	-0.20027	-0.0392254	0.909458	0.213994	2.2086	-0.051466	-0.731209
TCGA-L5-A43E	920	1	0.04575	-0.233582	0.0862411	0.489122	0.38674	0.56512	-0.54262	-0.59713	0.28014	-0.0365747	-0.0264613	0.92497	-0.073106	-0.498438	0.467317	0.5864	-0.320652	0.69571	-0.56762	-0.61153	0.804158	0.74639	0.050548	-0.1588	0.68662	0.00234275	0.0045223	0.907926	0.0064443	-0.875707	1.35374	-0.0080572	-0.48914	-0.92533	1.6347	0.162944	-0.0128486	-0.74479	0.409563	0.0612969	-0.5316	-0.579312	0.722991	0.153234	1.4049	-0.16996	-0.456846
TCGA-IG-A3YA	632	1	0.222044	0.0935261	0.0278183	0.165492	0.19062	-0.5435	-0.12201	-0.52183	-0.83675	0.203739	0.106263	0.054692	1.0961	0.0725922	0.430197	-0.49293	-0.213906	0.47424	-0.88415	0.44852	0.23625	-0.034813	-0.80722	0.3615	0.59037	-0.0553157	0.0888672	0.265164	0.041098	-0.392056	0.270717	0.064084	0.084696	-0.953337	-0.20303	-0.0621928	0.481795	0.166	-0.207979	-0.0899158	0.037436	-0.340383	-0.0685988	0.230257	1.0089	-0.17985	-1.06455
TCGA-LN-A5U5	136	0	0.275181	0.284185	0.895976	0.273754	0.11877	0.23253	-0.14652	0.41486	-0.33064	-0.00533458	-0.174959	0.10234	0.0025003	-0.213977	0.144079	0.063091	-0.525699	0.09	-0.75894	0.25167	-0.134085	0.59774	-0.81889	-0.23184	0.21399	0.251862	0.0804481	0.232365	0.3586	-0.472313	1.69696	0.024556	-0.088922	0.236215	0.026662	0.360854	0.884684	-0.18426	0.165846	0.23049	-0.29238	-0.386372	1.24178	0.358495	1.7833	-0.25155	-0.705522
TCGA-LN-A7HX	372	1	0.0363273	0.399186	-0.560151	-0.195632	0.12394	0.56094	-0.0047956	1.1184	-0.087106	0.00417729	-0.278856	0.24929	2.0281	-0.465908	-0.0671299	-0.76775	-0.447158	0.15316	-0.56667	0.41573	-0.0195665	0.03873	-1.0307	-0.097128	0.11365	-0.243859	-0.0774907	0.24195	0.045802	-0.0954539	1.27208	-0.095898	-0.090409	1.00565	-0.053784	-0.177437	-0.38766	-0.039093	0.397568	-0.259294	0.010115	0.17873	1.74665	0.656397	1.2815	-0.14287	-0.428653
TCGA-LN-A49U	467	1	0.389375	1.96294	-0.395722	0.129151	0.48346	0.2513	-0.23228	0.42522	0.088106	-0.0214434	0.000279273	0.2122	1.2289	-0.462609	0.23374	-1.0704	0.0421629	-0.08741	-0.28731	0.097616	-0.036285	-0.064872	-1.004	-0.3386	0.10421	-0.360839	0.0939783	0.498538	0.47291	0.560212	0.856683	-0.25302	-0.31752	0.189878	-0.23833	0.421386	1.0449	-0.19641	0.443002	-0.0677787	0.2393	-0.0861544	1.82623	0.714763	1.0491	0.038887	0.39226
TCGA-L5-A88W	764	0	0.64763	0.121982	0.149867	0.348563	0.86166	-0.23076	-0.17098	0.72969	-0.34257	0.157968	0.139261	0.084895	0.8991	-0.61335	0.598039	0.71794	-0.176431	0.18805	-0.78407	0.2991	-0.0340091	1.5127	-0.94304	-0.40259	0.24117	0.110009	0.13168	-0.315667	0.080341	-0.189454	1.32676	0.19955	-0.61798	0.45944	0.025579	0.250362	0.4031	-0.37651	-1.26362	0.048672	-0.042275	-0.247319	1.38534	0.637421	0.70775	-0.19606	-0.894483
TCGA-JY-A93E	767	1	0.240615	-0.171108	-0.40862	-0.18948	-0.070546	0.10542	-0.016153	-0.80652	-0.94384	0.466711	-0.0630367	-0.28203	0.71725	-0.533689	-0.0262244	-1.1421	-0.549276	-0.065487	-0.69092	0.57791	0.316305	0.34218	-0.87377	0.062767	0.32244	-0.104954	-0.00687311	0.586355	0.17013	-0.313263	-0.166823	-0.11023	-0.41858	-0.490162	-0.10208	-0.139296	-0.0509013	0.58237	0.521687	-0.652671	0.085009	0.772085	1.6029	0.802787	0.42043	-0.26497	-1.19674
TCGA-LN-A4A1	383	1	0.170039	0.306838	-0.203228	0.322673	0.26968	-0.020206	0.11367	1.2231	-0.4791	0.220358	-0.029412	-0.21152	3.4886	0.144289	0.23424	-0.19525	-0.122379	0.073659	-0.47908	0.49583	0.112382	1.6327	-1.0772	0.24243	0.27186	-0.295116	0.021875	0.075019	0.51694	-0.188001	0.645354	-0.10646	0.17541	0.682675	-0.37345	0.239474	1.17088	-0.062843	0.0676694	-0.20105	0.25931	-0.661251	0.904345	0.726104	0.92031	0.0073252	-0.787176
TCGA-LN-A4A6	391	1	0.24834	0.507153	-0.185693	0.201069	0.72333	0.12266	-0.23264	1.4778	-0.63772	-0.0927819	-0.110338	0.29986	2.235	-0.410234	0.26437	-0.46459	-0.428137	0.12487	-0.55855	-0.32941	-0.0303158	0.49746	-0.81926	-0.073009	0.10773	-0.120239	0.0630762	0.482852	0.20646	-0.738241	0.793097	0.21795	-0.080849	1.23064	-0.23703	0.0317755	0.391945	0.036619	-0.0691196	-0.0825599	-0.075904	-0.177544	1.91381	0.79033	1.6687	0.18689	-0.67564
TCGA-JY-A6FE	112	0	0.657154	0.0810467	-0.166137	0.0276069	0.67185	0.53245	0.053717	1.0539	-0.41754	0.0706518	-0.0524101	-0.15597	3.6898	-0.291222	0.304438	-1.2276	-0.682028	-0.019631	-0.059737	0.89563	-0.0315532	0.13707	-1.2446	0.00088703	-0.12253	-0.352064	-0.0484782	0.216885	0.28316	0.548933	1.04537	-0.55986	0.27127	1.1672	-0.11287	-0.0283834	1.60285	0.41411	1.27399	-0.36342	-0.025917	-0.0744252	1.9542	0.572374	1.3921	-0.17098	0.164539
TCGA-JY-A6FB	1837	1	-0.215705	0.142386	-0.326775	0.324344	1.6294	-0.30651	-0.56856	0.72192	-1.2028	-0.00700184	0.119969	0.4581	1.3899	-0.597983	0.407844	-0.054133	-0.528155	0.084175	-0.43988	-0.019919	-0.743131	0.50204	-0.46541	-0.62279	0.10385	-0.0932078	0.227395	0.39895	0.20803	-0.213317	0.0844026	0.23709	0.027169	-0.0220384	1.4874	0.178542	0.042502	0.25177	-0.00935624	-0.226146	0.43674	-0.0198807	1.84934	-0.328372	0.96846	-0.21068	-1.03871
TCGA-L5-A4OG	143	1	-0.338505	-0.240382	0.366821	0.319249	0.26933	-0.29078	-0.27511	0.42995	-0.60958	0.114284	-0.0531462	0.25142	1.4289	-0.852514	0.413087	0.76076	-0.69055	0.11083	-0.65906	0.34761	-0.168504	2.4503	-0.23233	0.070584	0.16615	-0.12913	0.0200535	0.344286	0.030729	0.322371	1.29847	0.6464	-0.4565	0.282351	2.6765	0.768729	-0.55689	-0.047485	0.321229	-0.661354	0.18674	0.523478	1.97857	0.400403	0.64915	-0.15466	-0.167627
TCGA-L5-A4OH	992	1	0.0900559	-0.188552	0.08887	0.224659	0.032875	0.016722	-0.27448	0.032097	0.2036	0.255581	-0.322371	0.33648	0.31456	-0.587122	0.118522	0.84232	-0.687725	0.068951	-0.57838	0.039859	0.215524	0.10888	-0.86393	0.71732	0.39544	-0.14214	-0.207345	0.462104	-0.10352	-0.675582	1.46597	0.23184	0.25884	0.314373	0.44488	-0.0947663	-0.142202	-0.52106	0.0456449	-0.0652204	-0.15942	0.125803	0.923203	1.50782	0.84338	-0.23475	0.228939
TCGA-L5-A891	114	1	-0.256653	0.467038	0.583231	0.929012	1.3918	1.0541	-0.33318	-0.57334	-1.0225	0.152174	0.424855	0.19156	3.2099	0.0169654	0.709384	-0.79371	0.0543309	0.39945	-0.37427	0.33908	-1.41471	1.874	0.17862	-0.63076	0.28596	0.37888	0.22614	0.923741	0.83419	-1.20862	0.483491	-0.24353	0.45745	-1.05577	0.57862	0.237692	0.755113	0.48102	-0.385328	0.467106	-0.37636	-0.371591	0.931571	-0.0703544	2.1699	-0.61212	-1.60833
TCGA-Z6-A8JE	64	1	0.591074	0.256139	-0.133796	0.209618	0.26798	0.71509	-0.26774	1.0703	0.36569	-0.0368853	-0.150365	0.63059	0.41108	-0.29144	0.222283	0.65034	-0.333353	0.10416	-0.20672	-0.35159	-0.120546	-0.16228	-0.19466	-0.51997	0.17673	-0.233442	0.041075	-0.367138	0.0040124	-0.0101445	1.58582	0.16885	-0.55937	1.01179	1.0508	1.12134	0.502533	-0.3911	-0.362498	-0.574892	-0.053577	-0.0359579	1.21201	0.362507	1.1966	-0.006029	0.496816
TCGA-LN-A4MR	402	1	0.329435	0.41491	-0.512394	0.0395268	0.50791	0.94571	-0.15708	0.637	-0.10289	0.0409051	-0.162987	0.19269	1.5244	-0.620544	-0.0522231	0.27074	-0.404323	-0.12517	-0.55051	0.56317	0.0984524	0.34117	-1.0613	-0.19125	0.13696	-0.179871	0.0593787	-0.0801573	0.18888	-0.253222	0.925391	0.36393	0.20264	0.26623	-0.068003	-0.0199612	0.488176	-0.047739	-0.295146	-0.196908	0.05012	0.49319	1.94985	0.860423	0.83774	0.1628	-0.204879
TCGA-LN-A8I1	401	1	-0.499175	0.521193	-0.124369	0.19886	0.17675	0.052316	-0.39454	0.24896	-0.68849	-0.0688275	-0.191618	0.33569	2.0209	-0.384177	0.153423	-0.60188	-0.331822	0.076008	-0.51115	-1.3939	-0.0354451	0.37318	-0.47344	-0.3997	0.32768	-0.131755	0.105475	0.561839	1.5765	0.508373	-0.249422	0.075746	0.0072037	0.0888303	0.20379	0.0526056	0.479245	0.14909	-0.0402605	0.146586	0.15926	0.081634	1.42402	0.142791	1.744	0.11852	-1.02178
TCGA-VR-AA4D	1405	0	-0.103	0.363263	0.597715	0.215308	0.15382	0.046926	-0.51534	0.44084	-0.14314	0.0828025	-0.0499028	0.087917	0.35182	-0.452773	0.145549	0.97669	-0.538415	-0.11352	-0.50478	0.050445	-0.0117686	1.206	-0.30032	-0.32094	0.14959	-0.203265	0.141618	0.08277	0.069029	-0.132858	2.27691	-0.12134	-0.50554	0.675245	0.10739	0.16909	0.11523	-0.22158	-0.112507	-0.170668	-0.19064	-0.413284	1.07058	0.447154	0.63108	-0.15234	-0.676701
TCGA-S8-A6BV	609	1	-0.195596	-0.0467214	0.72124	0.357001	0.64798	0.17873	-0.20733	-0.40903	-0.56217	0.17864	-0.0959867	0.16356	1.112	-0.466182	0.183934	0.34176	-0.390524	0.095822	-0.68411	-0.04315	0.0804908	0.2203	-0.78718	-0.25386	0.40862	0.114841	0.101518	0.162629	0.25842	-0.918131	1.64531	0.60202	0.08177	-1.06099	0.88804	-0.00824786	0.337773	-0.25662	0.310653	-0.346328	-0.0018862	0.0283981	0.935243	0.258066	1.5328	-0.41544	-0.322768
TCGA-IG-A5B8	24	0	-0.046255	0.0580787	-0.0912646	0.167086	0.10566	0.18198	-0.0487	0.12292	-0.64673	0.227441	-0.113644	0.073504	1.1467	-0.143625	0.247008	-1.086	0.167732	-0.1212	-0.63662	-0.16697	0.163268	0.035951	-0.96291	0.04118	0.32888	-0.292468	0.101792	0.473546	0.19993	-0.10257	0.850016	-0.092987	0.28931	-0.137772	-0.50359	0.15285	1.12009	-0.043218	0.137287	-0.21257	0.11535	-0.337149	0.740477	0.250125	1.7289	-0.011821	-0.612438
TCGA-IG-A625	390	0	-0.180899	0.422305	-0.161825	0.387372	0.66207	0.17114	-0.27439	-0.45848	-1.2915	0.30564	0.223676	0.4183	-0.32784	-0.0905132	0.482673	-0.70057	-0.221835	1.1283	-0.50691	-0.043362	0.88457	-0.22727	-1.3516	-0.069662	1.268	0.164048	0.248658	0.581361	0.70108	-1.12849	-0.0892877	-0.34018	0.72669	-0.695798	-0.34994	0.0787074	0.834341	0.78233	0.810451	0.25486	0.047389	0.0161745	1.47965	-0.139684	2.7915	-0.4704	-1.66943
TCGA-LN-A4A8	472	1	-0.191091	0.353378	0.188223	0.322202	0.27311	-0.6228	-0.34868	0.12619	-1.9015	0.0862093	0.102916	0.23684	1.3185	-0.229991	0.515265	0.96233	-0.177864	0.13701	-0.58105	0.18288	-0.425275	0.1863	-0.77893	-0.22057	0.24581	0.0670907	0.170275	0.0487017	0.48305	-0.565228	0.0818679	0.028535	0.38386	-0.102307	-0.12682	0.951718	1.3723	0.3659	-0.220478	-0.267144	0.096144	-0.393132	1.427	0.167146	1.6825	-0.040853	-1.263
TCGA-X8-AAAR	554	1	0.0335804	0.358673	0.487109	0.267343	0.22728	-0.30689	-0.040066	-1.0288	-0.92477	0.388086	-0.048213	0.054344	0.75751	0.0777161	0.333847	-0.69489	-0.327201	0.20065	-0.53042	0.055375	-0.4339	0.18261	-0.54344	-0.11044	0.49198	0.244907	0.104215	0.567285	0.67389	-0.273297	0.495757	0.30111	0.85201	-1.48577	0.0016478	0.327454	1.64941	0.37349	0.140618	0.284693	-0.18643	0.0938489	1.2477	0.219001	2.7927	-0.25523	-1.30298
TCGA-L7-A6VZ	315	1	0.0587505	-0.281967	-0.305834	0.142099	1.4301	0.17268	0.013334	0.79695	0.15405	0.186737	-0.139189	0.31729	0.97632	-0.447691	0.202163	-0.90082	-0.54301	0.12979	-0.57509	-0.51741	1.35945	0.54221	-0.29264	-0.25863	0.10049	-0.305734	-0.00707944	0.456898	0.80199	-1.0135	0.947662	0.048269	-0.24145	0.164315	3.2952	0.075816	0.326818	-0.0032274	0.403915	-0.253699	-0.023863	0.109036	1.4518	0.11625	1.1693	-0.13843	-0.272879
TCGA-2H-A9GL	180	0	-0.412119	0.0241917	-0.25722	0.207413	0.17216	0.122	-0.31743	-0.9305	-0.49666	0.00758371	-0.202319	0.28085	0.41121	-0.494193	0.315316	-1.1548	-0.163208	0.25066	-0.52637	-0.37115	1.16642	1.8804	-0.29558	-0.12326	0.30255	-0.0203188	0.03027	0.586058	0.56709	-0.849172	0.550624	0.063231	0.28855	-1.13812	0.76451	0.528056	0.736754	0.00075842	0.677339	-0.0280477	-0.30523	0.225557	1.46477	0.328421	1.4496	-0.32983	-1.18114
TCGA-IG-A3YC	612	1	-0.0957269	0.176064	-0.22287	0.0240205	0.64006	-0.33209	-0.091071	-0.53006	-1.5846	0.621336	-0.157616	0.079925	2.7933	-0.326373	0.201378	-1.5656	0.112736	-0.27503	-0.66587	1.7779	0.10493	0.85488	0.027119	0.1576	0.087236	0.102502	-0.112565	0.696279	0.8653	0.607602	1.01511	0.11874	0.65157	-0.710696	-0.64924	-0.212192	1.60555	1.0235	1.06084	-0.301967	0.52689	1.58132	2.06825	1.67898	2.4188	-0.6281	-0.968652
TCGA-IG-A3I8	1012	1	0.344983	0.552943	0.0461087	-0.0493051	0.52791	-0.016732	-0.24832	0.27049	0.070804	0.296278	-0.208884	0.00091826	1.8665	-0.228505	0.0836655	0.95613	0.210184	0.087742	-0.68799	0.036262	-0.176195	-0.056734	-0.85483	-0.3135	0.34918	-0.0612048	-0.0164798	0.381899	0.064374	0.616551	1.13743	-0.20883	-0.50432	0.111043	0.85075	0.170735	0.498249	-0.35052	-0.00657011	-0.312817	0.03464	-0.159168	0.468716	0.240243	1.1945	0.26115	-0.0203431
TCGA-JY-A6FA	1361	0	0.887116	1.23941	-0.20508	0.235281	0.083385	0.8908	0.20722	0.78787	0.173	-0.0476459	-0.0950961	0.19757	0.058111	-0.593257	0.0986899	0.73298	-0.512976	0.12276	-0.43088	0.2716	0.0407707	0.18257	-0.40728	-0.049385	0.2083	-0.177115	0.0677305	0.644616	0.68583	-0.570089	1.35933	-0.13003	-0.45828	0.967108	-0.51763	0.0739703	0.245036	-0.28876	-0.236919	0.195387	0.040169	0.285837	1.08864	0.346205	0.97458	-0.26218	-0.812929
TCGA-Q9-A6FU	157	0	0.0516359	1.06664	-0.208757	0.592054	0.48514	-0.011743	0.12778	-0.20706	-0.058112	0.233432	0.0593248	0.18228	0.82278	-0.627313	0.277211	-0.94114	0.0724277	-0.035817	-0.43187	0.21039	-0.504474	0.1544	-1.1776	-0.24339	0.31328	-0.201647	0.154667	-0.67714	0.32007	-0.124117	0.487419	-0.099051	-0.29631	0.127829	-0.16116	0.846814	1.06018	-0.14294	-0.112988	-0.211373	0.18113	0.0415051	1.00527	0.16974	0.43355	1.0008	-0.194796
TCGA-IG-A51D	518	1	-0.0214523	-0.238621	-0.212591	0.0308438	0.20757	-0.030714	0.044491	0.27058	-0.25918	0.153595	-0.240272	-0.044838	1.6586	0.233333	0.0125494	0.55599	-0.482929	0.077258	-0.81635	0.039833	0.504234	0.11705	-1.1404	-0.31294	0.36765	-0.304898	-0.164586	-0.138374	0.22148	0.108006	0.869768	0.14967	-0.28512	0.751096	-0.48312	0.162245	0.227935	-0.097397	0.0496036	-0.0991338	0.026701	0.116217	1.28709	0.0828365	1.8379	-0.30705	-0.269238
TCGA-L5-A8NJ	501	1	0.0538731	-0.356363	0.348606	0.21392	-0.1523	0.73241	-0.29236	0.84414	-0.042359	0.112351	-0.446671	0.84798	-0.63702	-0.37698	0.0348141	1.031	-0.710252	0.1437	-0.58842	0.19928	0.394502	0.51421	-0.51726	-0.31483	0.21479	-0.377144	-0.102488	-0.0162537	0.82614	0.286339	1.16536	0.6965	-0.9403	1.52886	0.53147	-0.264198	-0.122451	-0.25027	0.416918	-0.878957	-0.066021	0.374191	2.05627	-0.0394692	0.40657	-0.16974	0.411762
TCGA-LN-A49R	407	1	0.505612	2.10509	-0.392068	0.12298	0.52004	0.98319	-0.078224	0.84372	0.25124	-0.0277704	-0.177513	0.26359	1.6315	-0.439821	0.271206	-0.38996	-0.481325	0.37197	-0.43372	0.6172	0.130061	1.039	-0.73668	-0.16519	0.044511	-0.347204	0.00465704	0.454834	0.27021	0.084633	0.247141	-0.09494	-0.46137	0.488844	0.09744	0.322008	0.592183	-0.11658	0.735167	-0.136647	-0.030723	0.200125	2.54659	0.170671	1.4465	-0.040316	-0.142815
TCGA-LN-A49V	383	1	0.448087	-0.138653	-0.237001	0.148251	0.1408	1.5154	0.074098	1.4438	0.41098	0.145505	-0.0985051	0.23272	-0.10343	0.147284	0.230073	-1.2177	-0.584532	0.47367	-0.60322	0.37497	-0.0561118	0.79183	-0.37697	0.31794	0.12505	-0.328719	0.0300055	0.0531025	0.22283	-0.331947	-0.220696	-0.16864	-0.39089	0.949804	-0.10013	1.06809	0.162373	-0.15085	-0.120232	-0.276038	0.37233	0.258698	1.98533	0.0496668	1.0775	0.30629	0.289322
TCGA-L5-A8NQ	650	0	-0.176409	-0.212138	-0.045517	0.243964	0.63714	0.20861	-0.25461	0.097378	-0.59801	-0.042596	-0.0814746	0.15214	1.5389	-0.492338	0.258402	0.58065	-0.380231	0.37651	-0.62419	-0.62707	-0.0901883	0.1077	-0.63749	-0.23519	0.44704	0.0329027	0.138334	0.386429	0.8281	0.397681	0.24556	-0.046646	0.0075678	0.175514	0.76182	0.111476	-0.155084	-0.12536	0.47691	-0.0289516	0.20513	0.248777	1.49751	0.21696	0.77274	-0.15236	-0.968192
TCGA-L5-A4OJ	639	1	-0.0450727	-0.335495	0.109864	0.484185	0.13918	0.2945	-0.11668	0.15127	-0.77094	0.33297	0.139261	0.24126	-0.082222	-0.546191	0.177723	0.23873	-0.476756	0.051459	-0.56603	-1.5616	-0.0350597	0.9172	-0.41131	-0.589	0.57682	-0.143094	0.183608	0.493869	0.17641	-0.468911	0.555655	0.17718	-0.32108	-0.0543499	1.0898	0.357137	0.0187637	-0.12102	-0.513934	0.083071	0.057466	-0.293985	0.703261	0.278473	0.80404	-0.093505	-0.720121
TCGA-LN-A7HY	366	1	0.0166716	0.220159	0.35521	0.292172	0.26141	0.013951	-0.10459	-0.39333	-0.73394	0.261841	0.214911	0.13258	0.64169	0.0328172	0.48809	-0.51885	0.0106899	0.44893	-0.66681	0.34741	0.119885	0.91663	-1.1302	-0.13962	0.6109	0.0162966	0.259221	0.417019	0.7377	-0.340958	0.494882	0.12578	0.53336	-0.719677	-0.11547	0.66904	0.992107	0.28257	-0.867705	0.145024	-0.20329	-0.531828	0.725291	0.295737	3.0432	-0.17567	-1.15231
TCGA-LN-A4A4	383	1	0.324186	1.53974	0.0300937	0.237284	0.15406	0.37776	-0.33654	-0.069673	-0.051739	0.278952	-0.0474982	0.15337	2.0953	-0.564489	0.299131	-1.0453	0.0854342	0.92049	-0.50584	0.61642	-0.0635777	0.3758	-0.30486	-0.12329	0.12131	0.132193	0.38168	0.372755	0.64123	0.289533	1.31614	-0.30434	0.0083163	-0.574735	-0.17911	0.21261	1.24938	-0.17538	1.22553	-0.262184	0.053343	-0.568147	0.93189	0.0593053	0.95064	0.064033	-0.423975
TCGA-LN-A4MQ	375	1	0.319177	0.633284	-0.200637	0.0640731	-0.061574	0.089063	-0.14181	0.18451	-0.42924	0.160187	-0.278097	0.03411	1.0813	-0.37518	0.296978	-0.59082	-0.415486	0.20894	-0.85301	0.38006	-0.0354451	0.38677	-0.68359	0.11052	0.3811	-0.055288	-0.0646088	0.099162	0.12681	0.0741397	0.13461	-0.048535	0.12116	0.267425	-0.075387	0.662185	0.083405	-0.11026	0.418186	0.145813	0.42007	0.404394	1.85199	0.0988569	0.58257	-0.16656	-0.442972
TCGA-Q9-A6FW	238	1	0.208514	-0.24781	-0.301305	0.219736	0.083976	-0.19355	-0.056387	-1.0774	-0.54682	0.16499	-0.0518089	0.54028	0.58031	0.954107	0.304658	-0.71128	-0.464522	0.28502	-0.56965	0.39779	0.602866	0.034469	-0.40651	-0.098076	0.57807	-0.0425172	0.158908	0.124164	0.61766	0.0912714	1.22431	0.56593	0.023093	0.684017	0.51567	0.637312	0.214347	0.12092	0.0225051	0.240025	-0.099229	-0.347634	1.13753	-0.00320912	1.1489	-0.2627	0.290959
TCGA-LN-A4A5	681	0	0.293614	0.594815	-0.396075	0.152602	0.29665	0.61591	0.023412	0.92925	-0.088707	0.280061	-0.0848323	0.23814	2.6866	-0.264972	0.259754	-0.4308	0.0510167	0.15615	-0.63203	0.60013	-0.219494	0.072606	-1.0135	-0.25937	0.24325	-0.352599	0.0704809	0.125479	0.22197	0.348213	0.683737	-0.0019502	-0.26449	1.12279	-0.11698	0.324269	0.468679	-0.11909	-0.0690726	-0.187984	0.34036	-0.471958	1.33518	0.658901	1.2873	0.040374	-0.301451
TCGA-S8-A6BW	620	1	-0.134499	2.58821	-0.14568	-0.0186171	0.79127	0.33649	-0.22581	0.72312	0.42948	0.213839	-0.263589	0.28868	0.93915	-0.55152	0.138044	0.16767	0.255053	0.11171	-0.54524	0.14206	-0.192962	0.67372	-1.019	-0.23095	0.51695	-0.000228676	0.197686	0.110536	0.57871	0.298488	0.388376	0.02912	-0.25286	0.372079	-0.25655	0.166603	0.260234	-0.35429	1.01691	-0.117562	-0.0060707	0.592588	1.5587	0.199257	1.075	0.16403	-0.0744809
TCGA-XP-A8T6	763	0	0.492734	1.07875	-0.201838	0.160367	0.055311	-0.16076	-0.18596	0.46562	-0.10229	0.0534994	-0.174108	0.1106	0.45711	-0.30117	0.223817	1.0924	-0.383988	0.28034	-0.50338	-0.40169	0.586172	0.12093	-0.72303	-0.53792	0.33165	0.000450119	0.0244233	0.602947	1.7639	0.972709	0.614683	-0.12431	-0.29978	0.432834	-0.21911	0.469784	0.346333	0.10521	0.199502	0.22624	-0.19125	-0.0748792	0.818912	0.265353	1.2252	0.043452	-0.665636
TCGA-IG-A3Y9	26	0	0.525609	-0.0245952	-0.0168756	0.315522	0.32618	-0.42362	-0.27882	0.42623	-0.432	0.151694	-0.0875227	-0.12565	2.2061	-0.143934	0.166785	1.145	-0.209839	0.030268	-0.59552	1.0341	0.109323	0.30547	-1.0905	0.39427	0.33318	-0.1776	-0.0568298	-0.0102808	0.19303	0.53321	0.770179	-0.67824	0.17124	0.784138	-0.11716	0.333827	0.510384	0.10863	-0.00601846	-0.0750491	0.1193	0.146918	1.28624	0.701757	1.0107	-0.2324	-0.372812
TCGA-IG-A50L	16	1	-0.613512	0.462013	0.0934421	0.57211	0.97877	2.1965	-0.20629	-0.53957	-1.4061	0.0350216	0.37383	0.35486	3.1848	-0.176229	0.923136	-1.4275	0.0920695	0.19315	-0.29263	-1.2703	-1.56922	2.0163	-0.53597	-0.94547	-0.12249	0.398669	0.374396	1.07308	0.99976	-0.0335861	0.13412	0.038035	0.69633	-0.756642	0.24975	0.514634	1.66099	0.45282	-0.51275	0.15306	0.15041	0.094546	0.604167	-0.118046	2.2941	-0.36545	-1.48013
TCGA-LN-A5U7	768	1	0.264031	1.22942	-0.265985	0.481741	0.60486	0.87077	-0.1303	0.52887	0.3592	0.0381822	0.165884	0.24223	3.0291	-0.579098	0.365064	0.55361	-0.176888	0.25629	-0.58827	-0.19328	-0.135606	0.95291	-0.86566	-0.31358	0.28593	-0.326818	0.150753	-0.0901341	0.38926	0.488787	0.593572	-0.034779	-0.45888	0.908055	0.21589	0.234701	1.17442	-0.50831	-0.0480802	-0.0945133	0.18965	-0.372333	1.04487	1.03716	1.246	0.19643	-0.643757
TCGA-Z6-AAPN	81	1	-0.325776	-0.133225	-0.117777	0.305542	0.17723	0.3236	-0.514	1.499	-1.1193	0.255581	0.136453	0.24319	0.91312	-0.559746	0.297404	-0.29712	-0.400473	0.012611	-0.42568	-1.2365	-0.783128	0.68928	0.91703	-0.59089	0.28892	0.0702871	0.240979	1.16597	0.10667	-0.0121068	1.79309	0.10512	-0.1419	1.50901	0.57252	0.608456	-0.0863211	0.16175	0.228003	0.0322758	-0.14644	-0.419959	0.891308	0.182928	1.1884	-0.45836	-1.60815
TCGA-LN-A49N	378	1	0.178916	1.4468	-0.160326	0.238158	0.25009	0.16766	-0.16714	-0.39915	-0.16885	0.225935	-0.224034	0.089893	1.4197	-0.199094	0.0992118	-0.76048	-0.020836	0.23624	-0.63629	0.47461	-0.183118	-0.16308	-0.82175	-0.038828	0.356	-0.365622	0.0213653	0.373046	0.20432	0.0028677	0.450825	-0.18992	-0.25028	-0.10102	-0.46389	0.402607	0.88598	0.20675	0.301034	-0.28147	0.26498	-0.118894	0.749524	0.220351	1.6332	0.1019	-0.433111
TCGA-IG-A4P3	567	0	-0.264224	0.42512	0.391216	0.272761	0.12642	-0.051968	-0.093832	-0.59941	-1.0491	0.217654	-0.0357126	0.20836	0.4573	0.720989	0.406236	-0.45325	-0.296196	0.7608	-0.57678	0.25669	0.514465	0.29721	-1.3431	-0.018669	0.83539	-0.0234333	0.10511	0.579981	0.3743	-0.932799	0.503875	-0.30951	0.69853	-1.27848	-0.0077652	0.176656	1.21226	0.37587	-0.0986923	0.413793	-0.11074	-0.341817	1.55086	0.0947651	2.2346	-0.21476	-1.25104
TCGA-LN-A7HZ	401	1	0.248825	1.21491	-0.0504206	0.107646	0.51252	0.67285	-0.16076	0.27364	-0.13083	0.0487858	-0.0100502	0.055738	0.52657	-0.270683	0.209337	-0.6117	-0.184572	0.11535	-0.48878	-0.54035	0.0797062	0.48017	-1.1667	-0.29721	0.16165	-0.363392	-0.0825679	0.0813162	0.46863	0.119101	0.131375	-0.17117	0.083317	0.311072	-0.018065	-0.063754	1.21601	-0.41807	0.614943	-0.337937	-0.1824	-0.183319	1.24996	0.206816	2.0322	-0.14552	-0.512324
TCGA-L5-A43I	556	0	0.0114737	-0.360619	-0.0705087	0.380788	0.093942	-0.11224	-0.068886	-0.24669	-0.24445	0.0306197	-0.220665	1.0161	-0.37051	-0.444517	0.153245	0.6223	-0.24973	0.26771	-0.59003	-0.050283	0.352313	0.19601	-0.39633	0.22867	0.5043	-0.40498	-0.0460308	0.68025	0.14136	-0.642481	0.209126	0.74948	-0.1509	-0.869708	0.38028	-0.00520398	0.351458	0.36355	-0.108547	-0.0754203	-0.16414	-0.216185	0.937335	0.321224	0.39453	-0.19453	-0.35362
TCGA-LN-A49S	400	1	0.472203	0.231079	0.0461857	0.21904	0.10792	0.082486	-0.1687	-0.11165	-0.11947	0.0318921	-0.158239	0.10142	-0.059373	0.0359112	0.169329	0.013993	-0.525995	0.29325	-0.68297	0.26241	0.473037	0.054222	-1.2162	-0.19016	0.56203	-0.136458	-0.0472608	0.364742	0.19585	-0.418989	1.26524	-0.092992	-0.44824	-0.0782322	-0.35516	0.615732	0.659063	0.044343	0.247876	0.18454	-0.099739	-0.0171685	1.24562	-0.0636767	1.1106	-0.20401	-0.458545
TCGA-LN-A7HW	365	1	0.352566	2.7243	-0.403624	0.148692	0.43914	0.7939	-0.21037	0.10791	0.12479	9.30211e-05	-0.165175	0.68693	1.0971	-0.548821	0.310119	0.93945	-0.385645	0.089612	-0.33846	-0.17921	0.303148	0.77927	-0.6031	-0.5291	0.1246	-0.341055	0.128679	-0.178387	1.7448	0.308505	0.84398	0.0055935	-0.067658	0.279208	-0.14682	0.238933	0.903671	-0.22758	1.12912	-0.322414	0.081861	0.672317	1.82633	0.385198	1.2279	0.010417	-0.130401
TCGA-L5-A8NE	1688	1	0.289181	-0.00494498	0.0431546	0.558019	1.7476	-0.21695	-0.28258	0.12406	-0.96588	0.000285176	0.239083	0.17708	0.1141	-0.4251	0.431712	-0.82584	-0.237674	0.091856	-0.63268	0.16447	0.0270582	-0.07481	-0.8864	0.16728	0.45177	-0.222006	0.122765	0.854899	0.71728	-1.24809	0.832646	-0.28828	-0.43557	0.0601239	0.43233	-0.0365792	0.42183	0.431	-0.180094	0.21302	0.26066	0.373146	1.28317	0.00771724	1.2846	-0.064817	-1.18013
TCGA-L5-A8NW	1402	0	0.151764	0.119661	0.431983	0.213118	0.0039216	0.25369	-0.15554	0.079579	-0.051005	0.0117099	-0.139798	0.38816	-0.21979	-0.310321	-0.184473	-0.41703	-0.516284	-0.16964	-0.48734	0.21871	-0.221818	-0.15133	-0.96193	-0.248	0.30723	-0.189923	0.0805538	0.0164447	0.40629	-0.200065	0.952322	0.31974	-0.27659	0.136547	0.59598	-0.0858873	0.0767454	-0.11966	-0.138772	-0.274902	0.063594	-0.292863	1.08682	-0.0191001	0.94303	-0.23902	0.172007
TCGA-M9-A5M8	1007	1	-0.547538	0.030905	-0.0140302	0.271925	0.28181	-0.56488	-0.46057	0.0017957	-1.6436	-0.241084	0.116351	0.094385	1.0051	-0.616007	0.433975	-0.039142	-0.486752	0.059292	-0.56908	0.15705	-0.181796	0.60698	-0.30105	-0.47883	0.26733	-0.0937787	0.0412567	0.420978	0.39689	-0.345212	0.608902	0.2017	0.10807	-0.00950759	0.69229	0.058251	0.100602	0.27364	0.209338	-0.438315	0.094574	0.0763726	1.64011	0.134634	1.4044	-0.027302	-0.99347
TCGA-JY-A6F8	3714	1	-0.323172	-0.126485	-0.513871	0.33149	0.46302	-0.1957	-0.40626	0.89169	-0.13512	0.198288	0.053086	0.32584	-0.052274	-0.746278	0.465384	-0.17954	-0.40802	0.13446	0.055375	-1.7443	0.945758	-0.67192	0.20895	-0.53867	-0.10477	-0.305284	0.143281	0.748001	0.22357	-0.742881	-0.256726	-0.060281	0.48163	0.891962	1.8157	0.843218	0.192199	0.40733	-0.00361969	-0.318203	-0.49086	0.378986	1.02951	0.0191298	0.31495	0.34532	-0.688885
TCGA-LN-A4A9	351	0	-0.149105	-0.102062	-0.263981	0.375322	0.54281	-0.12756	0.0011175	0.39799	-0.53494	0.437912	0.0653621	0.14296	2.5129	0.275503	0.463495	-1.2501	-0.183087	0.40144	-0.77151	0.44345	-0.200083	-0.2006	-0.90871	0.17113	0.33655	-0.296262	0.113475	0.060395	0.36251	0.0367347	0.203476	-0.18551	-0.22577	-0.0473127	-0.30714	0.0813935	1.10854	0.046033	-0.242891	0.050603	0.30531	-0.601466	0.998465	0.187172	0.9774	0.086099	-0.877529
TCGA-L5-A43C	96	1	0.146296	-0.0564185	0.701912	0.577844	0.1653	-0.14402	-0.0873	-0.84644	-0.29262	0.157152	-0.32894	-0.198	1.8195	-0.332827	0.285231	-0.56792	-0.0423793	-0.0060356	-0.63564	0.54439	-0.434299	0.15049	-0.645	-0.17156	0.14371	-0.0599191	0.180271	-0.114959	0.47916	-0.617178	0.905662	0.046689	-0.0023919	-1.41284	0.57945	-0.129749	0.322084	0.027494	-0.0670315	-0.0838426	-0.21088	-0.228239	0.675467	0.289633	1.2024	-0.034284	-0.567808
TCGA-L5-A4OP	218	1	-0.167038	-0.318641	-0.131403	0.265014	0.28889	-0.14873	-0.41443	-0.65286	-0.27499	0.145283	0.00749318	0.076948	0.1694	-0.345092	0.172643	0.20859	-0.494549	-0.11854	-0.90555	-0.37056	0.568802	0.54382	-0.57382	0.31142	0.64044	-0.400084	-0.0471896	0.598943	-0.025429	0.0135457	1.07472	0.21602	0.69327	-0.309608	0.75352	0.0635451	0.189018	-0.52946	0.0638098	0.103956	-0.22582	-0.410366	-0.0263814	0.296486	0.34281	-0.41595	-0.267616
TCGA-IG-A97I	370	1	-0.00593472	1.68481	-0.197586	0.182473	0.23694	0.33769	-0.20422	0.28729	-0.2495	0.100201	-0.220555	0.12141	2.273	-0.528377	0.00791127	-0.014606	0.0261391	-0.0161	-0.45148	0.20328	-0.0918542	0.017296	-0.95371	0.076152	0.32978	-0.143363	0.0930888	-0.0162872	0.070679	-0.255864	0.793336	-0.30613	0.56524	0.157533	-0.17642	0.163375	1.00868	-0.14318	0.597563	-0.078233	0.037942	0.417112	1.47554	1.00596	1.13	0.33221	-0.530669
TCGA-2H-A9GR	987	0	0.190489	-0.282612	-0.247059	0.0569551	0.04931	0.51842	0.022596	0.025403	-0.12275	0.247964	-0.0842238	0.20587	-0.21299	-0.34202	0.0754918	-0.024444	-0.533945	-0.10729	-0.36896	-0.41905	-0.0250528	0.63638	-0.5084	-0.31745	0.22442	-0.355791	0.0257167	0.819063	0.13886	-0.606022	1.21509	0.14843	-0.25786	0.141113	2.1833	-0.0152244	-0.0866367	-0.17242	-0.295433	-0.27695	-0.17961	-0.510591	0.354381	0.31925	1.0787	-0.2879	-0.547761
TCGA-2H-A9GI	435	0	-0.57311	-0.198108	-0.447666	0.147252	0.78715	0.67236	-0.43423	0.82795	-0.26013	0.176367	0.0628476	0.30694	1.0125	-0.591235	0.263576	-0.45314	-0.301122	-0.073665	-0.14657	0.046355	-0.0567634	0.58094	-0.25222	-0.1155	0.01389	-0.176423	0.219178	1.11478	0.25035	0.387003	0.433529	0.15208	0.16797	0.0349531	0.55416	-0.125427	-0.12033	0.147	-0.546863	-0.133495	-0.029229	-0.540388	1.49845	0.469431	0.87825	0.4097	-0.806217
TCGA-L5-A4OE	730	0	-0.240432	-0.261118	0.0869634	0.1625	0.47014	0.4438	-0.10771	0.068566	-0.016462	-0.0364488	-0.0596167	2.7918	0.42027	-0.374773	0.0995205	-0.11903	-0.376474	-0.029189	-0.53051	-0.072534	-0.118525	1.807	0.61401	-0.13768	0.42988	-0.438628	-0.05119	0.458016	2.3234	-0.445673	2.12032	2.9516	-0.23794	0.00843486	0.56915	0.0430313	-0.287915	-0.32002	-0.284483	-0.129268	-0.096202	-0.422541	0.599719	0.278125	1.4111	-0.13024	0.0743091
TCGA-LN-A49O	408	1	0.205817	-0.0380055	-0.637578	0.19271	1.4402	0.50629	0.043679	2.4299	0.024748	0.231768	-0.15882	0.13797	3.0529	-0.72344	0.172545	-1.392	-0.683186	0.42957	-0.34712	0.87014	-0.0244878	0.73679	-0.61327	0.05086	-0.2037	-0.370043	0.0246763	0.530094	0.20298	-0.0495136	1.80406	-0.55215	-0.29895	2.38209	0.77954	-0.0374647	0.498281	-0.097842	1.07249	-0.466027	0.58802	0.294711	3.39872	-0.401309	0.87114	0.19033	-0.694378
TCGA-LN-A49Y	379	1	0.590727	2.37753	-0.439032	0.813262	0.27405	0.42514	-0.34887	1.2761	0.51626	-0.083462	-0.201956	0.25736	-0.23471	-0.594817	0.17046	0.68149	-0.61378	0.084973	-0.22079	0.053323	1.46559	2.879	-0.60956	-0.44491	0.090581	-0.196149	0.00132964	0.547644	0.23052	0.290299	1.07022	-0.026802	-0.55022	0.837055	-0.23874	0.95105	0.388725	-0.31641	-0.30097	-0.328611	0.023399	0.0318713	3.12215	-0.183327	0.70367	0.66595	0.209385
TCGA-L5-A4OI	608	1	-0.0874311	-0.182603	-0.0140732	0.232621	0.6352	0.25813	-0.18612	0.85881	-0.057498	0.113995	-0.142433	0.14912	1.1052	-0.463847	0.110187	-0.33088	-0.370683	-0.054859	-0.5144	0.57579	0.157185	0.50924	-0.52816	0.084192	0.19704	-0.248367	0.0491137	0.99803	0.16043	-0.789559	1.35747	-0.09576	0.23295	0.141146	1.4886	-0.336811	-0.0391187	0.080612	-0.464218	-0.102649	0.024849	-0.0148345	0.858194	0.265177	1.4905	0.15517	-0.421132
TCGA-L5-A8NS	408	1	-0.122539	-0.198185	0.0302132	0.127662	-0.05164	0.043748	-0.30597	-0.91362	-0.52588	0.276517	-0.15092	0.079855	0.77494	-0.115439	-0.0443287	-0.25036	-0.0434423	0.50058	-0.51661	0.22633	0.434052	0.13256	-0.63932	-0.055642	0.30629	-0.254055	0.046512	1.25286	0.0096485	-0.057621	0.579147	-0.077492	0.2051	-0.317027	0.21663	0.00477944	0.171543	-0.2186	0.348591	-0.119965	-0.03317	0.153156	1.16383	0.114399	0.47291	-0.57676	-0.357193
TCGA-IC-A6RE	234	1	0.221061	0.0845247	-0.156438	0.169482	0.13603	0.51405	-0.48791	1.4708	-0.10999	-0.0365807	-0.148354	0.23175	-0.59418	-0.553118	0.204868	1.0346	-0.580128	0.19053	-0.44001	-0.38252	0.0528599	2.9633	-0.39262	-0.18806	0.30917	-0.151388	0.00023822	-0.207126	-0.01588	0.301351	0.716335	0.19724	-0.37684	1.3446	-0.069857	0.127127	0.121867	-0.21713	-0.406156	-0.156435	-0.077038	0.161716	1.44047	0.815707	0.57467	0.15907	-0.457973
TCGA-LN-A49W	403	1	0.137724	0.0894624	0.0918346	0.236271	0.11854	0.018236	-0.010731	0.16537	-0.71872	0.23712	0.053097	0.19212	1.3768	0.136428	0.317411	-0.96741	-0.230386	0.32747	-0.64568	0.16089	-0.0246183	0.26073	-1.0596	0.026901	0.43353	-0.151275	0.0827416	0.29647	0.24387	-0.419909	0.190255	-0.14477	0.37508	0.124834	-0.27311	1.67751	1.10363	0.017572	-0.183062	-0.207672	-0.13314	-0.870022	0.215466	-0.0130003	2.4378	-0.16909	-0.894363
[truncated: 410 more columns]
