# Supplementary material for: Construction and validation of a novel and superior protein risk model for prognosis prediction in esophageal cancer
Source: Front Genet. 2022 Nov 15;13:1055202. doi: 10.3389/fgene.2022.1055202 (PMC9705836; doi:10.3389/fgene.2022.1055202)
Supplement: Supplementary file 3 [file Table6.XLSX]

## Sheet: Sheet1
ID	Description	setSize	enrichmentScore	NES	pvalue	p.adjust	qvalues	rank	leading_edge	core_enrichment
KEGG_PATHWAYS_IN_CANCER	KEGG_PATHWAYS_IN_CANCER	303	0.454786	1.86041	1.10541e-07	1.9013e-05	1.47775e-05	5810	tags=33%, list=22%, signal=26%	FGF3/DCC/FGF19/LAMB4/LAMA1/ARNT2/WNT6/WNT10B/WNT16/PTCH2/FGFR1/WNT5B/HGF/WNT10A/GLI2/FGF4/FN1/FZD1/WNT7A/LEF1/FGF1/AKT3/TRAF1/HHIP/COL4A4/WNT3A/CDK6/GLI1/TCF7L1/PDGFRA/RARB/BCL2/NRAS/MAPK10/PTCH1/TGFB2/FZD10/LAMB1/WNT9A/CCNA1/FGF7/CCND1/FGF2/VEGFC/LAMC3/RUNX1T1/WNT2/CSF1R/GLI3/ITGA2B/WNT5A/COL4A2/SPI1/LAMC2/TGFB3/PIK3CD/EGFR/MMP2/LAMC1/FZD2/AR/SMO/IGF1R/TGFA/PDGFRB/MSH2/FZD6/PIAS2/ITGA2/E2F1/CBLB…
KEGG_HEDGEHOG_SIGNALING_PATHWAY	KEGG_HEDGEHOG_SIGNALING_PATHWAY	48	0.715032	2.19881	3.87806e-07	3.33513e-05	2.59218e-05	2887	tags=44%, list=11%, signal=39%	BMP5/WNT6/WNT10B/WNT16/PTCH2/WNT5B/WNT10A/GAS1/GLI2/WNT7A/HHIP/BMP7/WNT3A/GLI1/PTCH1/WNT9A/WNT2/GLI3/WNT5A/BMP8A/SMO
KEGG_FOCAL_ADHESION	KEGG_FOCAL_ADHESION	190	0.490569	1.89368	6.91827e-07	3.96648e-05	3.08288e-05	4760	tags=33%, list=18%, signal=27%	MYL7/TNN/LAMB4/LAMA1/PAK3/THBS4/COL2A1/HGF/FN1/SHC3/ITGA9/COMP/AKT3/SPP1/RASGRF1/COL4A4/PDGFRA/ITGA11/BCL2/COL5A1/COL5A2/MAPK10/LAMB1/COL6A3/PDGFC/CCND1/VEGFC/TNC/SHC4/LAMC3/COL3A1/COL11A1/ITGA2B/CAV1/IBSP/COL4A2/THBS2/LAMC2/PIK3CD/EGFR/LAMC1/CAV2/COL11A2/ITGB6/IGF1R/PDGFRB/PAK5/COL6A2/ITGB8/COL1A2/ITGA2/VAV1/LAMA3/ITGA1/ITGA4/ITGAV/LAMA5/ROCK1/COL6A1/THBS1/LAMA2/COL1A1
KEGG_LINOLEIC_ACID_METABOLISM	KEGG_LINOLEIC_ACID_METABOLISM	24	-0.81898	-2.3622	2.19883e-06	9.45497e-05	7.34872e-05	2371	tags=67%, list=9%, signal=61%	PLA2G4A/ALOX15/PLA2G4E/PLA2G2E/PLA2G2F/CYP2C8/CYP2J2/CYP2C19/PLA2G10/CYP2C18/CYP2C9/CYP3A5/PLA2G12B/CYP2E1/PLA2G2A/CYP3A4
KEGG_ECM_RECEPTOR_INTERACTION	KEGG_ECM_RECEPTOR_INTERACTION	78	0.606855	2.05029	3.08979e-06	0.000106289	8.26111e-05	6358	tags=68%, list=24%, signal=52%	TNN/LAMB4/LAMA1/THBS4/COL2A1/SV2B/FN1/SV2A/ITGA9/COMP/SPP1/COL4A4/ITGA11/COL5A1/COL5A2/LAMB1/COL6A3/TNC/LAMC3/COL3A1/COL11A1/ITGA2B/IBSP/SDC2/COL4A2/THBS2/LAMC2/GP1BA/LAMC1/COL11A2/ITGB6/COL6A2/ITGB8/COL1A2/ITGA2/LAMA3/ITGA1/ITGA4/ITGAV/LAMA5/COL6A1/THBS1/LAMA2/COL1A1/HMMR/ITGB5/ITGA5/ITGB4/COL4A1/COL4A6/ITGB1/GP6/COL5A3
KEGG_COMPLEMENT_AND_COAGULATION_CASCADES	KEGG_COMPLEMENT_AND_COAGULATION_CASCADES	59	-0.637106	-2.15723	8.85669e-06	0.000253892	0.000197333	2232	tags=36%, list=8%, signal=33%	PROS1/SERPINA1/MASP1/C9/C4B/F10/SERPIND1/CD55/C7/C4A/C8G/C4BPB/SERPINA5/KLKB1/CFB/F7/F2/C6/F5/FGA/FGG
KEGG_REGULATION_OF_ACTIN_CYTOSKELETON	KEGG_REGULATION_OF_ACTIN_CYTOSKELETON	188	0.468259	1.80728	1.11806e-05	0.000274723	0.000213524	5741	tags=31%, list=22%, signal=24%	FGF3/MYL7/FGF19/PAK3/FGFR1/CHRM4/FGF4/FN1/ITGA9/FGF1/WASF1/TMSB4Y/PDGFRA/ITGA11/NRAS/PFN2/PDGFC/MYH10/FGF7/FGF2/ITGB2/ABI2/ITGAM/ITGA2B/FGD1/CD14/PIK3CD/EGFR/MRAS/ITGB6/PDGFRB/PAK5/ITGAX/ITGB8/ENAH/ITGA2/TIAM2/VAV1/ITGA1/F2R/ITGA4/ITGAV/ROCK1/ARHGEF6/MSN/RDX/FGF20/ITGB5/DIAPH3/ITGA5/RAC3/FGF13/KRAS/ITGB4/FGFR2/VAV2/SSH1/PDGFA
KEGG_RETINOL_METABOLISM	KEGG_RETINOL_METABOLISM	45	-0.676504	-2.1543	1.55607e-05	0.000334556	0.000260028	1535	tags=42%, list=6%, signal=40%	BCO1/DGAT2/RETSAT/ADH1B/DGAT1/CYP2C8/CYP2C19/CYP2C18/RDH12/UGT2A3/CYP2C9/CYP2A13/ADH4/CYP3A5/UGT2B15/CYP2B6/RDH8/CYP3A4/CYP1A1
KEGG_BASAL_CELL_CARCINOMA	KEGG_BASAL_CELL_CARCINOMA	51	0.642408	2.0131	3.28997e-05	0.00062875	0.000488686	3256	tags=45%, list=12%, signal=40%	WNT6/WNT10B/WNT16/PTCH2/WNT5B/WNT10A/GLI2/FZD1/WNT7A/LEF1/HHIP/WNT3A/GLI1/TCF7L1/PTCH1/FZD10/WNT9A/WNT2/GLI3/WNT5A/FZD2/SMO/FZD6
KEGG_MELANOMA	KEGG_MELANOMA	59	0.600944	1.93332	0.000145983	0.00251091	0.00195156	3153	tags=31%, list=12%, signal=27%	FGF3/FGF19/FGFR1/HGF/FGF4/FGF1/AKT3/CDK6/PDGFRA/NRAS/PDGFC/FGF7/CCND1/FGF2/PIK3CD/EGFR/IGF1R/PDGFRB
KEGG_ARGININE_AND_PROLINE_METABOLISM	KEGG_ARGININE_AND_PROLINE_METABOLISM	50	-0.595612	-1.94852	0.000296149	0.0046307	0.00359913	1877	tags=28%, list=7%, signal=26%	CKMT2/CKMT1A/ASL/CKMT1B/CKM/GATM/AGMAT/ASS1/NOS3/ARG1/AOC1/NOS2/CPS1/OTC
KEGG_WNT_SIGNALING_PATHWAY	KEGG_WNT_SIGNALING_PATHWAY	142	0.457137	1.70909	0.000381362	0.00546618	0.0042485	2355	tags=20%, list=9%, signal=18%	TBL1Y/SFRP1/WIF1/WNT6/WNT10B/CAMK2B/WNT16/CXXC4/WNT5B/SFRP5/WNT10A/SFRP2/FZD1/SFRP4/WNT7A/LEF1/VANGL1/WNT3A/TCF7L1/DKK2/MAPK10/FZD10/WNT9A/CCND1/NKD2/PRICKLE1/WNT2/WNT5A
KEGG_ARACHIDONIC_ACID_METABOLISM	KEGG_ARACHIDONIC_ACID_METABOLISM	51	-0.587307	-1.91662	0.000453344	0.0057365	0.0044586	2591	tags=39%, list=10%, signal=35%	EPHX2/PLA2G4A/ALOX15/ALOX12/PLA2G4E/PLA2G2E/ALOX12B/GGT6/PLA2G2F/CYP2C8/CYP2J2/CYP2C19/PLA2G10/CYP2C18/CYP2C9/PLA2G12B/CYP2E1/CYP2B6/PLA2G2A/CYP4F2
KEGG_METABOLISM_OF_XENOBIOTICS_BY_CYTOCHROME_P450	KEGG_METABOLISM_OF_XENOBIOTICS_BY_CYTOCHROME_P450	52	-0.593329	-1.9328	0.000466924	0.0057365	0.0044586	1762	tags=31%, list=7%, signal=29%	ALDH3B2/ALDH3B1/ADH1B/CYP2C8/CYP2C19/CYP2C18/UGT2A3/CYP2C9/ADH4/CYP3A5/GSTA2/CYP2E1/UGT2B15/CYP2B6/CYP3A4/CYP1A1
KEGG_SYSTEMIC_LUPUS_ERYTHEMATOSUS	KEGG_SYSTEMIC_LUPUS_ERYTHEMATOSUS	110	0.469646	1.69592	0.000859033	0.00985024	0.00765594	4443	tags=45%, list=17%, signal=37%	H4C6/H3C2/H4C5/H3C1/H3C13/FCGR3A/FCGR2C/FCGR2B/FCGR2A/H3C8/H2BC9/H2BC6/H4C4/H3C7/H2BC8/MACROH2A2/H2BC7/CD86/H2AC11/H2BC13/H4C2/H3C12/H4-16/H2BC4/C1QB/C1QC/H2BC18/H2AC8/CD28/FCGR1A/C1QA/HLA-DQA1/CD80/HLA-DOA/H2BC17/H2AC14/H2AC12/H2BC21/FCGR3B/H2AC18/H4C3/H4C12/H3C11/H2AC13/C1R/H2BU1/H2BW1/H2BC10/H2AC16
KEGG_NEUROTROPHIN_SIGNALING_PATHWAY	KEGG_NEUROTROPHIN_SIGNALING_PATHWAY	121	0.449588	1.63972	0.00132376	0.0142305	0.0110604	1891	tags=13%, list=7%, signal=12%	NGFR/CAMK2B/IRS4/NTF3/NGF/RPS6KA6/SHC3/AKT3/NTRK2/BCL2/NRAS/MAPK10/TP73/CAMK4/IRS2/SHC4
KEGG_PPAR_SIGNALING_PATHWAY	KEGG_PPAR_SIGNALING_PATHWAY	58	-0.552499	-1.86081	0.0016498	0.0166921	0.0129737	1029	tags=16%, list=4%, signal=15%	AQP7/ACSL5/FABP1/FABP2/HMGCS2/PCK1/APOC3/APOA2/APOA1
KEGG_SMALL_CELL_LUNG_CANCER	KEGG_SMALL_CELL_LUNG_CANCER	82	0.48946	1.66717	0.00184583	0.0175321	0.0136265	7514	tags=49%, list=28%, signal=35%	LAMB4/LAMA1/FN1/AKT3/TRAF1/COL4A4/CDK6/RARB/BCL2/LAMB1/CCND1/LAMC3/ITGA2B/COL4A2/LAMC2/PIK3CD/LAMC1/PIAS2/ITGA2/E2F1/LAMA3/TP53/ITGAV/LAMA5/LAMA2/CCNE2/CDKN1B/SKP2/COL4A1/COL4A6/ITGB1/TRAF3/CKS1B/BIRC2/ITGA3/LAMA4/RXRA/CDK2/PIAS3/ITGA6
KEGG_DRUG_METABOLISM_CYTOCHROME_P450	KEGG_DRUG_METABOLISM_CYTOCHROME_P450	54	-0.561151	-1.84528	0.00197764	0.0175321	0.0136265	1762	tags=31%, list=7%, signal=29%	ALDH3B2/ALDH3B1/ADH1B/CYP2C8/CYP2C19/CYP2C18/FMO5/UGT2A3/CYP2C9/CYP2A13/ADH4/CYP3A5/GSTA2/CYP2E1/UGT2B15/CYP2B6/CYP3A4
KEGG_NITROGEN_METABOLISM	KEGG_NITROGEN_METABOLISM	18	-0.752478	-2.03728	0.00203862	0.0175321	0.0136265	1885	tags=44%, list=7%, signal=41%	HAL/CA9/CTH/CA13/CA3/CA1/CPS1/CA4
KEGG_MATURITY_ONSET_DIABETES_OF_THE_YOUNG	KEGG_MATURITY_ONSET_DIABETES_OF_THE_YOUNG	20	-0.692843	-1.91642	0.00309403	0.0253416	0.0196963	2067	tags=55%, list=8%, signal=51%	NR5A2/ONECUT1/HNF1B/HNF1A/PDX1/FOXA3/HNF4G/SLC2A2/HNF4A/NEUROG3/PAX4
KEGG_DRUG_METABOLISM_OTHER_ENZYMES	KEGG_DRUG_METABOLISM_OTHER_ENZYMES	34	-0.5859	-1.7754	0.00422942	0.0330664	0.0257003	611	tags=29%, list=2%, signal=29%	TPMT/NAT1/CDA/UGT2A3/CYP2A13/CES2/CYP3A5/NAT2/UGT2B15/CYP3A4
KEGG_RIBOSOME	KEGG_RIBOSOME	86	0.464274	1.60132	0.004898	0.0366285	0.0284689	12672	tags=79%, list=48%, signal=42%	RPS4Y1/RPL37/RPL35/RPL35A/RPL26/RPS6/RPS20/RPL7/RPL7A/RPL13/RPL12/RPLP1/RPS8/RPS5/RPS27/RPS27A/RPS21/RPL11/RPL8/RPL23/RPL19/RPL37A/RPL38/RPS7/RPL23A/RPL4/RPS23/RPL30/RPS15/RPL26L1/RPS3/RPS16/RPL5/RPL24/RPL31/RPL14/RPS24/RPL6/RPL15/RPL36/RPS3A/RPL9/RPS25/RPL34/RPL32/MRPL13/RPL39/RPS29/RPL21/FAU/RPS9/UBA52/RPSA/RPLP0/RPL27/RPS28/RPLP2/RPL18A/RPS15A/RPS13/RPL29/RPL13A/RSL24D1/RPS12/RPS19/RPL27A/RPL3…
KEGG_PROXIMAL_TUBULE_BICARBONATE_RECLAMATION	KEGG_PROXIMAL_TUBULE_BICARBONATE_RECLAMATION	18	-0.711598	-1.9266	0.00637416	0.0456815	0.0355052	3808	tags=56%, list=14%, signal=48%	PCK2/ATP1A1/CA2/AQP1/ATP1B1/SLC4A4/ATP1A2/SLC9A3/PCK1/CA4
KEGG_STEROID_HORMONE_BIOSYNTHESIS	KEGG_STEROID_HORMONE_BIOSYNTHESIS	32	-0.587679	-1.7636	0.00665547	0.0457897	0.0355893	1560	tags=28%, list=6%, signal=27%	STS/SULT2B1/HSD17B2/UGT2A3/HSD11B2/CYP3A5/UGT2B15/CYP3A4/CYP1A1
KEGG_PEROXISOME	KEGG_PEROXISOME	72	-0.483671	-1.6795	0.00794237	0.0525418	0.0408373	4432	tags=25%, list=17%, signal=21%	PEX11A/SCP2/GSTK1/ACAA1/ACOX1/ABCD1/ABCD3/PEX6/ACOX2/XDH/EPHX2/AMACR/DECR2/DDO/ACSL5/PIPOX/NOS2/BAAT
KEGG_SPHINGOLIPID_METABOLISM	KEGG_SPHINGOLIPID_METABOLISM	37	-0.556087	-1.68819	0.00882478	0.0547478	0.0425519	4024	tags=38%, list=15%, signal=32%	SMPD2/SGPP2/ACER2/NEU1/GLB1/SGMS2/DEGS2/GALC/UGT8/GAL3ST1/ASAH2/SMPD3/ACER1/NEU4
KEGG_AMINO_SUGAR_AND_NUCLEOTIDE_SUGAR_METABOLISM	KEGG_AMINO_SUGAR_AND_NUCLEOTIDE_SUGAR_METABOLISM	43	-0.53101	-1.67696	0.00891244	0.0547478	0.0425519	4549	tags=30%, list=17%, signal=25%	GNPNAT1/GNE/FCSK/UAP1/GFPT1/GALK2/MPI/GMPPB/RENBP/GFUS/GALE/GMDS/CHIA
KEGG_HISTIDINE_METABOLISM	KEGG_HISTIDINE_METABOLISM	27	-0.633413	-1.83727	0.00944211	0.0556499	0.043253	3120	tags=37%, list=12%, signal=33%	ALDH2/HDC/HAL/ALDH3B2/ASPA/ALDH3B1/ACY3/DDC/AOC1/FTCD
KEGG_CELL_ADHESION_MOLECULES_CAMS	KEGG_CELL_ADHESION_MOLECULES_CAMS	125	0.399867	1.46253	0.00970638	0.0556499	0.043253	3515	tags=30%, list=13%, signal=27%	CLDN8/CLDN10/MPZ/NLGN1/VCAM1/CLDN11/CADM1/NRXN2/ITGA9/SELE/VCAN/CLDN1/PDCD1LG2/CD86/ALCAM/CNTN1/CDH2/CLDN19/ITGB2/ITGAM/NLGN4X/CD28/CLDN20/SDC2/CLDN16/HLA-DQA1/CD80/NLGN2/HLA-DOA/CD4/SPN/MADCAM1/JAM3/ICOS/SIGLEC1/ICOSLG/ITGB8/NRCAM
KEGG_NEUROACTIVE_LIGAND_RECEPTOR_INTERACTION	KEGG_NEUROACTIVE_LIGAND_RECEPTOR_INTERACTION	154	-0.36068	-1.42435	0.0140392	0.0778951	0.0605427	2684	tags=21%, list=10%, signal=19%	F2RL1/S1PR4/S1PR1/EDNRB/THRB/PRLR/VIPR1/GRIN2A/GALR2/GIPR/GABRB3/PTGER2/GABRD/SSTR5/GABRP/GRIN2D/HTR2B/SSTR1/NPFFR1/PRSS3/GPR35/HTR1D/PRSS2/F2/ADRA2A/NMUR2/CHRNA9/CCKAR/PRSS1/RXFP1/CCKBR/CSH1
KEGG_MELANOGENESIS	KEGG_MELANOGENESIS	91	0.430649	1.5095	0.0150113	0.0806856	0.0627116	2355	tags=22%, list=9%, signal=20%	WNT6/WNT10B/CAMK2B/WNT16/WNT5B/WNT10A/ADCY8/FZD1/WNT7A/LEF1/ADCY1/WNT3A/TCF7L1/NRAS/FZD10/WNT9A/POMC/TYRP1/WNT2/WNT5A
KEGG_CELL_CYCLE	KEGG_CELL_CYCLE	122	0.382859	1.39888	0.0159236	0.0829958	0.0645072	11530	tags=66%, list=43%, signal=37%	CDK6/TGFB2/CCNA1/CCND1/TGFB3/MCM4/CCNB3/MCM2/PTTG1/E2F1/PRKDC/SMAD2/TP53/CHEK1/CDKN2D/MCM7/TFDP2/SMC1B/CDC7/ORC6/PCNA/CCNE2/MCM6/CDKN1B/CDKN2A/MAD2L2/CDC25B/SKP2/MAD2L1/RAD21/ORC3/TTK/GSK3B/CCNA2/SMC3/TGFB1/GADD45G/MCM5/CDK1/PKMYT1/CDK2/BUB1B/ATM/CDC45/ATR/SMAD4/HDAC2/MCM3/ANAPC7/CCNB2/E2F2/BUB3/CDK4/RBL1/ORC5/RB1/STAG1/CDC6/YWHAE/ANAPC13/DBF4/YWHAQ/CDC27/ABL1/CDC25A/CDC16/RBL2/ANAPC10/ORC1/CDC14…
KEGG_TGF_BETA_SIGNALING_PATHWAY	KEGG_TGF_BETA_SIGNALING_PATHWAY	81	0.435467	1.48215	0.0177436	0.0897616	0.0697658	5148	tags=30%, list=19%, signal=24%	BMP5/THBS4/NOG/INHBA/COMP/INHBB/BMP7/ID4/BMPR1B/TGFB2/PITX2/FST/LTBP1/THBS2/BMP8A/TGFB3/SMAD9/ACVR2B/SMAD2/ROCK1/DCN/THBS1/IFNG/TGFBR1
KEGG_ALANINE_ASPARTATE_AND_GLUTAMATE_METABOLISM	KEGG_ALANINE_ASPARTATE_AND_GLUTAMATE_METABOLISM	28	-0.567857	-1.66386	0.0191106	0.0931187	0.072375	1777	tags=32%, list=7%, signal=30%	ADSS1/DDO/ASL/ASPA/ABAT/ASS1/ACY3/GPT/CPS1
KEGG_STARCH_AND_SUCROSE_METABOLISM	KEGG_STARCH_AND_SUCROSE_METABOLISM	34	-0.516634	-1.56551	0.01949	0.0931187	0.072375	709	tags=24%, list=3%, signal=23%	UGT1A1/TREH/PYGM/ENPP3/UGT2A3/UGT2B15/SI/GBA3
KEGG_DILATED_CARDIOMYOPATHY	KEGG_DILATED_CARDIOMYOPATHY	74	0.453825	1.51841	0.0230462	0.107134	0.083268	7514	tags=47%, list=28%, signal=34%	CACNG4/ADCY8/CACNG6/ITGA9/ADCY1/ITGA11/TGFB2/SGCG/ITGA2B/TGFB3/ITGB6/CACNA2D3/TNNC1/SGCD/ITGB8/ITGA2/ITGA1/ITGA4/ITGAV/PRKX/LAMA2/ITGB5/ITGA5/ITGB4/PRKACB/ITGB1/CACNA2D1/CACNB2/DMD/ITGA3/GNAS/TPM2/TGFB1/CACNA1F/ITGA6
KEGG_GLYCEROLIPID_METABOLISM	KEGG_GLYCEROLIPID_METABOLISM	44	-0.500119	-1.57883	0.0299597	0.135607	0.105398	3951	tags=32%, list=15%, signal=27%	MBOAT1/GK/DGKD/MGLL/AGPAT2/ALDH2/DGKQ/DGAT2/GLYCTK/GPAT3/LIPG/DGAT1/PNLIPRP2/LIPF
KEGG_GLYCEROPHOSPHOLIPID_METABOLISM	KEGG_GLYCEROPHOSPHOLIPID_METABOLISM	72	-0.423467	-1.47045	0.031375	0.136865	0.106376	3213	tags=19%, list=12%, signal=17%	AGPAT2/DGKQ/LPCAT4/PLA2G4A/PLA2G4E/CDS1/GPAT3/PLA2G2E/PLA2G2F/PLA2G10/PLA2G12B/ACHE/GPD1/PLA2G2A
KEGG_COLORECTAL_CANCER	KEGG_COLORECTAL_CANCER	61	0.45974	1.48412	0.031829	0.136865	0.106376	5729	tags=31%, list=22%, signal=25%	DCC/LEF1/AKT3/TCF7L1/BCL2/MAPK10/TGFB2/CCND1/TGFB3/PIK3CD/MSH2/SMAD2/TP53/MSH6/TGFBR1/RAC3/KRAS/TCF7/BIRC5
KEGG_HYPERTROPHIC_CARDIOMYOPATHY_HCM	KEGG_HYPERTROPHIC_CARDIOMYOPATHY_HCM	68	0.448538	1.4778	0.0335527	0.140758	0.109402	7514	tags=44%, list=28%, signal=32%	CACNG4/CACNG6/ITGA9/ITGA11/TGFB2/SGCG/ITGA2B/TGFB3/ITGB6/CACNA2D3/TNNC1/SGCD/ITGB8/ITGA2/ITGA1/ITGA4/ITGAV/LAMA2/ITGB5/ITGA5/ITGB4/ITGB1/CACNA2D1/CACNB2/DMD/ITGA3/TPM2/TGFB1/CACNA1F/ITGA6
KEGG_CYTOKINE_CYTOKINE_RECEPTOR_INTERACTION	KEGG_CYTOKINE_CYTOKINE_RECEPTOR_INTERACTION	210	0.334409	1.3144	0.0428571	0.17551	0.136412	3529	tags=27%, list=13%, signal=23%	NGFR/EDAR/CSF3/HGF/IL22RA2/CCL3L3/CD70/IL11/CCL4L2/CXCL6/CCL13/CCL7/INHBA/CXCL5/INHBB/CCL8/BMP7/OSM/TNFSF4/IL24/CCL3/IL21R/CX3CR1/IL12RB2/CXCL9/PDGFRA/IL2RA/GHR/BMPR1B/CCR8/TGFB2/CCL11/IL1RAP/PDGFC/VEGFC/TNFRSF19/TNFRSF11B/CCL4/CSF2RB/CCR4/IL19/XCL1/CSF1R/CCL17/IL7R/TGFB3/EGFR/TNFSF11/XCL2/TNFRSF9/PDGFRB/EDA2R/CXCL10/TNFRSF4/CCL19/IL2RB
KEGG_ALPHA_LINOLENIC_ACID_METABOLISM	KEGG_ALPHA_LINOLENIC_ACID_METABOLISM	17	-0.622331	-1.666	0.044953	0.179812	0.139756	2371	tags=41%, list=9%, signal=38%	PLA2G4A/PLA2G4E/PLA2G2E/PLA2G2F/PLA2G10/PLA2G12B/PLA2G2A
KEGG_RNA_DEGRADATION	KEGG_RNA_DEGRADATION	56	0.452323	1.45457	0.0480132	0.187688	0.145878	12841	tags=64%, list=48%, signal=33%	DCPS/ENO2/DCP2/XRN2/ENO1/TENT4A/EXOSC6/EXOSC9/LSM8/EXOSC2/DCP1B/PAPOLG/EXOSC8/LSM6/LSM4/EXOSC1/LSM5/CNOT9/LSM3/PAPOLA/ZCCHC7/CNOT8/CNOT7/C1D/MTREX/DDX6/DIS3/EXOSC3/CNOT6L/ENO3/LSM1/LSM2/MPHOSPH6/XRN1/EDC4/HSPD1
KEGG_GLIOMA	KEGG_GLIOMA	62	0.441405	1.42867	0.0496575	0.188362	0.146401	5741	tags=31%, list=22%, signal=24%	CAMK2B/SHC3/AKT3/CDK6/PDGFRA/NRAS/CCND1/SHC4/PIK3CD/EGFR/IGF1R/TGFA/PDGFRB/E2F1/TP53/CALML3/KRAS/CDKN2A/PDGFA
