# Supplementary material for: Construction and validation of a novel and superior protein risk model for prognosis prediction in esophageal cancer
Source: Front Genet. 2022 Nov 15;13:1055202. doi: 10.3389/fgene.2022.1055202 (PMC9705836; doi:10.3389/fgene.2022.1055202)
Supplement: Supplementary file 4 [file Table4.XLSX]

## Sheet: Sheet1
id	HR	HR.95L	HR.95H	pvalue
PHGDH	3.5111	1.42231	8.66743	0.00644863
EEF2	0.278676	0.109953	0.706306	0.00708644
Atg4B	13.0937	1.94852	87.9875	0.00813875
MERIT40	0.151526	0.0373601	0.614561	0.00825491
LC3A-B	3.58029	1.37844	9.29926	0.00881848
Hexokinase-II	0.732375	0.567054	0.945894	0.0170281
CHK2	0.336588	0.134023	0.845313	0.0204687
ASNS	1.91907	1.10531	3.33194	0.0205771
HSP70	2.74182	1.13489	6.62404	0.0250178
BAK	2.24905	1.09247	4.6301	0.0278051
Vinculin	1.88319	1.0527	3.36889	0.0329225
BIM	2.55894	1.0761	6.0851	0.0335111
P38_pT180Y182	0.642471	0.423252	0.975231	0.0377325
b-Catenin_pT41_S45	0.326077	0.11308	0.940275	0.0380853
MYOSINIIA_pS1943	0.578689	0.345009	0.970644	0.0381838
ARAF_pS299	23.3963	1.1679	468.693	0.03926
4EBP1_pT37T46	0.562708	0.325709	0.972157	0.039285
SFRP1	11.376	1.0128	127.779	0.0488077
NF2	0.265316	0.0708556	0.993465	0.0488731
P21	0.426243	0.182326	0.996469	0.0490534
FGF-basic	1.74314	0.998392	3.04344	0.0506652
ZEB1	4.8977	0.993197	24.1517	0.0509882
ACVRL1	3.48412	0.984735	12.3273	0.0528551
BECLIN	5.17899	0.954028	28.1144	0.0567232
MLKL	0.66168	0.431756	1.01405	0.0579706
PDH	1.67074	0.974256	2.86514	0.0621555
DM-K9-Histone-H3	8.3392	0.823938	84.4023	0.072498
CD86	2.74388	0.911415	8.26063	0.0726519
PDGFRB	1.37275	0.970347	1.94202	0.07347
RAD51	1.58462	0.95263	2.63588	0.0762199
Cox-IV	0.413906	0.155554	1.10134	0.0772871
MTCO1	0.677732	0.439008	1.04627	0.0791195
ERALPHA	2.78093	0.884941	8.73909	0.0799922
XPF	5.14655	0.819377	32.3258	0.0805539
HER3_pY1289	0.295579	0.0742011	1.17744	0.0839276
S6	0.747988	0.538038	1.03986	0.084092
XBP1	1.38203	0.955372	1.99924	0.0858685
PERK	0.501778	0.226281	1.11269	0.0896667
U-Histone-H2B	0.64474	0.387689	1.07222	0.0907887
B7-H3	1.75324	0.912493	3.36864	0.0919649
TFAM	0.448056	0.17557	1.14344	0.0930456
S6_pS235S236	0.725856	0.49881	1.05625	0.0941217
CAVEOLIN1	1.33244	0.950514	1.86783	0.0958209
RAB11	0.11785	0.00951396	1.45982	0.0958465
ADAR1	1.66932	0.91148	3.05727	0.0969648
VEGFR2	0.570974	0.292252	1.11551	0.100995
PCADHERIN	8.21866	0.637606	105.937	0.106325
NOTCH1	3.08313	0.772782	12.3006	0.110744
SRC_pY527	0.75482	0.53123	1.07252	0.116565
RB_pS807S811	0.694501	0.439126	1.09839	0.119064
RBM15	0.764796	0.544921	1.07339	0.121031
MMP14	1.27693	0.935011	1.74387	0.124203
p44-42-MAPK	0.387521	0.115672	1.29826	0.12434
PLK1	0.749919	0.518119	1.08542	0.127142
Atg5	0.481831	0.186602	1.24415	0.131399
RIP3	3.29084	0.692368	15.6414	0.134209
CDK1	2.59935	0.7418	9.10841	0.135406
S6_pS240S244	0.749773	0.512559	1.09677	0.137813
Aurora-ABC_pT288_pT232_pT198	0.344139	0.0838639	1.41219	0.138651
DIRAS3	2.14975	0.778948	5.93293	0.1395
PDCD4	0.759959	0.527751	1.09434	0.140103
JAB1	3.2547	0.665799	15.9103	0.144962
Lyn	0.692621	0.422595	1.13519	0.145127
PDK1	0.234618	0.032354	1.70135	0.151503
PEA15_pS116	0.494073	0.188327	1.2962	0.151923
MRE11	2.21547	0.741318	6.62103	0.15442
FTO	1.55983	0.844022	2.8827	0.155961
MTSS1	1.84346	0.786511	4.32079	0.159313
Hexokinase-I	1.82265	0.788097	4.21529	0.160532
CKIT	1.74338	0.799723	3.80054	0.162145
ERCC5	0.553944	0.240566	1.27555	0.16512
STATHMIN	2.26918	0.710666	7.24559	0.166557
CHK1_pS345	0.416675	0.120087	1.44577	0.167833
FOXM1	2.00925	0.728529	5.54142	0.177641
Akt2_pS474	1.34976	0.866329	2.10295	0.184934
MERIT40_pS29	0.199781	0.0184545	2.16275	0.185094
RAPTOR	3.36523	0.555458	20.3881	0.186745
UBAC1	0.545836	0.22132	1.34618	0.188669
Elk1_pS383	1.9098	0.722846	5.04581	0.191818
RICTOR	1.12398	0.941233	1.34222	0.196705
CSK	0.679385	0.377114	1.22394	0.198048
PEA15	1.97775	0.699393	5.59269	0.198505
FOXO3A	3.14997	0.544677	18.2169	0.200043
HSP60	1.46632	0.814843	2.63865	0.201645
SGK3	1.53711	0.792819	2.98013	0.203132
Aurora-B	1.54618	0.787806	3.03459	0.205261
PAI1	1.22026	0.894376	1.66489	0.209198
YTHDF2	0.702594	0.40487	1.21925	0.209447
Histone-H3_pS10	0.663352	0.34855	1.26248	0.211265
ATR	0.314267	0.0504538	1.9575	0.214875
CD171	1.15605	0.91904	1.45418	0.215438
TRAP1	0.679713	0.367824	1.25606	0.217838
ATM_pS1981	1.12366	0.933129	1.35309	0.218749
RAB25	0.774964	0.515644	1.1647	0.220017
PKA-a	1.52605	0.772479	3.01474	0.223678
53BP1	1.32924	0.83993	2.10362	0.224297
4EBP1_pT70	0.131903	0.00502111	3.46505	0.224465
TRIP13	1.49028	0.782247	2.83918	0.22506
ATP5H	2.09377	0.634312	6.91121	0.225192
4EBP1	0.65183	0.324197	1.31057	0.229755
SOD1	0.501268	0.160589	1.56467	0.234388
ACC_pS79	0.688712	0.371581	1.2765	0.236197
ACSL1	1.58494	0.734695	3.41916	0.240379
Cdc6	0.457047	0.123583	1.6903	0.240657
CJUN_pS73	0.446196	0.113957	1.74707	0.246538
GSK3ALPHABETA_pS21S9	0.699587	0.382077	1.28095	0.247006
HEREGULIN	0.690156	0.36687	1.29832	0.250059
GSK-3B	0.727528	0.422242	1.25354	0.251826
PAX6	1.5634	0.72643	3.36472	0.253171
CYCLINE1	0.720359	0.408328	1.27083	0.257437
UVRAG	2.24161	0.553492	9.07838	0.258014
CD44	1.25655	0.844733	1.86914	0.259675
Creb	1.78467	0.65062	4.89541	0.260555
CtIP	1.4545	0.757005	2.79464	0.26082
Cyclin-D3	0.571474	0.214998	1.519	0.261943
NQO1	0.870083	0.681323	1.11114	0.264699
CD26	1.5918	0.701263	3.61325	0.266362
WTAP	1.32152	0.805722	2.16752	0.269465
PDHK1	2.76012	0.453444	16.8009	0.270578
MSH2	1.48175	0.733078	2.995	0.273442
FN14	1.52033	0.711775	3.24738	0.279293
Cox2	0.782535	0.501056	1.22214	0.281014
EphA2_pS897	0.806918	0.545258	1.19415	0.283386
CDT1	1.37676	0.767145	2.47082	0.283914
FIBRONECTIN	1.20998	0.853624	1.71511	0.284243
JAK2	0.438855	0.0970048	1.98541	0.284879
SOD2	1.30336	0.799764	2.12405	0.287662
PDK1_pS241	0.667549	0.316893	1.40622	0.287709
p38-a	0.624014	0.260854	1.49276	0.289281
P53	1.42808	0.738698	2.76082	0.289388
RSK1	0.782728	0.49592	1.23541	0.292767
Glutaminase	1.49752	0.705048	3.18074	0.293418
NRAS	2.55415	0.441645	14.7714	0.294982
p90RSK_pT573	0.611392	0.238327	1.56843	0.30602
TIGAR	0.764161	0.456038	1.28047	0.307123
H2AX_pS139	0.0894774	0.000863715	9.26951	0.307975
IL-6	1.38399	0.738566	2.59345	0.310488
Mitofusin-2	0.771242	0.466593	1.2748	0.311033
NFKBP65_pS536	1.5037	0.67663	3.34174	0.316724
PAK4	1.44716	0.693408	3.02026	0.324821
MCT4	0.712265	0.36185	1.40202	0.326101
TUBERIN_pT1462	1.70944	0.5845	4.99945	0.327472
HES1	0.699016	0.339829	1.43785	0.330505
IGFBP2	0.773213	0.458194	1.30481	0.335351
JNK_pT183Y185	0.544366	0.157898	1.87675	0.335531
PKC-a-b-II_pT638_T641	1.28438	0.771379	2.13856	0.335992
HER3	0.788938	0.48674	1.27876	0.336007
SMAD1	2.0809	0.458234	9.44962	0.342534
ACC1	0.728049	0.377059	1.40576	0.344434
LKB1	2.12511	0.443608	10.1804	0.34564
PHLPP	1.91561	0.490528	7.48086	0.349678
IRF-3_pS396	0.445123	0.0815132	2.4307	0.350043
Caspase-8-cleaved	1.44506	0.663576	3.1469	0.353849
P90RSK	0.703928	0.334686	1.48054	0.3547
PAICS	0.721286	0.360485	1.4432	0.355873
MTOR	1.43358	0.665605	3.08766	0.35752
D-a-Tubulin	0.640727	0.247876	1.65619	0.358243
Connexin-43	1.06994	0.925917	1.23637	0.359413
IRS2	0.870271	0.646538	1.17143	0.359442
YB1	1.588	0.584643	4.31331	0.364335
IRF1	2.2354	0.392035	12.7463	0.365104
EMA	0.929161	0.791476	1.0908	0.369244
VHL	0.610471	0.207828	1.79319	0.369346
CHK2_pT68	1.70857	0.527803	5.5309	0.371459
PAX8	0.769092	0.431846	1.36971	0.372607
MEK1_pS217S221	1.57332	0.579107	4.2744	0.374155
UQCRC2	0.567318	0.16227	1.98342	0.374753
ERCC1	1.89005	0.463216	7.71192	0.374907
INPP4B	1.328	0.707671	2.4921	0.377075
HSP27	0.600066	0.192669	1.8689	0.378267
SYK	0.763884	0.41855	1.39414	0.380238
RRM1	0.531587	0.129035	2.18998	0.381701
EPPK1	0.932234	0.796601	1.09096	0.381719
S100A4	1.51977	0.592182	3.9003	0.384078
RICTOR_pT1135	1.80778	0.475234	6.87676	0.385065
EIF4E	0.588186	0.177373	1.95048	0.385563
DAPK1_pS308	0.728606	0.354268	1.49849	0.389453
Gli1	1.77595	0.479636	6.57583	0.389838
TUFM	1.3865	0.657275	2.92479	0.390861
ALKBH5	0.72685	0.348603	1.51551	0.394773
P90RSK_pT359S363	2.05757	0.384605	11.0077	0.399095
P70S6K_pT389	1.79928	0.45714	7.08187	0.400774
1433EPSILON	3.22106	0.208949	49.6544	0.401959
PKCPANBETAII_pS660	0.846978	0.573878	1.25004	0.403024
BRAF_pS445	0.642992	0.228104	1.8125	0.403593
P27	1.13999	0.838172	1.55049	0.40374
FAK	0.648819	0.234186	1.79757	0.405385
4EBP1_pS65	0.583161	0.161486	2.10592	0.41041
RPA32	1.43828	0.604806	3.42035	0.410913
Histone-H3	0.681647	0.273374	1.69966	0.411012
PLC-gamma1	1.11682	0.858154	1.45346	0.411105
PKCALPHA_pS657	1.33745	0.666575	2.68355	0.41314
MSI2	1.51651	0.559247	4.11229	0.413282
SETD2	0.751291	0.376366	1.4997	0.417458
MR1	1.81625	0.423824	7.78331	0.42153
Atg7	0.692895	0.28316	1.69552	0.42166
CDK1_pY15	0.643671	0.21821	1.89869	0.424722
GCLM	2.21906	0.312602	15.7524	0.425389
BID	1.96637	0.365827	10.5695	0.430675
PR	1.79144	0.418719	7.66443	0.431793
CD4	1.27423	0.695961	2.33297	0.432251
TAZ	1.80246	0.411449	7.89611	0.434403
DM-Histone-H3	1.49737	0.543206	4.12757	0.435184
EGFR_pY1173	1.56958	0.502121	4.90632	0.438195
PI3KP85	1.55421	0.509469	4.74135	0.438402
PRDX1	0.651531	0.219213	1.93644	0.440778
IGFRb	1.20125	0.753085	1.91611	0.441508
Rad23A	0.664407	0.23096	1.91131	0.448218
MDM2_pS166	0.675177	0.24307	1.87545	0.451127
BRAF	1.1443	0.805855	1.62487	0.451194
PAXILLIN	1.10202	0.855852	1.41898	0.451364
DNMT1	0.806458	0.457325	1.42213	0.45735
MYH11	1.25345	0.69002	2.27694	0.458262
FOXO3A_pS318S321	1.81508	0.370026	8.90342	0.462527
Jagged1	1.9058	0.339861	10.687	0.463485
CD134	1.61242	0.448494	5.79696	0.46432
LRP6_pS1490	0.464506	0.059236	3.64248	0.465548
DDR1	0.805746	0.44855	1.44739	0.469859
MelanA	1.90845	0.317215	11.4817	0.480253
FASN	0.811517	0.450938	1.46042	0.486018
Mitofusin-1	0.726924	0.295781	1.78652	0.48695
PTPN12	1.23019	0.684935	2.20949	0.488075
CYCLINE2	1.61669	0.412179	6.34118	0.490873
TRIM24	3.06146	0.126607	74.0288	0.491192
ECADHERIN	0.914182	0.708052	1.18032	0.491291
GCLC	0.889699	0.637359	1.24194	0.492241
ARID1A	1.80052	0.335599	9.6599	0.492644
PKCDELTA_pS664	0.437177	0.0409958	4.66203	0.493237
DUSP6	1.33017	0.582509	3.03748	0.498266
Ambra1_pS52	0.567453	0.109942	2.92885	0.498633
Stat3	0.825402	0.47294	1.44054	0.499474
CYCLINB1	0.849805	0.528144	1.36737	0.50245
PI3K-p110-b	0.656227	0.18761	2.29538	0.509656
WIPI1	1.13858	0.772813	1.67747	0.511539
MEK1	0.780217	0.371627	1.63803	0.511921
P27_pT157	0.323276	0.0110341	9.47134	0.512275
MTOR_pS2448	0.741782	0.302139	1.82115	0.51452
IR-b	0.825438	0.462231	1.47404	0.516696
UGT1A	0.878644	0.589645	1.30929	0.524946
HLA-DQA1	1.12826	0.775915	1.64059	0.527558
Melanoma-gp100	1.3327	0.544105	3.26423	0.529756
CHD1L	0.758731	0.31972	1.80055	0.531184
CREB_pS133	0.910747	0.679437	1.2208	0.531721
Mnk1	0.862036	0.540961	1.37368	0.532317
MAPK_pT202Y204	1.23339	0.637281	2.38711	0.533519
DJ1	1.3533	0.52079	3.51662	0.534633
PCNA	1.60798	0.358336	7.21557	0.535189
ERRalpha	0.800272	0.393301	1.62836	0.538737
IMP3	0.434829	0.0294419	6.42203	0.544371
LAD1	0.920882	0.704161	1.2043	0.547135
ARAF	1.57063	0.360373	6.84533	0.547773
PI3KP110ALPHA	1.72886	0.289102	10.3388	0.548526
SMAC	1.30708	0.544315	3.13873	0.549072
CRAF	0.624829	0.132923	2.93712	0.55148
PMS2	0.853924	0.505937	1.44126	0.554318
SHP2_pY542	0.675122	0.182445	2.49823	0.55621
DAPK2	1.5603	0.354522	6.8671	0.556256
CD20	1.47119	0.404612	5.34933	0.55776
BAD_pS112	0.798529	0.375956	1.69607	0.558299
Twist	0.515222	0.0557454	4.7619	0.558899
STAT3_pY705	0.796169	0.36812	1.72195	0.562484
PTEN	0.84023	0.464696	1.51924	0.564583
Gli3	1.37743	0.462963	4.09817	0.564873
DNA_POLG	0.869775	0.540393	1.39992	0.565587
GSK3ALPHABETA	0.652564	0.151333	2.81392	0.567012
CD31	1.38462	0.452469	4.23716	0.568494
Pyk2_pY402	1.56231	0.330224	7.39136	0.573663
Puma	0.660049	0.154849	2.81348	0.574386
PRAS40_pT246	0.597058	0.0981558	3.63176	0.575563
MSH6	1.20108	0.631446	2.2846	0.576486
MEK2	0.789282	0.340953	1.82713	0.580579
SGK1	0.847033	0.469256	1.52894	0.581669
GSK3_pS9	0.872998	0.537186	1.41874	0.583544
EphA2_pY588	1.34318	0.466365	3.8685	0.584614
BRCA2	1.30566	0.500806	3.40403	0.585396
AMPKALPHA_pT172	0.886846	0.57417	1.3698	0.588251
SF2	0.703378	0.195658	2.5286	0.589903
Porin	0.642498	0.127878	3.2281	0.591182
RIP	1.10934	0.758797	1.62184	0.592291
G6PD	1.17798	0.642815	2.1587	0.596079
CD38	0.83	0.41338	1.6665	0.600338
Rheb	0.806709	0.360562	1.8049	0.601136
TFRC	0.90156	0.609693	1.33315	0.603601
AR	1.34524	0.439028	4.12199	0.60369
ATRX	1.13101	0.702841	1.82003	0.612009
DDR1_pY513	0.594789	0.0795194	4.44891	0.612815
HMHA1	1.09788	0.764474	1.57669	0.613093
P70S6K1	0.89632	0.586396	1.37005	0.613128
MIG6	1.72813	0.195995	15.2373	0.622317
XIAP	0.815711	0.357575	1.86082	0.628322
Notch3	0.291572	0.00195068	43.5817	0.629498
CMYC	1.25913	0.486952	3.25579	0.634515
TUBERIN	1.14322	0.655307	1.99442	0.637344
Enolase-1	1.21291	0.537298	2.73803	0.642198
MITF	1.17138	0.60082	2.28377	0.642381
MMP2	1.37592	0.357438	5.29644	0.64263
Slfn11	1.27361	0.458495	3.53785	0.642663
Tyro3	1.14646	0.642142	2.04685	0.64396
CASPASE8	1.2526	0.47942	3.27271	0.645786
AKT_pT308	1.18115	0.579201	2.40869	0.647008
CHK1	0.65614	0.104074	4.13667	0.653761
PDL1	1.22578	0.502361	2.99096	0.654651
NDRG1_pT346	0.946079	0.741664	1.20683	0.655392
Akt2	1.28097	0.430933	3.80775	0.65597
CD49B	0.858956	0.439887	1.67726	0.656111
Atg3	0.736416	0.187676	2.8896	0.660915
BCLXL	0.694538	0.131208	3.67649	0.668137
cdc25C	1.19777	0.517558	2.77197	0.673372
AKT	1.09541	0.716582	1.6745	0.673863
Granzyme-B	1.14654	0.604615	2.1742	0.675334
PAK1	0.908061	0.577603	1.42758	0.67609
PRC1_pT481	0.760302	0.207842	2.78125	0.678775
CMET_pY1235	1.78604	0.110911	28.7612	0.682497
RAD50	1.19983	0.498463	2.88807	0.684378
FRS2-alpha_pY196	0.632889	0.0696198	5.75336	0.684588
B7-H4	1.4854	0.215294	10.2484	0.688031
CLAUDIN7	0.928063	0.642833	1.33985	0.690288
VASP	1.17884	0.524572	2.64912	0.690441
DVL3	0.884093	0.481803	1.62228	0.690805
RPA32_pS4_S8	0.902795	0.545438	1.49428	0.690819
Aurora-A	1.13546	0.60309	2.13776	0.693945
ERALPHA_pS118	0.679709	0.0978202	4.723	0.696272
BiP-GRP78	0.724045	0.138284	3.79103	0.702255
CMET	1.18959	0.481998	2.93596	0.706439
SHC_pY317	0.738026	0.149763	3.63696	0.708923
NDUFB4	1.24078	0.396562	3.88221	0.710861
YAP_pS127	0.918696	0.585296	1.44201	0.712382
CHK1_pS296	1.46384	0.186261	11.5044	0.717155
EphA2	0.904014	0.520506	1.57009	0.720142
BCL2	1.17048	0.480904	2.84884	0.728704
COG3	1.12126	0.585006	2.14907	0.730244
GAB2	1.11592	0.594932	2.09315	0.732523
Wee1	0.897526	0.48232	1.67016	0.732952
IRF-3	1.20946	0.403116	3.6287	0.734425
AKT_pS473	1.10522	0.619858	1.97065	0.734553
WIPI2	0.851947	0.335181	2.16544	0.736379
KAP1	1.10623	0.613068	1.99611	0.737437
ATP5A	1.05042	0.786792	1.40238	0.738665
SIRP-alpha	1.06431	0.734354	1.54253	0.742007
P16INK4A	0.938087	0.636884	1.38174	0.746336
PLC-gamma2_pY759	1.14094	0.506136	2.5719	0.750533
1433ZETA	0.839962	0.286009	2.46683	0.751032
PGM1	1.33703	0.209205	8.54494	0.758919
UBQLN4	0.739452	0.10715	5.10302	0.759402
YTHDF3	1.05788	0.735152	1.52227	0.761892
SRC_pY416	1.05229	0.756036	1.46464	0.762533
Coup-TFII	1.13394	0.496457	2.59	0.765489
STING	0.962442	0.747797	1.2387	0.766211
HER2	0.942337	0.636787	1.3945	0.766457
EGFR_pY1068	0.903633	0.461568	1.76908	0.767507
MLH1	0.919321	0.52533	1.6088	0.768285
METTL3	0.895267	0.42629	1.88018	0.770109
PKCALPHA	0.906529	0.467228	1.75888	0.771676
Mcl-1	1.18715	0.36387	3.87317	0.776143
SMAD3	1.24111	0.278231	5.53625	0.777078
c-IAP2	0.831244	0.228521	3.02364	0.77906
AMPK-a2_pS345	0.793146	0.15673	4.0138	0.779382
SCD1	0.853641	0.272217	2.67692	0.786106
SMAD4	0.797196	0.153807	4.13193	0.787171
YAP	1.10284	0.541299	2.24691	0.78748
SRC	0.893165	0.392186	2.0341	0.787885
Glutamate-D1-2	1.09123	0.575681	2.06848	0.789025
2022-10-04	0.896452	0.400366	2.00723	0.7904
ACETYLATUBULINLYS40	1.0408	0.77317	1.40108	0.792005
IGF1R_pY1135Y1136	1.41132	0.108921	18.2868	0.792088
ATM	1.04775	0.74041	1.48266	0.792316
GRB7	0.913362	0.451699	1.84687	0.800843
HSP27_pS82	0.976692	0.812788	1.17365	0.801328
CIAP	0.845205	0.22665	3.15188	0.80225
cGAS	0.866009	0.268402	2.79421	0.809787
YB1_pS102	0.847033	0.213586	3.35913	0.813293
BRD4	1.08092	0.564285	2.07055	0.814506
GATA3	1.19016	0.263206	5.38162	0.821104
P38MAPK	0.89792	0.351004	2.29701	0.822228
CD29	1.19148	0.252179	5.62948	0.824985
Notch1-cleaved	1.18196	0.264531	5.28113	0.826747
eIF4E_pS209	0.871635	0.246497	3.08218	0.831176
Sox2	1.05027	0.667281	1.65309	0.832147
Calnexin	1.05936	0.61841	1.81474	0.833679
HER2_pY1248	0.940194	0.516283	1.71217	0.840198
c-Abl_pY412	0.908726	0.355214	2.32475	0.841708
Tau	0.945791	0.545211	1.64069	0.842805
XRCC1	1.12453	0.348796	3.62549	0.844222
Grp75	0.941034	0.502167	1.76345	0.849571
ANNEXIN1	0.977993	0.770782	1.24091	0.854658
RB	0.884425	0.237483	3.29375	0.854737
PDHA1	1.13949	0.27744	4.68007	0.856238
PARPCLEAVED	1.09863	0.390241	3.09294	0.858627
CASPASE3	0.873116	0.186458	4.0885	0.863236
DDB-1	1.107	0.332896	3.68116	0.868306
COLLAGENVI	1.0861	0.406367	2.90282	0.869211
NCADHERIN	1.0698	0.477331	2.39763	0.869845
Myt1	0.881606	0.194523	3.99558	0.87018
ETS1	0.923782	0.345503	2.46994	0.874461
IRS1	1.11761	0.256492	4.86972	0.882293
TRANSGLUTAMINASE	1.03959	0.62004	1.74303	0.882931
SHP2	0.883939	0.169309	4.61493	0.88368
Erk5	1.03551	0.642822	1.66808	0.885947
DUSP4	0.965362	0.592285	1.57344	0.887527
CYCLIND1	0.901889	0.193899	4.19499	0.895247
TRIM25	0.960069	0.522867	1.76284	0.895433
BMK1-Erk5_pT218_Y220	1.2259	0.056545	26.5777	0.896755
BCL2A1	1.07985	0.335445	3.47619	0.897528
CASPASE7CLEAVEDD198	1.01984	0.745611	1.39492	0.902166
FAK_pY397	1.05296	0.460809	2.40604	0.902588
BAX	1.08356	0.299685	3.91776	0.902602
VAV1	1.02112	0.729034	1.43023	0.903238
PAR	1.0177	0.766082	1.35197	0.903615
MIF	1.04406	0.515189	2.11583	0.904774
CRAF_pS338	1.06593	0.367415	3.09244	0.906472
EEF2K	1.01926	0.739292	1.40524	0.907327
AceCS1	0.968565	0.564164	1.66285	0.907791
JNK2	0.954651	0.428731	2.12571	0.909532
Lasu1	0.972174	0.596201	1.58524	0.909933
1433BETA	0.91432	0.187967	4.44749	0.911631
PARG	1.04934	0.444514	2.47709	0.912499
EIF4G	1.01992	0.698875	1.48846	0.918524
XPA	1.03902	0.496339	2.17504	0.919118
PRAS40	0.804551	0.0118626	54.5665	0.919489
SDHA	1.04285	0.459782	2.36534	0.920012
b-Actin	0.963019	0.447073	2.0744	0.923325
GAPDH	1.02047	0.659335	1.57941	0.927551
TSC1	0.96922	0.479612	1.95864	0.930594
BETACATENIN	0.990708	0.788481	1.2448	0.936122
PREX1	1.02883	0.511244	2.07043	0.936505
CIITA	0.936469	0.182755	4.79863	0.937244
LCK	0.962668	0.341557	2.71325	0.94263
STAT5ALPHA	1.01268	0.695694	1.47409	0.947571
BAP1C4	1.01636	0.611499	1.68927	0.950087
EGFR	0.982469	0.544703	1.77206	0.953133
ULK1_pS757	1.04139	0.265213	4.08911	0.95366
ERK2	0.962333	0.259848	3.56395	0.954166
CABL	0.915383	0.0409105	20.4819	0.955536
Enolase-2	1.02023	0.440934	2.3606	0.962679
Cyclophilin-F	1.01637	0.511982	2.01765	0.96299
ATR_pS428	0.976623	0.34778	2.74252	0.964186
IDO	0.994395	0.773408	1.27853	0.965039
DRP1	0.980608	0.389847	2.46659	0.966811
RRM2	1.00828	0.63208	1.60838	0.972396
Glucocorticoid-Receptor	0.994155	0.711061	1.38996	0.972651
P27_pT198	0.978687	0.272561	3.51418	0.97365
ZAP-70	0.961709	0.0806658	11.4656	0.975368
MRAP	1.03887	0.070604	15.2859	0.977825
AMPKALPHA	1.02482	0.151526	6.93121	0.979942
IGFBP3	0.984089	0.271823	3.56273	0.980507
Wee1_pS642	1.02154	0.162732	6.41261	0.981862
EVI1	0.993597	0.571039	1.72884	0.981865
H2AX_pS140	0.97354	0.0785195	12.0706	0.983344
CD45	1.00482	0.571869	1.76554	0.986669
CDK1_pT14	0.996903	0.65737	1.51181	0.988353
DNA-Ligase-IV	0.995271	0.376221	2.63294	0.992381
P62LCKLIGAND	0.997962	0.644678	1.54484	0.992698
ANNEXINVII	0.991349	0.142728	6.88562	0.992989
KU80	0.997839	0.59996	1.65958	0.99335
SNAIL	0.996811	0.395647	2.51141	0.994594
Patched	0.993447	0.0811238	12.1658	0.995896
Cdc42	1.00152	0.207547	4.83287	0.998488
