# Supplementary material for: Construction and validation of a novel and superior protein risk model for prognosis prediction in esophageal cancer
Source: Front Genet. 2022 Nov 15;13:1055202. doi: 10.3389/fgene.2022.1055202 (PMC9705836; doi:10.3389/fgene.2022.1055202)
Supplement: Supplementary file 5 [file Table1.XLSX]

## Sheet: Sheet1
id	TCGA-L5-A4OR-01A-21-A41X-20	TCGA-LN-A9FQ-01A-41-A41Y-20	TCGA-JY-A6FD-01A-21-A41X-20	TCGA-IG-A4QT-01A-11-A41X-20	TCGA-L5-A43M-01A-21-A41X-20	TCGA-IG-A6QS-01A-21-A41Y-20	TCGA-L5-A8NK-01A-11-A41Y-20	TCGA-L5-A43H-01A-21-A41X-20	TCGA-L5-A4OQ-01A-21-A41X-20	TCGA-IG-A8O2-01A-21-A41X-20	TCGA-IG-A3YB-01A-21-A41X-20	TCGA-LN-A4A3-01A-21-A41X-20	TCGA-LN-A49L-01A-21-A41X-20	TCGA-LN-A9FR-01A-21-A41Y-20	TCGA-RE-A7BO-01A-21-A41X-20	TCGA-L5-A8NV-01A-21-A41Y-20	TCGA-LN-A49X-01A-41-A41X-20	TCGA-LN-A4A2-01A-41-A41X-20	TCGA-VR-A8Q7-01A-21-A41Y-20	TCGA-LN-A49P-01A-21-A41X-20	TCGA-L5-A4OT-01A-21-A41X-20	TCGA-LN-A5U6-01A-21-A41X-20	TCGA-Z6-A8JD-01A-21-A41Y-20	TCGA-LN-A8HZ-01A-21-A41Y-20	TCGA-L5-A4OF-01A-21-A41X-20	TCGA-2H-A9GF-01A-21-A41Y-20	TCGA-VR-AA7B-01A-21-A41X-20	TCGA-JY-A6FG-01A-21-A41X-20	TCGA-L5-A8NT-01A-21-A41Y-20	TCGA-IG-A5S3-01A-21-A41X-20	TCGA-LN-A49M-01A-11-A41X-20	TCGA-L5-A4OS-01A-21-A41X-20	TCGA-VR-A8EQ-01A-21-A41Y-20	TCGA-VR-A8EP-01A-21-A41Y-20	TCGA-L5-A43J-01A-21-A41X-20	TCGA-L5-A4OU-01A-21-A41X-20	TCGA-XP-A8T7-01A-21-A41Y-20	TCGA-L5-A8NI-01A-21-A41Y-20	TCGA-IG-A3QL-01A-21-A41X-20	TCGA-IG-A97H-01A-21-A41Y-20	TCGA-L5-A8NL-01A-21-A41Y-20	TCGA-LN-A49K-01A-21-A41X-20	TCGA-IG-A4QS-01A-21-A41X-20	TCGA-L5-A4OW-01A-21-A41X-20	TCGA-LN-A9FP-01A-41-A41Y-20	TCGA-JY-A93F-01A-11-A41Y-20	TCGA-L5-A4OX-01A-11-A41X-20	TCGA-VR-A8EO-01A-21-A41Y-20	TCGA-L5-A8NF-01A-21-A41Y-20
WIPI2	-0.130702	0.105507	0.333487	-0.450758	0.25204	-0.22338	0.346405	0.380926	0.106424	0.161146	0.0399661	-0.17593	0.0757768	0.342491	-0.24565	0.0828852	-0.225082	0.0709962	0.135263	-0.0252846	0.150577	0.16959	-0.151871	0.35967	0.07545	-0.0995347	0.303001	-0.0859636	0.0862996	0.294537	-0.10646	0.0190743	-0.367651	-0.0627002	0.283177	-0.178759	0.164474	0.0993303	0.478878	0.40474	-0.237088	0.0675919	-0.740048	0.156728	0.399725	-0.516767	0.0389364	-0.373995	-0.0797567
Sox2	1.08676	0.660585	0.204263	0.234341	0.871631	0.0405746	0.168206	0.737461	-0.00474374	0.888673	0.217345	0.196738	-0.317711	0.691854	-0.0612829	0.0535253	0.0498095	0.413267	-0.184951	1.33188	0.0432333	0.852891	-0.26336	2.1054	-0.118381	-0.21584	0.152816	0.281344	0.067016	-0.0684125	0.353978	-0.258168	0.13404	2.76207	0.0950822	0.0162473	0.347905	-0.293632	0.854827	0.173235	0.326306	2.36519	0.268036	-0.237532	1.63853	0.191211	-0.152634	0.351406	0.893597
EphA2_pY588	-0.357816	-0.0525334	0.342981	0.0570406	0.205954	-0.0264066	-0.402174	0.0682171	-0.0085669	-0.232841	-0.109691	0.411819	-0.678816	-0.212721	0.189581	-0.0624552	-0.0777477	-0.1274	-0.449312	-0.469655	0.275032	-0.131381	0.0645787	-0.403765	-0.0337869	-0.606171	0.0670276	-0.0317338	-0.0427311	0.280968	0.0583278	-0.273889	-0.340091	0.65466	0.206834	0.309381	-0.356285	-0.194034	-0.147168	-0.312335	-0.262475	-0.346309	-0.271497	-0.223875	-0.00459176	0.0562318	0.150621	-0.108653	0.664734
DDR1_pY513	0.253978	0.314283	0.23973	-0.227425	0.302478	0.40322	0.102622	0.395575	0.27398	0.223871	0.267175	0.358677	0.0446612	0.290794	0.352977	0.162404	0.111372	0.308577	-0.0722754	0.0955143	0.106219	0.23204	0.18488	0.302066	0.00381055	0.0929978	0.645088	0.278783	0.2031	0.192074	0.336201	0.093951	0.315171	0.133521	0.283547	0.292455	0.0842668	0.104529	0.203105	0.342224	0.205185	0.122307	0.110061	0.231637	0.265825	0.40919	0.394873	0.195479	0.418372
HEREGULIN	0.31438	0.34035	0.57843	1.7063	0.3341	1.5425	0.26043	0.54628	0.56875	0.47487	0.43494	0.4044	0.2771	0.20974	0.72279	-0.0069319	0.50027	1.0359	-0.024387	0.17239	-0.04492	0.23625	0.42558	0.54241	-0.062658	0.65023	0.7045	0.26714	0.11433	0.074635	0.41406	0.38551	0.56877	0.18646	0.26188	0.17879	0.73733	0.55058	0.097604	0.46322	0.11382	0.74899	0.2628	-0.061764	0.079811	1.3514	0.41955	1.7242	0.027169
ADAR1	-0.0028539	0.0094626	0.75733	0.17789	0.25071	2.535	0.26641	0.37614	0.05533	0.50245	0.63976	-0.30064	1.1443	0.53956	0.11643	0.36075	-0.18885	0.18036	0.51505	0.057288	-1.3154	0.37886	0.049243	0.67284	-1.0466	0.59083	0.18419	-0.47411	-0.15443	0.11483	0.27406	-0.10657	0.27376	0.2623	0.5652	-0.31592	0.039229	-0.051349	0.3144	0.43861	0.78909	1.1629	0.89764	-0.52416	0.1536	0.46825	0.2081	0.13568	0.23175
CRAF	0.054134	-0.1439	-0.066565	0.082893	-0.37784	-0.49333	-0.29014	-0.15086	-0.28697	-0.28226	-0.3503	-0.044059	0.0031983	-0.11712	-0.25662	-0.2831	-0.20887	-0.17154	-0.037202	-0.17769	-0.12519	-0.055949	-0.47767	-0.10107	-0.22991	-0.19171	-0.26821	0.0948	-0.22476	-0.235	0.031972	-0.20157	-0.22474	-0.32469	-0.12507	-0.15421	-0.33703	-0.027706	-0.073322	-0.28109	-0.40376	-0.10885	-0.38184	-0.03253	-0.23501	-0.24651	-0.23856	-0.61334	-0.24755
CYCLINB1	0.54261	-0.85058	1.3079	-1.1863	-0.23631	1.4398	0.23391	0.17873	-0.15134	0.1803	-0.61861	-0.78767	1.9032	0.5963	1.0304	-1.4695	-1.4246	1.0816	1.191	0.27584	-1.505	0.8256	0.64056	1.0857	-0.47528	1.0382	-1.3224	-0.21797	-1.1907	1.0106	0.33036	0.87876	0.18843	0.37097	0.57725	0.19112	1.9794	1.2997	0.24448	0.57404	0.26907	1.2173	0.36692	0.67447	0.54239	1.1088	0.6527	-0.15616	-1.4678
BAP1C4	0.35153	-0.57847	-0.18026	-0.914	0.017802	-0.62678	-0.16352	-0.24823	-0.69044	0.22999	-0.1052	-2.147	0.19753	-0.067876	-0.4922	-0.41162	-1.5837	-0.60121	-0.24539	0.23499	-1.1196	-0.10432	-1.2858	0.33324	-0.50063	0.25986	-1.1441	-0.46046	-0.47029	-0.040554	-0.29707	-0.39434	-0.58177	-0.011916	0.014385	-0.794	0.039024	0.2316	-0.066122	-0.3814	-0.03869	0.40855	0.11674	0.08807	-0.33137	-1.0642	-0.2024	-1.6675	0.22848
PGM1	0.191583	0.231567	-0.0067668	0.594928	0.00835742	-0.058627	0.222817	0.0531758	0.192056	0.135261	0.110259	0.163761	-0.143015	0.133024	0.0860053	0.227543	0.724867	0.11637	0.157505	0.0941015	0.294983	0.165146	0.24683	-0.0247112	0.211835	0.27365	0.497057	0.249967	0.255034	0.248342	0.0948993	0.0953398	0.630852	-0.0746639	0.246344	0.112333	0.0260316	0.168427	0.186047	0.168379	0.166179	-0.277536	0.17879	0.26054	-0.0126453	0.255581	0.0383141	0.39719	0.188434
UBQLN4	-0.0678785	-0.0776404	-0.159867	0.394134	-0.0875889	0.00665744	-0.188983	-0.0560609	-0.05366	0.0714763	-0.0654448	0.197617	-0.0835636	-0.0591328	0.132029	0.103957	-0.0416625	-0.0980944	-0.272134	-0.294142	-0.494808	-0.113699	-0.124534	-0.0339973	0.00677839	-0.0527253	0.253276	-0.0743706	-0.154387	-0.109916	0.0113679	-0.0284353	-0.0551813	0.0458281	-0.122361	0.0480641	-0.137129	-0.256221	-0.0713869	-0.0295329	-0.120091	-0.126488	-0.0222824	0.0457622	-0.057421	-0.0302879	-0.0785092	0.1669	-0.069466
PARPCLEAVED	0.15655	0.18225	0.076076	0.16335	0.31366	0.45282	0.2092	0.15033	4.6172	0.33392	0.45	0.062893	0.2961	-0.030452	0.17439	0.38399	0.024803	0.084032	0.063364	0.095589	2.1628	0.0020576	0.097907	0.29926	3.9593	0.41813	0.20289	-0.32843	0.15867	0.18771	0.17799	0.14592	0.41135	0.63087	0.01139	-0.1257	0.087187	0.20964	0.13411	0.42365	0.31505	0.60697	0.28281	-0.76196	0.19066	-0.047997	0.22702	0.48968	3.2195
PAI1	0.27177	0.73839	1.2661	1.2428	0.82552	3.9087	1.5245	1.99	0.52925	0.81959	0.80485	2.7676	0.97772	2.7353	2.2095	-0.16989	2.1089	2.6977	1.535	-0.10396	1.8414	2.6969	2.4427	3.346	0.08267	-0.15762	2.3374	1.5439	0.68747	-0.097455	1.438	1.4804	0.556	0.82297	2.3357	2.9367	1.0724	0.58393	0.5224	3.0879	1.1291	0.35739	-0.53129	-0.069953	0.7552	2.3311	0.21507	1.8351	-0.33194
Elk1_pS383	-0.50528	0.206758	-0.673578	0.205674	-0.21291	-0.482248	-0.286021	-0.442422	-0.35896	-0.0803727	-0.190833	0.16179	-0.430704	-0.808382	-0.239939	-0.156902	0.376907	-0.433223	-0.167159	-0.0326162	-0.119248	-0.429895	-0.630269	-0.547253	-0.0704932	-0.560547	0.556378	-0.352174	0.161118	-0.316439	-0.333049	-0.626214	-0.609722	-0.242313	-0.509954	-0.151984	-0.662041	-0.452871	-0.476786	-0.58594	-0.0816099	-0.433712	-0.395693	-0.571618	-0.425015	-0.370656	0.327295	-0.247226	0.0426968
MelanA	0.301043	0.240981	0.146793	0.646633	0.309149	0.443171	0.246677	0.504812	0.273103	0.177972	0.322829	0.300696	-0.0248269	0.26645	0.346615	0.377193	0.511251	0.403236	-0.273885	0.183493	0.281952	0.107136	0.279344	0.415233	0.117801	0.202957	0.610578	0.204831	0.131142	0.246016	0.332112	0.187539	0.33062	0.181434	0.297903	0.23721	0.380809	0.111274	0.296918	0.150864	0.179937	0.186705	0.131855	0.179568	0.295624	0.418511	0.251617	0.375422	0.31256
RB_pS807S811	-0.22907	-0.6235	0.05508	-0.57031	0.10237	-1.0805	0.62505	-0.386	-0.13828	-0.54733	-0.11707	-0.88916	1.4881	-1.382	-0.005388	-0.60796	-0.82511	-0.38716	-0.65309	-0.72216	-0.68552	-0.85082	0.045029	-0.62022	-0.098136	-1.0262	-0.41227	-0.24662	0.025615	0.11493	-0.41077	0.13814	-0.92334	-0.46354	0.022537	-0.30747	1.2801	-0.64996	0.46072	-1.3056	-0.92849	0.37267	-0.20932	0.27694	-0.33596	-0.74106	0.26421	-0.20634	-0.44808
MMP2	-0.51903	-0.330674	-0.642419	0.194385	-0.524266	-0.250873	-0.0388339	0.3439	-0.593194	-0.358549	-0.330998	-0.16229	-0.686668	-0.0732844	-0.408389	-0.388134	0.19729	-0.246957	-0.462093	-0.559225	-0.127456	0.0601343	-0.504241	-0.114977	-0.372308	-0.680852	0.0642344	-0.291496	-0.176597	-0.370651	-0.268005	-0.610205	-0.428632	-0.444636	0.134034	-0.128493	-0.583192	-0.70641	-0.438358	-0.186771	-0.575743	-0.708021	-0.503469	-0.388068	-0.467658	-0.250126	-0.450737	0.0401898	-0.37174
CDK1	0.18119	0.2898	-0.15076	-0.26991	0.21675	0.4938	0.24018	0.31267	0.11385	0.57169	0.60065	0.3958	0.12171	-0.043299	0.047011	0.078512	0.17561	-0.067534	-0.0049292	0.42504	0.0035591	0.14228	-0.067858	0.086337	-0.044639	0.18007	1.2218	-0.72979	0.48094	0.66926	0.026681	0.10003	0.005842	-0.18401	-0.0021529	-0.14064	0.21105	0.16059	0.19368	0.055135	0.3524	0.3927	0.096126	-0.068506	0.039799	-0.26716	0.24016	0.067617	0.14049
ERALPHA_pS118	-0.43568	-0.77979	-0.38653	-0.98531	-0.56903	-0.42606	-0.65632	-0.6608	-0.83871	-0.64923	-0.36687	-0.85126	-0.09606	-0.22514	-0.49068	-0.51678	-0.63781	-0.61661	-0.49324	-0.41813	-0.95677	-0.46352	-0.81705	-0.38016	-0.81443	-0.3927	-0.71625	-0.58539	-0.62573	-0.16184	-0.6789	-0.71266	-0.41686	-0.42304	-0.56392	-0.5815	-0.42109	-0.053543	-0.71729	-0.56017	-0.39191	-0.40648	-0.36405	-0.62313	-0.66484	-0.3089	-0.4561	-0.21886	-0.38844
MEK1	0.42664	0.48547	0.15382	0.037754	0.0002892	0.48312	0.25122	0.2873	0.081185	-0.15186	0.035083	0.36858	0.51863	-0.12504	0.1269	-0.42453	0.29625	0.85708	-0.46041	0.37027	-0.96456	0.69055	0.16681	0.26345	0.38612	0.34482	0.5225	0.21719	0.099396	-0.83791	0.89667	-0.072244	0.29505	0.55223	0.51538	0.35823	0.58827	0.35885	0.30344	0.74756	0.07428	-0.7419	-0.493	0.94926	0.25505	0.042744	0.14703	-0.98696	0.10348
TUFM	-0.0332785	0.330489	-0.0797458	-1.14588	0.132571	-0.640623	0.294994	0.340104	0.0997139	0.320566	0.6473	-0.242984	0.300734	0.185642	-0.30932	0.239141	-0.0938156	-0.466613	-0.116859	0.425144	-0.149566	0.0122649	-0.0239117	0.0163275	0.0759337	-0.0243225	0.836025	-0.283313	0.580426	0.136042	-0.157545	-0.196924	-0.473753	-0.170407	-0.0870979	-0.201973	0.406579	0.408564	0.0380909	-0.328	0.883351	0.493678	0.0484842	0.119553	0.226243	-1.29012	0.395473	-1.09599	0.300347
ASNS	0.24197	-0.13579	1.217	0.10314	0.72207	1.7195	0.32364	0.26434	0.47095	0.39531	0.32257	0.20882	2.1056	0.29189	1.1695	-0.44167	0.39079	0.58947	0.90831	0.3548	-0.10663	0.24182	0.10518	0.71758	-0.46601	0.87756	-0.089485	-0.10317	0.55165	0.28291	0.34723	1.4158	0.48501	1.1996	0.35319	0.96164	0.12571	0.61226	0.78262	0.78375	0.65943	0.76932	0.79995	0.38001	1.033	0.13564	-0.24492	0.66467	0.33463
SMAC	-0.64646	-0.99323	-1.0627	-0.96914	-0.57574	-0.85339	-0.1826	-0.73019	3.0991	-0.30728	-0.51293	-1.2527	-0.49935	-0.38898	-1.0622	-0.50034	-1.1852	-0.74871	-0.53006	-0.5781	0.31762	-0.61298	-0.36138	-1.0454	1.6498	-0.36607	-1.0523	-0.96435	-0.49692	-1.0302	-1.1047	-0.78581	-0.050045	-0.34052	-0.79282	-1.0147	-1.1901	-0.45211	-0.48677	-0.91919	-0.39743	-0.72595	-0.58011	-0.49544	-0.56893	-0.31986	-0.26161	-0.33027	0.96512
JNK2	-0.32176	0.099296	-0.058219	-0.78855	-0.090684	-0.46681	-0.29584	-0.070964	-0.122	-0.31883	0.073845	-0.39876	-0.33293	-0.27121	-0.24687	-0.18611	0.06957	-0.33185	-0.43086	0.19238	-0.32117	-0.004747	-0.32701	-0.41726	0.28984	-0.036725	0.25582	0.30025	-0.072922	-0.09515	-0.29217	-0.27402	-0.19915	-0.47736	0.06855	0.11001	-0.41214	-0.23835	-0.26796	0.1272	-0.0054164	-0.51683	-0.34612	0.3047	0.02138	-1.1656	0.32548	-1.051	0.16092
FOXO3A_pS318S321	0.38408	0.58113	0.17067	-0.19802	0.6854	0.04878	0.29208	0.37894	0.60504	0.312	0.8111	0.55583	0.25493	-0.040162	0.34342	0.8265	0.65305	0.26174	0.26379	0.44	0.54731	0.12633	0.22204	0.080364	0.24661	-0.087791	0.86613	0.011708	0.65616	0.56698	0.27619	0.16548	0.41298	0.28176	0.44549	0.13636	0.020499	-0.08609	0.34709	0.1935	0.36168	0.11666	0.15798	0.043386	0.2035	0.092159	0.284	0.13452	0.5161
Wee1_pS642	-0.274769	-0.261593	-0.0598553	-0.191073	-0.329124	0.604232	-0.157987	-0.1601	-0.219049	-0.182123	-0.341562	0.153578	-0.0578416	-0.486558	-0.087876	-0.177461	-0.0720252	-0.123242	-0.36297	-0.3554	-0.176917	-0.475841	0.0463489	-0.342547	-0.250957	-0.456646	0.164466	-0.127368	-0.159578	-0.111414	-0.161723	-0.113624	-0.19957	-0.0698945	-0.191186	-0.243382	-0.0318091	-0.312778	-0.00292595	0.00554361	-0.31529	-0.0544525	-0.349965	-0.138935	0.0507855	0.11802	-0.200793	0.175939	-0.277031
Twist	-0.0105892	0.0947043	0.00527323	0.256408	-0.00189181	0.107595	0.0790152	0.0430215	-0.0379338	0.103878	-0.0214561	0.109254	-0.107488	0.0497143	0.140868	0.0829002	0.19519	0.0924543	-0.093877	-0.0974639	0.0648552	-0.0519016	0.128174	0.175425	0.0613548	-0.00347369	0.436777	0.0820302	0.120337	0.00460434	0.200802	-0.0197904	0.112875	0.102498	0.0257073	0.124702	0.368736	-0.0163548	0.0107536	0.17628	0.0259726	-0.082794	-0.00011275	0.0542053	0.158095	0.175338	0.0285006	0.512141	-0.0151142
SDHA	0.416376	0.479295	-0.0774217	0.274442	0.457194	0.221482	0.99846	0.266121	0.545956	0.141819	0.859569	0.526327	0.236487	0.304719	0.166499	0.393794	0.24563	0.0665356	-0.0860629	0.0626934	0.580035	0.36902	0.203386	0.191961	0.11501	0.394688	0.441826	-0.594188	0.257094	0.37771	0.115111	0.0979167	0.668031	0.0590024	-0.201953	-0.0383826	-0.391114	0.52806	0.267815	0.350749	0.496783	0.637581	0.109093	0.295234	0.374573	-0.324	0.637687	0.304032	0.188191
SETD2	0.053213	0.4053	-0.028305	1.654	0.3673	0.96538	0.32117	0.22755	4.8804	1.5658	0.89775	0.57961	-0.015612	0.19564	0.75825	0.162	0.50295	0.34313	0.086075	0.72664	1.0022	0.31478	0.23781	0.20409	2.2124	0.24261	0.83437	0.50397	0.10494	-0.073008	0.65881	0.65284	0.34235	2.4612	0.10159	0.14618	0.77068	0.44539	1.158	0.52534	0.15932	0.47197	0.2702	-0.10869	0.36632	0.58262	0.10109	0.44111	2.4227
FTO	-0.138778	-0.0585956	-0.700787	-1.10994	-0.876259	-0.46964	0.260049	-0.11578	-0.872103	0.131231	-0.260786	-0.55485	-0.827441	0.568156	-1.11409	-0.0914574	-0.296878	0.245577	-0.158885	-0.226729	-0.357655	-0.0538696	0.369625	0.28493	0.133916	0.027914	-0.637369	-0.113101	-0.313135	-0.56063	-0.266199	-0.552512	-0.53236	-0.626832	0.534387	-0.400607	-0.194965	-0.11765	0.0841792	-0.868253	-0.488126	-0.025225	-0.283681	-0.0799331	-0.510532	-0.399251	-0.991088	0.167545	0.543361
EphA2	0.802357	-0.033102	2.17126	0.00528181	1.0822	1.17771	1.48228	0.43075	0.877595	0.131597	-0.0290605	0.53243	-0.399331	0.743118	1.69317	0.210757	0.112459	0.759948	0.605088	0.133001	0.400755	1.09448	0.30219	0.701313	0.163734	1.21208	0.0405964	1.65641	0.480484	1.29518	1.63499	-0.161904	-0.134714	1.64473	0.309812	1.78859	1.7314	1.19815	0.419387	1.24402	0.410164	0.205193	1.41235	1.65755	1.04424	1.07057	0.96668	0.132416	0.341608
CASPASE8	-0.24119	-0.34571	0.028753	-0.071068	0.83517	0.01563	-0.26134	-0.16674	4.7055	0.20354	-0.035238	-0.41512	-0.041859	-0.22998	0.1616	0.39471	0.0088294	-0.088921	-0.0015694	0.047917	2.0132	-0.12459	-0.18839	-0.38697	3.6105	0.66006	-0.04284	0.075028	0.01033	-0.045662	-0.12715	-0.014737	0.40841	0.23947	-0.22002	0.10315	-0.018122	-0.19692	-0.13311	0.29031	0.27242	-0.45396	0.083624	-0.40194	-0.19911	-0.16688	0.17374	-0.074552	3.4404
NCADHERIN	-0.68365	-0.021342	-0.39266	1.3603	-0.28749	0.59479	-0.25573	-0.096978	0.29488	-0.36775	-0.42592	0.60355	-0.60473	-0.23088	0.14129	-0.14955	0.53373	-0.19022	0.1557	-0.60666	-0.16595	0.076057	-0.13463	-0.39486	0.82067	-0.065063	0.0385	0.30284	-0.21269	0.2173	-0.14467	-0.42067	-0.09852	-0.43222	-0.36678	-0.28779	-0.44264	-0.12544	-0.59173	-0.27406	-0.44938	-0.11567	-0.36821	0.85752	0.67562	0.16839	0.11927	0.16035	0.42585
CDK1_pT14	0.508423	-0.292822	1.03166	-1.74302	-0.891409	0.508794	0.80615	-0.128678	-0.880509	0.0789771	-0.967646	-0.94294	1.85304	-0.0877199	0.475364	-1.53789	-1.23952	0.605674	0.975177	0.556036	-1.94946	0.42691	0.74192	1.20451	-0.471767	1.52459	-1.59979	-0.251722	-1.19083	-1.22075	0.478348	0.420246	-0.29945	0.661967	0.460225	-0.00810558	1.81995	1.0771	0.240585	0.291613	0.422034	1.4005	0.554973	0.644205	0.945047	-0.16759	-0.135672	0.034201	-1.10071
DUSP4	1.9044	-0.36408	0.0062518	0.19905	1.8482	0.49006	-0.032395	-0.19688	1.1977	0.10195	-0.082557	-0.20811	0.18449	-0.26732	-0.054343	0.37425	-0.27322	0.10228	0.51374	-0.19096	1.0581	-0.21253	0.15847	-0.076356	-0.53095	0.76665	-0.22241	-0.40504	1.1247	0.37063	-0.20423	0.080284	1.1083	-0.088123	-0.13603	0.14991	-0.025619	0.83856	-0.1207	0.16103	0.511	0.21442	1.7744	1.863	-0.085263	-0.33687	0.7202	0.2913	-0.067776
PHGDH	0.3677	0.0884067	0.218325	0.282174	0.500303	0.0780236	0.238654	0.198699	0.382046	0.348578	0.371915	0.269845	1.53575	0.593824	-0.064122	-0.0239988	0.0989056	0.379323	0.524123	0.896348	0.00873817	0.463433	0.166504	0.589109	0.483732	0.819213	0.479211	-0.249772	0.146999	0.0537354	0.00390169	0.351656	0.303087	0.724299	0.305816	0.250315	-0.162717	0.610831	0.558122	0.29262	0.138483	0.898603	-0.0488708	0.330972	0.961985	-0.208975	-0.112783	0.471799	0.061374
PAK4	0.160157	0.846808	0.395954	0.38847	0.173133	1.54402	0.633907	1.09407	0.723737	0.514781	0.595737	1.45694	-0.261503	0.842234	-0.00642732	0.658961	0.810033	0.707951	0.455229	0.500428	0.468207	1.33491	-0.0226845	1.03566	0.24971	-0.121175	0.912389	0.812998	0.369777	0.489905	0.74726	-0.279894	0.407202	0.120531	0.92798	0.606378	0.423302	-0.25267	0.473351	0.522911	0.430454	0.157347	-0.20099	-0.163468	-0.0062908	1.09126	0.204451	0.394619	0.592144
COLLAGENVI	-0.34123	0.74225	-0.068291	1.9952	-0.52489	-0.0054131	-0.27681	-0.012027	-0.33095	-0.11732	-0.26597	0.73164	-0.48356	0.18019	-0.019142	0.13698	0.056071	-0.0058891	-0.091193	0.047575	0.49844	-0.4425	0.11513	0.030489	0.025219	-0.17289	0.50169	-0.27716	0.33914	-0.1492	-0.33188	0.21263	0.060272	0.03187	-0.049582	0.25733	-0.48402	-0.42123	-0.3489	-0.096601	-0.0098397	-0.50023	-0.40922	-0.21151	-0.030488	0.32935	0.37476	0.40007	-0.019632
Hexokinase-I	-0.407645	1.10264	0.443865	-0.684286	0.0846734	-0.200993	0.49497	0.860988	0.134248	-0.081097	0.279554	-0.526592	-0.0989742	0.369495	-0.793958	-0.222109	-0.222038	-0.0190751	0.301045	1.15878	0.0213027	0.127755	0.56206	0.543191	-0.390009	-0.0118197	-0.610246	0.0345355	0.493105	0.111708	-0.340668	0.0462514	0.678008	-0.0706623	0.238267	-0.0892089	-0.339067	0.333511	0.325381	0.238619	-0.0363244	0.726052	-0.495927	-0.24333	0.983981	-0.0176085	-0.548735	-1.25736	0.268087
b-Catenin_pT41_S45	0.144446	-0.221982	-0.395044	0.888392	-0.0608477	0.278071	-0.569539	-0.0221286	0.155362	-0.347186	-0.0708845	0.312695	-0.316062	-0.634583	0.001098	-0.223859	0.265909	0.0368806	-0.456419	-0.458274	0.0571089	0.0282495	-0.328912	-0.227544	-0.252765	-0.464208	0.307271	0.570104	-0.10734	-0.14758	0.182221	-0.24444	-0.0521705	0.0593883	-0.178155	-0.0950078	-0.0892436	-0.076564	0.0247493	-0.24136	-0.35957	-0.07984	-0.017686	-0.128634	-0.0119992	-0.0208998	0.165539	-0.188554	0.307163
GSK3ALPHABETA	0.075907	0.095019	-0.099189	-1.52	-0.16781	-0.33751	0.11183	0.11424	-0.14354	-0.23313	-0.28291	-0.016372	0.3806	0.17696	-0.23718	0.092503	0.17739	0.34528	-0.10207	-0.28721	-0.13671	-0.29285	0.25716	0.26291	-0.089878	-0.12825	0.070694	0.036364	-0.053798	-0.22596	0.028695	0.088011	-0.016831	-0.11924	-0.034515	-0.12052	-0.028582	-0.071376	0.11271	0.30813	-0.20439	-0.079293	-0.043075	0.2358	0.143	-0.011045	-0.31229	-0.51836	-0.41189
Rad23A	-0.27216	0.319314	0.417923	0.13602	-0.617791	0.887395	0.11244	-0.117548	0.121822	-0.255134	0.0687168	-0.346706	0.727989	-0.150872	-0.525753	-0.0815827	-0.107797	-0.130044	0.394225	0.241356	-0.373001	-0.0914719	0.2288	-0.0351639	-0.320767	-0.482313	-0.135037	0.0398801	0.0562092	0.0745288	-0.349535	0.106597	-0.0687997	0.227308	-0.381407	-0.357791	0.504343	0.717864	-0.148493	-0.0280554	0.196823	0.170993	-0.594738	-0.275597	0.637527	0.302073	-0.638765	-0.26302	-0.251397
RRM2	0.804643	1.02756	2.12905	1.68771	0.231677	2.35138	1.6585	1.14477	0.884934	0.548662	0.377423	0.726316	2.00822	1.07335	0.502454	0.619228	0.763325	2.23601	1.63683	1.80296	0.8759	1.54971	1.51038	1.94186	0.706171	0.768423	0.986217	0.633208	1.09333	0.552251	0.614004	1.78791	0.788624	0.689059	0.797783	0.568766	2.8323	1.26017	0.606854	2.05852	1.26542	1.73571	0.666018	1.02578	0.811222	1.71986	1.1589	2.18269	0.633901
Glutaminase	-0.0163238	1.08516	0.132165	-0.13812	-0.0240552	0.252505	0.432522	0.127753	0.992191	0.177061	0.544055	0.0700884	-0.0868266	1.07655	0.659621	0.481111	0.176627	0.643421	0.392328	0.0175368	0.547608	0.655777	0.445609	0.854801	0.31985	0.958411	0.360513	0.26779	0.494818	0.11376	0.221558	1.31041	-0.00943762	0.0353926	0.406907	0.190458	0.405424	0.445318	0.282842	0.767744	0.255673	0.364185	0.191779	0.129336	-0.0107397	-0.038267	-0.148364	0.00126987	0.0101304
RAD51	0.7865	1.3791	0.69776	3.3303	1.0188	1.3686	1.1477	1.4196	2.3523	1.1584	1.0615	2.7797	0.92234	0.95312	2.04	0.7652	2.6331	1.2533	1.4415	1.0222	1.7132	1.7786	1.3027	1.1965	0.58282	0.61739	0.98149	-0.023555	0.45608	0.30334	1.559	0.46587	1.1062	0.62888	0.97379	1.101	0.63684	0.11425	0.73442	1.2689	0.58599	1.6046	1.1392	0.74701	0.68769	1.5259	0.94251	1.6738	0.74443
SMAD1	-0.046583	-0.1515	-0.20717	-0.94285	0.15446	-0.57922	0.060328	0.26007	-0.33422	-0.075801	-0.15593	-0.1652	-0.039297	0.058878	0.03444	-0.29434	-0.16618	0.3545	-0.061898	0.035717	-0.85234	-0.22303	-0.031252	-0.14513	-0.44184	-0.11741	-0.10762	-0.49268	-0.37861	0.12666	-0.32539	-0.063916	0.025895	-0.17901	-0.0070421	-0.12272	-0.39548	-0.15509	-0.085328	-0.029471	-0.32383	0.10512	0.044599	-0.23772	-0.067992	-0.72047	0.2604	0.020829	-0.25286
KAP1	0.0409154	-0.794175	-0.289343	-1.20354	-0.164464	-1.58797	-0.378057	-0.890555	-1.04659	-0.0806333	-0.608531	-1.33824	-0.243891	-0.651269	0.0264554	-0.353014	-1.19202	-1.1496	0.225981	-0.436878	-0.816855	-0.422084	-1.09502	-0.275371	-0.0393705	-0.455061	-1.35169	-0.458047	-0.336893	-0.586263	-0.659952	-0.75304	-1.21949	-0.0469623	-0.42672	-0.661216	-0.33334	0.222951	-0.567929	-1.38905	-0.153499	-0.151764	0.0948473	-0.246954	-1.20062	-1.28861	-0.1759	-1.16645	-0.708749
1433ZETA	-0.55112	-0.15696	-0.084439	-0.28922	-0.27497	0.1364	0.3084	0.070097	-0.16022	-0.055958	-0.57826	-0.21963	0.14243	-0.058655	-0.046461	-0.22464	-0.061114	0.14202	0.0020021	-0.26552	-0.25244	0.55108	0.30537	0.044939	0.010834	-0.094757	0.12749	0.72206	-0.02512	-0.24843	-0.17074	-0.49514	0.20215	-0.086392	0.14037	-0.049759	0.40905	-0.086556	0.086459	0.39235	-0.28646	0.23414	0.18661	0.58827	0.03558	0.52465	0.095877	0.39639	-0.092197
NFKBP65_pS536	-0.31275	-0.27735	-0.15644	0.32126	0.12797	-0.45834	-0.093128	-0.25209	0.27189	0.011196	0.10966	0.44369	0.29764	-0.25222	0.12239	-0.46943	0.50588	-0.34135	0.12864	0.347	-0.010097	0.44747	0.0093743	-0.1656	-0.075671	-0.72463	-0.088298	0.20993	0.069555	0.16067	1.0237	-0.89218	-0.35958	0.038311	1.3763	-0.23353	0.15892	-0.14188	-0.3159	-0.21517	-0.55778	-0.049302	-0.47346	-0.20713	-0.031601	-0.029876	-0.044419	0.016625	0.26869
NQO1	1.49619	1.64693	-1.60296	-0.814356	1.24229	-0.834145	0.293106	0.73332	2.26679	1.74499	0.938081	-1.49456	-1.45065	-1.17753	0.609524	1.58936	-0.959679	-0.994656	-1.21594	1.19258	0.61696	-0.127013	-1.5471	1.55258	1.09545	2.02867	-0.108149	-0.524438	1.32874	1.22562	-0.611031	0.619961	0.588194	0.503837	0.808546	0.0267353	0.527915	1.92213	0.940393	0.656683	1.30263	0.8151	1.07143	-0.164493	-0.543014	-0.213558	1.60485	-1.0805	0.347725
SHP2_pY542	0.5294	0.31293	0.52432	0.12494	0.91725	0.069353	0.19938	0.20387	0.42691	0.071899	0.29386	0.26855	-0.34422	0.014992	0.27172	0.38743	-0.071695	0.021557	-0.076705	-0.11485	-0.15172	0.187	0.24245	0.014141	0.3253	-0.24479	1.085	0.27898	0.40082	0.052559	0.64061	0.18938	0.027155	0.34546	0.47692	0.59776	0.12213	0.50397	0.27099	0.041175	0.2744	0.20852	0.11447	0.40283	0.10508	0.21792	0.71886	0.02855	0.79721
4EBP1_pT70	-0.017042	-0.066164	0.056839	0.48563	0.11427	0.17203	0.067529	0.0018709	0.10616	-0.11121	0.062641	0.24315	0.09113	-0.067314	0.097316	0.11648	0.29029	0.055156	0.20543	0.041021	0.15023	0.096251	0.23461	0.075758	0.066769	-0.05533	-0.098652	0.20442	-0.014525	0.033599	0.22137	0.14907	0.019693	0.13976	0.055523	0.024941	0.19	0.14787	0.12045	0.087033	-0.048377	0.029741	-0.0013122	-0.032793	0.26162	0.18182	0.092941	0.17522	0.15509
Atg3	-0.223199	-0.181358	0.0211499	-0.0316742	-0.289562	-0.541637	-0.22794	-0.334229	-0.376794	-0.315648	-0.169272	-0.00919658	-0.0809609	-0.325337	-0.480652	-0.0581225	0.043506	-0.459527	0.160387	-0.149787	-0.193049	-0.231114	-0.229293	-0.0617574	-0.194629	0.0180084	-0.308537	-0.0436392	-0.247238	-0.517505	0.247506	-0.270255	0.0633789	0.00386686	-0.126185	-0.140922	0.199316	-0.00792437	-0.192486	-0.0920899	0.0405344	-0.459567	0.0998508	-0.201612	-0.25844	-0.606083	-0.908926	-0.402424	-0.192031
PEA15	-0.88684	0.017349	-0.40229	0.16947	-0.63046	0.36035	-0.54383	-0.31831	-0.62388	-0.39233	-0.55483	-0.074699	-0.28115	-0.089567	-0.96753	-0.24855	0.64173	0.21996	0.046389	-0.16643	0.30447	0.12682	-0.24249	-0.52598	0.095386	-0.41325	0.11645	0.17677	0.025687	-0.15443	0.10203	-0.29984	-0.29734	-0.45058	-0.21711	-0.17976	-0.56515	-0.43167	-0.61689	-0.05652	0.0060598	-0.61472	-0.50491	0.20785	-0.28572	-0.20343	-0.6355	-0.19567	-0.60414
Stat3	0.125522	-0.711282	0.381428	-2.18167	-0.0314209	-1.22239	0.582035	-0.421992	-0.325558	-0.231263	-0.368262	-0.52329	2.1543	-0.369657	0.109798	-0.126956	-0.54053	-0.923031	-0.322832	-0.428978	-0.191055	-0.194207	-0.0443487	-0.63951	0.10978	-0.452425	-0.754833	0.468322	-0.302751	-0.234519	-0.348682	0.290944	0.0122628	0.187274	-0.858592	0.158271	0.11782	-0.930443	0.0577101	-0.192668	-0.0645095	-0.373582	-0.247401	0.350009	-0.234629	-2.13387	-0.120281	-0.600063	-0.38904
MTCO1	2.35815	0.625876	0.0363463	-0.322419	0.756484	-0.70396	0.775775	0.636508	1.55916	0.87261	1.22765	-0.351011	0.689686	0.580373	0.71397	1.07139	-0.0866558	-0.324275	0.333305	1.6711	-0.0680872	0.379083	0.736029	-0.823891	0.0632075	2.55464	0.0498352	0.717713	0.558522	0.986962	0.136616	1.34571	1.88536	0.37325	-0.596751	0.397783	0.0699479	0.79234	0.68053	-0.337918	1.76751	1.37065	1.89012	1.1597	1.10693	0.710318	0.912126	-0.963005	1.20802
CMET_pY1235	0.069098	0.12009	0.011529	0.76227	-0.065664	0.10978	-0.043099	0.047384	0.019892	0.01279	0.0027055	0.22037	0.059215	0.071394	0.22445	0.048581	0.21869	0.16848	0.076768	0.026132	0.2201	0.07492	0.013204	0.049923	-0.1354	0.016398	0.20494	-0.071894	0.014408	0.033413	-0.039999	0.094581	0.14037	-0.0327	0.010144	0.12041	0.032125	0.083123	-0.036537	0.037135	0.07133	-0.026968	0.070846	-0.10901	-0.053243	0.32607	0.055886	0.23406	0.15359
CYCLIND1	-0.24541	0.28973	0.44072	1.1677	-0.19307	0.38939	-0.086526	0.16131	-0.01913	-0.083539	-0.0033281	0.48852	-0.19013	0.01668	0.36963	0.10777	0.55045	-0.063871	0.29004	-0.079496	0.36957	-0.094929	0.17921	-0.10436	0.48443	-0.1578	0.37966	0.14442	0.4136	0.46179	0.089079	0.049087	0.068908	-0.015603	-0.081138	-0.039442	-0.13497	-0.20699	-0.21709	-0.062749	0.14102	-0.04601	-0.070538	0.48994	0.24796	0.39513	0.1304	0.31844	0.036919
RIP	-0.285272	0.108276	0.379189	-1.34084	0.571623	-1.69755	-0.226742	-0.378435	0.387896	-0.24088	0.216207	-1.15539	0.830425	0.156327	-0.227681	-1.17362	-1.05265	-0.686337	0.0133739	-0.0164942	-0.647728	0.398951	-1.30335	-0.0344773	-0.384408	-0.0212125	-0.658701	0.183781	0.0746238	-0.378092	0.0552921	0.200894	-1.19924	-0.441166	-0.0370082	-0.149922	0.810363	0.250666	0.0833587	-0.65659	0.0964266	-0.0301794	-0.0419035	-0.540394	0.19672	-0.92717	0.056767	-2.08778	0.0309269
H2AX_pS140	0.156912	0.0929159	0.320576	0.119404	0.137551	0.364031	0.181827	0.243263	0.278312	0.135161	0.143809	0.130156	0.255049	0.150092	0.279522	0.129243	0.145164	0.293145	0.147031	0.180055	0.186372	0.217604	0.446393	0.172592	0.0715554	0.0751967	0.241702	0.186378	0.10447	0.123245	0.165315	0.445972	0.282548	0.243863	0.117998	0.0452158	0.324068	0.334136	0.276457	0.311824	0.141265	0.183584	0.104628	0.129885	0.269347	0.640223	0.274296	0.523076	0.131404
Slfn11	-0.4612	0.534721	0.66234	0.242859	0.154196	0.817854	0.351811	0.403418	0.542878	0.248561	0.336329	-0.0129446	0.291623	0.123235	-0.423912	0.427446	-0.0426749	0.289357	0.652246	0.464896	1.38491	0.386543	0.536528	0.20508	0.0643408	-0.279678	0.922323	-0.2493	0.668754	0.307165	-0.209875	0.556804	0.542419	-0.154983	-0.0202704	0.0502227	0.191867	0.941744	0.313277	0.350177	0.536227	0.217023	-0.420346	-0.335988	0.514285	0.245292	0.30164	0.210745	0.505945
c-IAP2	0.525753	0.137611	-0.0698186	0.459666	0.804685	0.166319	0.0814178	0.058755	0.273332	0.132675	0.209871	0.113989	-0.402483	-0.127143	0.525595	0.528814	0.0846801	-0.0593894	-0.346277	0.0377083	0.1121	-0.0631598	-0.222545	0.0465012	0.305638	0.212518	0.367361	0.0655439	0.151253	0.29822	0.0689061	-0.0840024	0.913572	0.0952961	0.145938	0.149536	-0.153025	-0.0421635	0.338717	0.0830133	0.252022	-0.137623	0.226232	0.316162	0.0633831	-0.0606911	0.0529744	0.160261	0.140172
YB1	0.053869	-0.066422	-0.27736	0.069901	1.0957	-0.37209	-0.27228	-0.16848	-0.1609	-0.021609	-0.27233	-0.22697	-0.25112	0.35608	-0.33456	-0.38054	-0.18172	0.057767	-0.20338	-0.33373	-0.7451	0.10644	-0.16749	0.084445	0.13748	-0.076195	-0.13419	0.13664	0.18104	-0.19481	-0.093068	-0.37841	-0.36669	0.0073568	-0.24069	-0.22528	0.11611	0.1858	-0.56036	-0.47496	-0.24907	-0.3098	-0.35122	0.43362	-0.062841	0.29637	-0.19565	-0.038058	0.30006
CRAF_pS338	-0.0098928	0.24631	0.078452	1.7978	-0.13083	0.050292	-0.21124	0.19986	-0.16477	-0.23214	-0.18127	0.8796	-0.0038177	-0.0054122	0.53313	0.029606	0.54247	0.21113	0.22036	0.36507	0.65974	0.22679	0.057869	-0.014942	0.1305	-0.30676	0.45723	-0.072444	0.40883	-0.08339	0.32052	0.26682	0.26852	-0.14155	0.085445	0.26395	-0.32657	-0.29867	-0.16858	0.20762	-0.019442	0.046475	0.073292	-0.22364	-0.063705	0.70468	0.11874	0.83242	-0.026224
Wee1	0.307581	-0.778443	0.120615	-0.937582	-0.443338	-1.36243	-1.08527	-1.15268	-1.29373	-0.493139	-0.161401	-1.31444	0.650947	-0.77707	-0.554846	-0.570792	-1.22234	-1.29662	-0.744221	-0.454482	-1.19666	-0.642841	-1.57339	-0.0518763	-1.06082	-0.282381	-1.25849	-0.444657	-0.348851	-1.07884	-0.541973	-0.643424	-0.984598	-0.403059	-0.0357551	-1.20192	0.126032	-0.0721217	-0.443768	-1.13583	-0.767171	0.00789027	0.446153	-0.783938	-1.08933	-1.21336	-0.746067	-1.13757	-0.143281
YTHDF3	0.206396	-0.557467	0.322838	-2.02919	0.120661	-1.75579	0.155133	-0.814342	-0.458985	-0.293046	-0.360312	-1.9228	-0.121259	0.311489	0.175536	-0.934505	-1.22992	-0.664658	0.0501928	0.178311	-1.28596	-0.256224	-0.846295	-0.202169	-0.955798	-0.357274	-1.73713	0.0586894	-0.257076	-0.915523	0.00784209	-0.182404	-1.77072	-0.0839466	0.291365	-0.181073	0.421751	0.342759	-0.50886	-1.00056	-0.191148	0.41356	0.32923	0.23353	-0.45445	0.210008	0.284497	-2.3025	-0.573629
P27_pT198	-0.025448	-0.24122	0.27044	0.81924	0.13164	0.16716	-0.16189	-0.098243	-0.19717	-0.0012988	-0.14342	-0.15434	0.018269	-0.0096621	-0.031632	-0.12591	0.073777	-0.2741	0.32153	-0.15091	-0.3825	0.12306	-0.0079265	-0.1077	-0.23114	-0.049827	-0.090878	-0.20196	-0.22236	0.081777	-0.098351	-0.30495	-0.20047	-0.027967	-0.071017	-0.22601	0.25919	0.064847	-0.13923	-0.20459	-0.16731	0.40657	-0.10477	-0.37187	-0.4944	0.32015	-0.039714	0.27973	0.30399
CMET	-0.046849	-0.099264	-0.21106	0.14513	0.15939	0.23878	0.068325	-0.095448	5.7575	0.35043	0.63513	-0.16237	-0.20316	-0.20396	-0.14605	0.082903	-0.29456	-0.16633	-0.18039	-0.050511	2.3506	-0.15245	-0.045248	0.037207	4.1208	0.038259	0.35085	-0.37678	0.17701	0.054256	0.087726	-0.069516	0.13025	0.16471	0.085696	-0.30971	0.02282	-0.25789	-0.0094079	0.31852	0.12204	-0.083843	0.15478	-0.50281	-0.1347	-0.28112	0.049226	0.078419	3.3806
TUBERIN_pT1462	-0.1107	-0.059885	-0.40428	1.1894	0.046325	-0.63739	-0.12191	-0.054458	-0.19424	0.14774	0.2787	0.042681	0.13776	-0.18381	-0.19278	-0.12403	-0.13158	-0.25329	-0.39071	-0.01105	0.65652	-0.38525	-0.22846	-0.31674	0.29284	-0.17279	-0.061236	-0.11154	0.10308	0.16563	-0.18705	-0.24433	-0.33583	-0.21262	-0.075494	-0.12027	-0.67283	-0.79349	-0.14588	-0.39893	0.18357	-0.24791	-0.33563	-0.27682	-0.2781	-0.99482	-0.083034	-0.81161	-0.2694
SOD1	-0.152331	0.0410552	0.0481607	0.64191	0.0315377	0.327843	-0.0685609	0.00804323	5.37206	0.214958	0.168727	-0.081012	-0.0811351	-0.0539082	0.234576	0.387392	0.105043	0.0676899	-0.125119	-0.0211179	1.81753	0.0432154	0.318965	-0.15314	3.207	-0.0479895	0.660599	0.0359615	0.0510418	0.777165	0.0271246	0.375907	0.35157	0.378214	-0.208544	-0.301342	-0.175934	0.0892716	0.134972	0.304225	0.113871	-0.242881	-0.0792796	0.162375	0.170887	0.148831	0.294846	0.625654	2.80581
AMPK-a2_pS345	0.202468	0.351177	-0.101576	1.146	0.190833	0.293527	0.119785	0.213784	-0.0297469	-0.00167696	0.0527337	0.491736	0.171118	0.440554	0.326238	0.275975	0.523121	0.121862	-0.140355	0.0519235	0.909247	0.430465	0.13544	0.509822	0.329494	0.12601	0.741335	0.238585	0.168693	0.246875	0.247471	0.125677	0.193072	0.20381	-0.100709	0.152957	0.1809	-0.0438978	0.0998196	0.250723	0.190898	-0.00595792	0.207969	0.239181	0.0930971	0.357125	0.355291	0.113763	0.147421
ACSL1	-0.832856	-0.240415	-0.0287476	-0.603423	-0.317213	-0.281186	-0.0979052	-0.0204406	-0.235716	-0.943355	0.058063	-0.65567	0.35322	-0.169812	-1.02421	-0.518074	-0.855414	-0.358542	-0.293645	0.994797	-0.358746	-0.257714	-0.485385	-0.383957	-0.819398	-0.553757	-0.441881	-0.522869	-0.238828	-0.66304	-0.819986	-0.241141	0.239694	-0.885562	-0.469848	-0.776188	0.22318	0.52883	-0.193798	-0.105524	-0.0693716	-0.0349837	-0.738139	-0.847586	-0.562821	-0.792097	-0.657336	-1.16596	-0.598346
Cdc6	0.128963	-0.30026	-0.19714	-0.0556859	-0.162127	0.389133	-0.169363	-0.210217	-0.0118966	0.0230865	-0.241432	-0.302394	0.281458	-0.172042	0.0766812	-0.30129	-0.179147	0.444957	-0.00185589	-0.462173	0.3743	-0.330371	-0.249804	0.250755	-0.318583	0.736988	-0.313079	-0.320948	-0.287236	-0.265878	-0.0363837	0.186813	-0.0241768	-0.188764	0.14388	-0.170912	0.169565	-0.0164174	-0.0698183	-0.0622313	-0.199772	-0.0915218	0.188134	0.156191	-0.0565283	-0.317599	0.210963	0.126854	-0.325427
SNAIL	0.38918	-0.22062	0.078043	-0.57707	1.0548	0.74502	0.039084	-0.19897	6.1612	0.28328	0.28777	-0.33912	0.18007	0.050865	0.26396	0.52608	-0.24809	-0.014185	0.42434	-0.089175	2.5424	0.018484	-0.16906	0.1873	5.5428	0.34706	0.17758	-0.28406	0.0078015	-0.073826	0.10006	0.38837	0.36962	0.4698	-0.034366	-0.30321	0.14921	0.5206	0.040093	0.32153	0.38816	0.17464	0.39773	-0.58995	-0.10565	-0.086234	0.30365	0.24579	4.8298
FOXO3A	0.17218	0.31651	0.007936	-0.39972	0.1059	0.5981	0.27534	0.33099	0.31656	0.57593	0.69094	0.29288	0.07086	0.20649	0.15349	0.335	0.14858	0.045279	0.05525	-0.0041879	0.16431	0.20674	0.12273	0.32073	-0.25645	0.29184	0.43906	-0.15596	0.21623	0.13496	0.26444	0.10025	0.48653	0.054394	0.047771	0.039012	0.19338	0.048601	0.18556	0.67485	0.3057	0.29462	0.25192	-0.25027	0.15174	0.22302	0.065465	0.34344	0.12838
IGFBP3	0.997898	0.659425	0.635475	0.59306	0.511276	0.69356	0.558033	1.26129	0.446872	0.478427	0.932988	0.339134	0.267126	0.79531	0.672828	0.460766	0.517116	0.308042	0.0406783	0.306081	0.742664	0.180843	0.378947	1.01123	0.323293	0.559382	0.00450564	0.536661	0.80231	0.565061	0.801839	0.501967	0.52101	0.337552	0.875239	0.769208	0.416279	0.0288644	0.604565	1.09444	0.993471	0.3106	0.603314	0.698325	0.531615	0.349971	0.454076	0.747964	0.182439
ZAP-70	-1.67724	-1.57803	-1.59982	-1.54365	-1.56713	-1.76763	-1.62476	-1.68148	-1.55093	-1.57091	-1.55271	-1.65026	-1.61383	-1.74614	-1.73239	-1.45286	-1.58534	-1.76564	-1.51286	-1.48589	-1.44034	-1.76117	-1.62185	-1.74559	-1.48598	-1.55986	-1.69823	-1.55818	-1.66067	-1.47856	-1.69993	-1.56962	-1.60345	-1.48004	-1.6335	-1.54695	-1.73682	-1.70353	-1.36112	-1.74271	-1.71115	-1.56743	-1.54955	-1.59543	-1.4643	-1.80095	-1.68251	-1.76992	-1.68812
EEF2K	0.093888	-0.19139	-0.48883	-1.306	0.5196	-1.5194	-0.99558	-0.41183	-1.6796	-0.34226	0.46574	-1.7358	0.32146	0.13447	-1.5451	-1.0914	-1.3351	-1.3572	-0.4848	-0.41609	-1.5433	0.72818	-1.472	0.43248	-0.82408	0.36496	-1.9488	0.42758	-0.52655	-0.867	0.93368	-1.9664	-1.076	-1.3934	-0.65526	-1.4794	0.3978	-0.73472	0.25937	-0.57367	0.2508	-0.34058	-0.086538	0.32705	-0.80338	-2.016	-1.2218	-2.8365	0.32536
CASPASE3	0.14511	0.085267	0.1105	-0.50114	0.037815	0.56079	0.10005	0.092969	0.063626	-0.0097818	-0.018834	0.084709	0.25686	0.18084	0.45673	0.036304	0.02275	0.22287	0.040533	0.10552	-0.20457	0.17716	0.0081654	0.22656	-0.33846	0.29422	-0.09103	-0.15555	-0.051542	0.080494	0.054989	0.23677	0.32359	0.17985	0.030697	0.011285	0.094323	0.3249	0.0040849	0.15935	0.10481	0.12069	0.37463	0.0087681	0.0090535	0.19411	0.67607	0.324	0.023259
DAPK1_pS308	-0.0878689	-0.0210051	1.31234	0.26905	0.157708	0.831414	0.394188	0.470424	0.937803	-0.0607358	0.486819	-0.0899242	0.834369	0.206246	-0.068961	0.0735663	0.163139	0.574806	1.04727	0.88662	0.259811	0.821303	1.10409	0.271911	-0.174188	-0.155776	0.383487	0.281628	0.220371	0.0918191	0.133379	0.858899	0.835597	-0.0952423	0.276619	-0.0923722	1.19473	1.43742	0.321658	0.718421	0.3058	0.531867	-0.178089	-0.0905147	0.608946	0.823207	0.24517	0.721949	0.315074
ARID1A	0.11906	0.0892	0.14987	-0.17799	0.14648	-0.53589	0.2852	0.18533	0.096831	0.40191	0.22249	-0.085451	0.4606	0.26905	-0.32608	0.047325	-0.13263	0.2685	0.15779	0.25437	-0.082204	0.094615	-0.052185	0.35999	0.22707	0.21999	-0.13529	0.2191	0.14482	0.30169	0.18837	0.26781	-0.043763	0.29097	0.1378	0.12834	0.18689	0.34247	0.27747	0.027743	-0.18067	0.33264	0.23144	0.37197	0.1892	-0.011861	-0.16969	-0.12789	0.27949
AceCS1	2.31854	-0.207943	-0.306713	-1.33736	-0.135443	-0.623687	-0.144023	-0.484311	-0.0244486	-0.228551	-0.201597	-0.399745	0.341099	-0.442952	1.58212	0.527299	-0.157946	0.236321	-0.0442114	0.37126	-0.0377416	-0.302307	0.326072	1.44886	-0.0967004	0.72422	-0.0885355	-0.490618	-0.250949	0.661748	0.0376044	-0.40945	0.0734294	0.177481	0.10002	0.163863	-0.322122	0.585814	-0.475234	-0.0249164	0.881368	0.190492	1.69352	0.700901	0.735952	-0.824728	0.401885	-0.895489	0.672992
Cyclin-D3	0.0754141	0.275471	0.369469	0.266347	0.0615238	0.325385	0.0314093	0.166574	3.44249	0.132769	-0.17577	0.227598	-0.267842	0.418759	0.0595262	0.0349832	0.1181	0.500373	-0.0202801	-0.0901869	0.475946	-0.293255	0.10099	0.0984123	1.43139	0.329907	0.319286	0.264149	0.203472	0.140176	0.00818988	0.238043	0.660517	-0.0697978	-0.0624443	0.144688	0.137424	-0.0636569	0.346359	0.21479	-0.109773	0.0474287	0.473669	0.408459	0.135574	-0.0301421	-0.0339642	0.314764	1.11086
WTAP	0.51442	-0.502144	-0.468817	-1.51109	-0.0433639	-1.52398	0.132647	0.409898	-0.121029	0.60705	-0.249675	-0.243212	0.8237	0.658486	0.368225	-0.49641	-0.407182	0.276528	0.132145	0.0608173	-0.285913	0.180813	-0.378603	0.701839	0.178128	0.457202	-0.714345	0.267799	-0.231177	-0.0667946	0.381361	0.362201	-1.13774	0.394209	0.140091	0.138518	0.282261	0.209098	0.391309	-0.567481	-0.330927	0.568391	0.927264	1.26531	0.544475	-0.185791	0.423051	-1.1306	-0.209229
CD134	-0.320165	-0.188764	-0.423678	0.403273	-0.340434	-0.15585	-0.301796	-0.105029	-0.281627	-0.0639196	-0.279371	0.293356	-0.537558	-0.313416	-0.0401533	-0.124537	0.103914	-0.218383	-0.515993	-0.418222	-0.15352	-0.267739	-0.127899	-0.264555	-0.218977	-0.418877	0.307399	-0.280379	-0.150658	-0.26513	-0.206466	-0.526523	-0.267504	-0.299299	-0.13484	-0.139965	-0.426702	-0.65553	-0.313781	-0.1373	-0.363729	-0.3334	-0.420799	-0.302266	-0.309133	-0.124456	-0.259951	0.0981724	-0.327639
ERALPHA	-1.6986	-1.4565	-1.7162	-0.4895	-1.5646	-1.1986	-1.4409	-1.3559	-1.1811	-1.2029	-1.1377	-0.96906	-0.38509	-1.5623	-1.4871	-1.1683	-1.1865	-1.5966	-1.5332	-0.78933	-1.2674	-1.3808	-1.6959	-1.439	-1.6138	-1.5164	-1.5048	-2.0963	-1.5177	-1.5966	-1.469	-1.826	-1.322	-1.6551	-1.5325	-1.6351	-1.7322	-1.7908	-1.5757	-1.2124	-1.5514	-1.2845	-1.5804	-1.9829	-1.7583	-1.4218	-1.5379	-1.2586	-1.3322
BID	-0.46724	0.091075	-0.35417	1.1543	-0.37442	-0.11181	-0.38292	-0.11495	-0.21429	-0.29397	-0.44855	0.21034	-0.26478	-0.089727	0.053896	-0.22011	0.3409	-0.038176	-0.18262	-0.32467	0.15505	-0.18095	-0.13927	-0.28693	-0.15097	-0.45066	-0.067801	-0.14275	-0.17195	-0.20411	-0.29555	-0.25772	-0.18879	-0.31561	-0.25163	-0.14917	-0.52664	-0.32806	-0.48374	-0.29655	-0.12688	-0.43328	-0.41394	-0.039189	-0.35776	0.24966	-0.15941	0.029685	-0.33761
TRANSGLUTAMINASE	-0.18714	0.70875	-0.076853	0.68839	-0.45943	0.17542	-0.029371	-0.058428	-0.19333	-0.32136	0.050433	0.44028	-0.46788	-0.15182	0.061239	0.15169	0.057904	0.0027162	2.1907	0.51807	0.24016	-0.36093	0.2105	-0.45675	0.61507	-0.18899	1.4334	0.25842	0.57636	-0.026742	-0.0034872	0.67053	-0.13833	0.034168	-0.1236	0.36829	-0.24917	-0.011183	-0.064493	-0.016201	0.19688	-0.23109	-0.080505	0.0131	0.27848	-0.068444	-0.12082	-0.36482	-0.15615
VAV1	-1.02605	-0.755731	-1.03716	-0.881027	-0.620603	-2.67135	-1.41424	-1.65278	-1.90157	-1.17504	-0.672399	-2.13093	-0.620928	-1.20851	-1.89726	-0.0888404	-2.04625	-2.62376	-0.603947	-0.0283705	-0.776022	-1.22188	-2.90071	-1.47788	-0.717209	-0.276156	-2.10287	-0.756572	-0.500997	-1.49264	-1.42305	-1.29799	-2.12607	-0.705188	-0.893228	-1.42575	-1.56675	-1.43391	-0.262959	-2.51901	-0.352289	-0.86474	0.0904795	-1.36209	-1.56165	-2.664	-1.79477	-3.27065	-0.783515
DNA_POLG	0.288023	-0.26311	-0.616977	-1.33756	-0.0699676	-1.32434	0.105632	-0.53566	-0.566829	-0.116678	0.191544	-0.895996	0.0723254	-0.110267	-0.231734	-0.0874638	-0.754239	-0.843467	-0.706666	-0.0811047	-0.448053	-0.781872	-1.09488	-0.0938049	-0.446949	0.282469	-1.10656	-0.612746	-0.175169	-0.0352681	-0.410531	-0.17627	-0.596618	0.0265747	-0.430758	-0.322854	-0.45037	-0.00510013	-0.270803	-1.17781	0.11941	0.0762	0.0228777	-0.543664	-0.275104	-1.68947	0.109554	-1.22903	0.00114419
STING	-0.970829	-0.15034	0.159359	-0.860731	-0.401107	-2.44808	-0.770992	-0.802412	-1.71394	-1.78114	0.131097	-2.44553	-2.04081	-0.285908	-1.66929	0.515249	-1.69457	-2.40326	0.612816	0.527647	0.85533	-1.81503	-2.06758	-2.3769	0.020439	0.574313	-0.817577	0.138501	0.817711	-0.433927	-0.134615	-1.08093	-2.15521	0.247008	-0.335543	-0.898116	0.547242	0.602077	-0.355722	-2.80765	0.719494	-1.41018	-0.583242	-0.872096	-1.50753	-0.606297	-1.4258	-3.42702	0.131351
1433EPSILON	0.052599	0.040598	0.11121	0.20998	-0.077039	0.15107	0.17185	0.14683	0.067204	0.095402	0.14136	0.15772	0.098849	0.13612	0.086953	0.049843	0.13798	0.20429	0.1129	0.1548	0.17391	-0.034006	0.068059	0.061452	-0.24463	0.09674	0.068068	0.046272	-0.015838	-0.172	0.17576	0.15262	0.22692	-0.019607	0.20861	0.19195	-0.057629	-0.13655	0.1056	0.22498	0.10762	-0.011511	0.14178	-0.024386	0.10197	0.28831	-0.0058199	0.14521	0.014024
TFAM	0.0400692	-0.184337	-0.353039	-0.0841332	0.227342	-0.461366	0.0534682	-0.344589	-0.165019	0.206574	-0.138893	-0.426738	0.275868	-0.340119	0.174381	0.289225	-0.409979	-0.368688	0.0377827	-0.117465	-0.393453	-0.637977	0.230702	0.0351024	0.608181	0.826166	-0.283273	-0.431161	-0.244361	0.010259	-0.261678	0.377737	0.817979	0.476113	0.0887933	-0.0962783	-0.447474	0.151461	0.197467	-0.726064	-0.0407089	0.175937	0.462068	0.237002	0.184105	0.0135347	0.295339	0.359573	0.273033
VEGFR2	0.6568	0.058574	0.83797	-1.0916	-0.029095	-0.23178	-0.12066	0.038522	0.10369	-0.29114	-0.42506	-0.16321	0.17794	-0.039403	-0.25443	0.015537	-0.0035399	0.29936	1.4732	-0.47762	-0.49491	0.74604	0.49419	0.082972	0.47203	0.45745	0.42173	1.5328	0.69473	-0.068365	0.10842	-0.15397	0.15175	0.075386	0.13375	0.2285	0.63052	0.39281	-0.15137	0.58829	0.12871	-0.14722	-0.19714	1.387	0.19901	1.3396	-0.3139	-0.080096	0.47885
FRS2-alpha_pY196	-0.196836	-0.131278	-0.216627	0.158388	-0.0925354	0.0670454	-0.397662	-0.195481	0.187163	-0.267873	-0.270933	-0.0730404	-0.493571	-0.367806	-0.0571547	-0.147712	-0.149326	-0.328176	-0.46526	-0.512233	-0.343895	-0.189941	-0.160267	-0.312274	0.0852333	-0.405183	0.0565502	-0.166266	-0.184841	-0.20738	-0.155292	-0.26341	-0.208822	-0.167799	-0.239071	-0.238366	-0.366268	-0.211647	-0.419142	-0.250217	0.0320158	-0.30371	-0.315104	-0.340253	-0.316115	-0.10679	-0.319198	0.00850191	0.465957
ATP5H	-0.424267	-0.228991	-0.321591	-0.0833193	-0.303314	-0.256709	-0.38704	-0.331164	-0.345442	-0.268562	-0.290713	-0.380729	-0.475604	-0.518376	-0.541084	-0.0554535	-0.519532	-0.423812	-0.397533	-0.347777	-0.0833727	-0.292623	-0.333646	-0.472274	-0.149943	-0.19984	-0.194873	-0.517619	-0.0643253	-0.0505839	-0.455014	-0.321537	-0.387945	-0.52001	-0.421054	-0.410055	-0.482016	0.22817	-0.471413	-0.394803	0.2484	-0.489138	-0.489201	-0.492308	-0.446965	-0.286029	-0.350805	-0.244177	0.944643
ATRX	0.127987	-1.66676	-0.814678	-2.07245	-0.477071	-1.80019	-1.30882	-1.27185	-1.22332	-0.840169	-0.610001	-2.06776	-0.515349	-0.528561	-1.16327	-0.684394	-1.64969	-2.01927	-0.655959	0.769399	-1.37273	-1.05051	-0.922043	-0.513357	-0.90971	0.347931	-1.98929	-0.674289	-1.10972	-1.31634	-0.485479	-0.693763	-1.47799	-1.03037	-1.06581	-1.33715	-0.384637	0.0515312	-0.830144	-0.839944	-0.0590773	-0.102053	0.727667	-0.832838	-0.9269	-2.30834	-0.949408	-1.96222	-0.16625
Notch3	-0.179415	-0.0257303	-0.0476074	0.0927968	-0.132362	0.0211067	-0.0304165	0.0113135	-0.049921	-0.0844455	-0.0180795	0.0423749	0.138868	-0.0133602	-0.07878	-0.0906384	-0.0342894	0.0113645	-0.0263352	-0.102962	0.0202935	0.170004	0.0507215	-0.0136901	-0.0482105	-0.181024	0.0471873	0.0324798	-0.0572704	-0.0574253	-0.028974	-0.00111542	-0.0381447	-0.08521	-0.0403714	-0.0281565	-0.0453368	-0.138371	-0.0134733	0.0119449	-0.0956054	-0.0184452	-0.0969374	-0.09717	0.00828902	0.0747194	-0.0731346	0.124962	-0.128174
TSC1	0.39858	0.33849	0.1313	-0.79739	0.32411	-0.19458	0.14736	0.22699	0.1472	0.36101	-0.11307	0.56786	0.14024	0.24324	0.531	0.55724	0.22341	0.44914	0.45876	0.24539	0.43121	0.55945	-0.22429	-0.038248	0.18071	0.43794	0.68898	0.052908	0.5806	0.09934	0.18525	0.28241	-0.30641	0.11635	0.050667	0.066156	0.059849	0.24892	0.24638	-0.13645	0.4853	0.17261	0.058911	0.53227	-0.24182	-0.71851	0.30211	-1.9984	0.14002
53BP1	-0.11232	-1.416	-0.72204	-2.0324	-0.50536	-2.3084	-0.99877	-0.86652	-1.3084	-0.87327	-0.44232	-2.0073	-0.20075	-0.37731	-2.0219	-0.74359	-2.2113	-1.3643	-0.61693	-0.28614	-1.5058	-0.52424	-1.4225	-0.37204	-0.35199	-0.48363	-2.0112	-1.0297	-0.94589	-0.13454	-0.55811	-0.7557	-1.065	-0.34605	-0.42298	-1.525	-0.76315	-0.43502	-0.57387	-0.93949	-0.19614	-0.37148	-0.61633	-0.28416	-1.3353	-2.6069	-1.2517	-1.7242	-0.4208
GSK-3B	0.118624	-0.52477	-0.7607	-1.52763	-0.711124	-1.74864	-0.352755	-0.728504	-1.05126	-0.314021	-0.885251	-0.92408	0.768716	0.208494	-0.41139	-0.53981	-0.406255	-0.370912	-0.606668	-1.34874	-1.1027	-0.596683	-0.15526	0.536442	-0.51486	0.221132	-0.57215	0.027858	-0.596427	-0.791145	-0.0866354	-0.595818	-0.67039	0.246769	-0.208907	-0.164157	-0.114172	-0.778039	-0.30539	-0.169836	-0.475765	-0.661196	0.396226	0.328738	-0.250593	-0.931365	-0.982142	-1.93626	-0.915193
MRE11	0.24766	0.87859	0.27768	2.3663	0.36005	0.76664	0.45133	0.7371	0.60903	0.56056	0.37272	1.2112	0.36459	0.58467	0.95395	0.53485	1.1869	0.70192	0.63412	0.44597	1.0882	0.67348	0.75764	0.54837	0.46114	0.3985	0.9935	0.12069	0.57793	0.53202	0.48155	0.59236	0.76386	0.27984	0.58204	0.61091	0.16928	0.39342	0.41994	0.58569	0.3535	0.55854	0.39356	0.27496	0.3499	1.1471	0.59502	0.95386	0.56025
D-a-Tubulin	0.609716	0.0538427	-0.198331	0.606437	1.17658	-0.0374852	-0.438833	0.0596192	0.277178	-0.048264	-0.150603	0.0393381	0.0650889	0.174343	0.644407	0.802513	-0.0231568	-0.0563488	0.171169	0.064602	0.418175	-0.106116	-0.418751	0.222902	-0.0987133	0.766667	-0.20449	0.0133724	0.248734	0.769906	-0.034001	-0.0550511	0.769958	0.0219568	-0.0704877	0.207506	-0.286225	0.000506878	-0.293901	-0.281251	0.457761	-0.258557	0.615459	0.514773	-0.309131	0.14456	0.24701	-0.0497394	0.800016
DNMT1	0.361563	-0.384618	0.342549	-1.25603	-0.31946	0.625866	0.741125	-0.101431	0.31896	0.0376637	-0.135528	-1.02001	2.347	0.441051	0.756364	-0.449862	-0.802951	0.700267	0.00838243	0.0279974	-0.354232	-0.453099	0.388086	1.34804	0.0961455	0.81776	-1.77209	-0.109363	-0.112656	-0.241186	0.518619	0.134092	0.115907	0.734681	0.257352	0.420771	0.548344	0.491329	0.700972	0.577867	-0.138835	0.835181	0.416177	0.698406	0.628755	-1.30489	0.596055	0.543569	-0.715259
P38MAPK	-0.068368	0.11455	0.13608	-0.75054	-0.18375	-0.27989	0.015152	-0.08806	0.17694	0.034056	-0.093845	0.28112	-0.043339	0.018128	-0.083057	0.3197	0.48184	0.23762	0.11703	0.031997	0.40416	-0.42412	0.39914	-0.22246	0.1605	0.25865	0.13364	0.24576	0.050304	-0.31655	0.17101	0.27519	0.50242	0.12109	0.072852	0.35338	0.10916	0.044076	0.077638	0.31791	-0.26995	0.014881	0.10087	-0.086437	-0.022577	-0.98422	-0.036155	-1.062	-0.072514
PLK1	1.17941	-0.697582	0.427785	-1.28349	0.0045855	-0.330825	0.0312704	-0.225898	-0.141479	0.135408	-0.983327	-0.547175	1.80911	0.23789	1.23362	-1.80509	-1.57893	1.21384	0.0580616	-0.515264	-1.91771	-0.139124	-0.173502	1.76423	-0.0927202	1.70082	-1.67124	-0.341294	-0.374996	-1.25601	0.723752	0.342405	-0.221881	0.512763	0.50996	0.283616	1.51602	1.54698	0.408513	0.810068	-0.0503331	1.74692	1.12015	1.67359	0.715918	-1.16785	0.733818	-1.38742	-1.1391
Melanoma-gp100	-0.113541	0.603449	0.0552229	0.937093	0.253393	0.82501	0.285291	0.537899	0.498066	0.106147	0.215135	0.769053	-0.108446	0.502629	0.316391	0.40935	0.677806	0.517509	-0.0648715	0.175313	0.734571	0.302479	0.436516	0.19296	0.101956	-0.136261	0.698387	0.0507542	0.34179	0.497333	0.28794	0.24122	0.526922	0.0170691	0.31219	0.25334	0.10671	0.00899632	0.110656	0.430995	0.144365	0.166475	-0.130166	0.0181758	0.276027	0.728382	0.505692	1.12719	0.547397
Atg5	-0.0258139	-0.817097	-0.0926955	-1.00073	-0.208784	-0.385317	0.0084683	-0.573525	-0.0359957	-0.538642	-0.792933	-0.150126	-0.850595	-0.920636	-0.00926995	0.126951	0.160318	-0.420999	0.227939	-0.309254	-0.163719	-0.639584	0.204494	-0.438078	0.0725869	-0.00191088	-0.132665	-0.0926196	-0.201977	0.105054	-0.589406	-0.306059	0.348969	-0.341114	-0.474707	-0.108314	-0.454084	0.103502	-0.0665641	-0.485038	-0.0659489	-0.701759	0.332498	0.228196	-0.118676	-0.979082	-0.0982121	-0.708638	-0.242948
P90RSK_pT359S363	-0.0828	-0.14508	0.14796	0.70601	0.14407	-0.12778	0.013746	0.0043014	0.38619	-0.055009	0.040118	0.32301	-0.054742	-0.24863	0.19478	-0.104	0.23065	-0.18683	-0.10217	-0.24767	0.061438	-0.023404	0.087541	-0.16077	-0.133	-0.12824	-0.29257	-0.3868	-0.076495	-0.30642	0.18166	-0.071594	-0.11586	-0.23139	0.03326	-0.032492	0.073025	-0.24313	-0.042885	0.021245	-0.28148	0.01748	0.18673	-0.2505	-0.16772	-0.059559	0.10822	-0.12774	-0.075404
BAD_pS112	-0.48951	-0.36547	0.28562	-0.41434	0.24002	-0.56714	-0.27753	-0.46892	-0.53172	-0.66729	-0.028109	-0.53094	-0.20285	-0.69347	-0.72898	-0.048771	-0.63503	-0.5914	-0.45813	-0.10126	-0.077152	-0.070982	-0.11886	-0.5708	-0.10773	-0.77578	-0.57817	0.74989	-0.33418	-0.040434	0.31996	-0.52417	-0.67104	-0.19238	0.054888	-0.39559	0.84101	-0.29868	0.0023525	-0.65143	-0.55039	-0.18683	-0.44959	-0.52434	-0.41858	-0.50053	-0.71672	-0.69137	-0.24771
Gli1	-0.302446	0.237128	-0.22426	-0.321004	0.143241	-0.0269918	-0.225515	0.0778535	-0.0867718	0.128812	-0.142222	0.143327	-0.148406	0.0948094	-0.0617143	0.218117	-0.0496506	0.0358115	-0.409857	-0.0384834	0.146598	0.00395439	-0.122338	0.435738	0.404028	-0.360286	0.0434502	-0.124994	0.175794	0.0769381	-0.0818031	-0.0512124	-0.151072	-0.0527787	-0.0206927	-0.0883311	-0.274218	-0.0384881	0.502445	-0.112654	-0.0716791	0.670785	0.0299083	0.0872089	-0.139299	-0.197253	-0.0158436	0.151958	0.0983619
AKT	-0.72223	0.017974	-0.32665	-1.8425	-0.21765	-1.4534	-0.28475	-0.43296	-0.69225	-0.43694	-0.26491	-0.8294	-0.64935	0.015239	-1.1194	0.059755	-0.24552	-0.56302	-0.32063	0.059587	-0.27961	-0.31988	-1.102	0.031968	-0.036221	-0.6758	-0.16101	0.16777	0.2417	0.2972	-0.6329	-0.64984	-1.7274	-0.60208	0.17566	-0.43889	-0.7027	-0.062473	-0.43054	-1.2698	-0.49986	-0.39729	-0.52407	-0.5449	-0.53755	-2.7988	-0.5312	-3.3306	-0.49168
DVL3	-0.028004	-0.32475	0.21442	-1.6734	-0.31423	-1.0385	-0.28739	-0.31678	-1.1461	-0.057461	0.10807	-0.98779	-0.24158	0.66478	-0.9712	-0.7989	-0.77339	0.18931	0.054783	0.15202	-1.1176	0.97368	-0.26884	0.82155	-0.77332	-0.50299	-0.69027	0.16043	-0.2703	-0.23051	0.22816	-0.64968	-0.25585	-0.23219	0.6082	-0.17641	0.54831	-0.43886	-0.41993	0.39021	-0.20621	-0.48065	-0.52082	-0.13981	-0.18986	-0.8832	-1.1229	-0.66649	-0.25567
EGFR	0.064324	0.34908	1.3086	-0.10253	-0.13861	-0.23181	0.76712	0.70625	-0.22942	0.27701	0.095313	0.44972	-0.095137	1.2381	0.042744	0.094076	0.33626	0.26909	1.3686	0.20167	0.3342	1.0244	0.11023	1.5859	-0.02119	0.16724	-0.24991	0.90246	0.3673	0.97437	0.78872	0.46651	-0.16458	-0.036253	1.223	0.28126	1.0213	-0.022656	0.79742	0.42956	0.46757	0.29149	0.22151	0.36677	2.0245	0.48244	-0.10839	-0.55234	-0.031551
HER3_pY1289	0.47438	0.1212	0.53517	-0.0083651	-0.0026537	0.16313	-0.0038477	0.1249	0.13308	-0.12741	-0.11401	0.20483	0.19034	0.056478	0.18269	-0.089043	0.36438	0.35719	0.84925	-0.14161	-0.021804	0.34569	0.25794	0.077029	0.40034	0.20123	0.41367	1.1542	0.31227	0.19461	0.16448	0.1772	0.2306	0.091463	0.19126	0.22492	0.32589	0.22449	-0.09007	0.1886	0.091902	0.031751	0.086981	1.2393	0.32725	0.83813	0.13066	0.28692	0.18268
MSH2	0.56242	0.13827	-0.31234	-0.12768	-0.075259	0.67476	0.37754	0.4084	0.22612	0.91736	0.81955	-0.16183	1.2293	0.10255	0.23681	0.23845	-0.22709	0.31578	-0.19039	0.67184	-0.50905	0.13108	0.078052	1.0162	-0.74382	0.33924	-0.31163	-1.0531	-0.43509	0.443	0.20109	0.18914	0.16936	0.32224	0.12297	-0.38636	0.070881	0.35945	0.59206	1.004	0.44105	0.96414	0.56893	-0.36581	0.38993	-0.89343	0.096903	0.25612	-0.058221
MIF	-0.452425	-0.266873	-0.138587	0.271278	-0.48616	2.69475	-0.426168	-0.250612	0.801758	-0.34333	-0.678242	-0.103765	-0.62816	-0.21986	-0.461209	-0.601175	0.170849	-0.0433258	-0.586785	-0.750629	-0.480179	-0.140913	0.203575	0.144256	-0.34953	-0.48955	0.269674	0.269486	-0.482551	-0.405248	-0.242462	-0.037756	-0.301797	0.0759629	0.221918	-0.426246	-0.319397	-1.00807	-0.155452	-0.0770685	-0.62931	-0.52269	-0.641267	-0.154739	-0.262269	0.864217	-0.520522	0.39071	-0.444824
S6_pS235S236	-0.052663	-1.466	0.56949	0.02119	1.1335	0.21792	0.23165	-0.3925	-0.093005	0.086478	0.080301	-1.4218	-0.43331	-1.5454	-0.59115	0.066479	-0.31788	-1.0764	-1.0223	-1.0323	-0.15522	0.0066174	1.025	-0.98571	0.88615	-0.12593	-0.65845	0.23167	-0.16251	-0.8885	0.080342	1.2504	-0.81299	0.1612	-0.3632	1.0314	0.94865	0.53323	-0.014376	-0.26875	-0.44878	0.9523	0.34813	-0.45917	-0.33603	-1.2213	0.61006	1.3868	-1.0906
PDHK1	-0.22706	0.11772	-0.306469	0.124464	-0.0978379	-0.0998359	-0.201832	-0.0941875	0.0405783	0.0164269	-0.079399	0.255105	-0.32148	0.00838242	-0.079399	0.0850784	0.216019	-0.200466	-0.180622	-0.0850241	0.0377073	0.281453	0.0231009	-0.127672	-0.16878	-0.0904144	0.284236	-0.0631868	-0.024921	0.0916528	-0.0902209	-0.182505	-0.176321	-0.0137418	-0.0202393	-0.112468	-0.286567	-0.272358	-0.069011	-0.113505	-0.0886554	-0.157589	-0.183873	-0.0989803	-0.112509	-0.0034585	-0.11548	0.0740231	0.0304656
RPA32	-0.0147434	-0.520664	-0.210627	-0.78458	-0.623991	-0.743152	0.601483	-0.142853	0.0264847	0.150331	0.242685	-0.36196	0.580261	-0.110184	-0.298913	-0.00492013	-0.366363	-0.483451	-0.00861136	0.299245	-0.0841562	-0.0518892	-0.258968	0.20137	0.242535	-0.406095	-0.388845	-0.347902	-0.288343	-0.119165	-0.318178	-0.15127	-0.795944	-0.267697	-0.203245	-0.357353	0.371763	0.820057	0.311448	-0.434147	-0.326785	0.0254675	-0.264737	0.355167	0.318181	-0.256541	-0.235212	-0.438138	0.265981
IRS1	0.2741	0.49922	0.79469	1.0709	0.28368	0.43891	0.42154	0.23108	0.49764	0.1864	0.52296	0.65515	0.0058244	0.83917	0.58583	0.24099	0.43331	0.25562	0.51836	0.71344	0.41823	0.73405	0.31164	0.80127	0.42855	0.3015	0.41632	0.45792	0.37341	0.36311	0.81533	0.31548	0.34078	0.14967	1.0743	0.37619	0.79971	0.68664	0.15937	0.12272	0.33628	0.18582	0.51953	0.6423	0.24771	0.51982	0.19692	0.40904	0.63283
FAK	-1.10339	-1.26933	-1.07153	-1.59886	-1.30032	-1.92019	-1.19218	-1.72274	-1.44151	-1.28991	-1.21898	-1.83904	-1.14355	-0.884333	-0.985511	-1.33166	-1.76339	-1.4437	-1.33834	-0.916243	-1.54979	-1.19245	-1.50056	-1.19883	-1.38012	-0.824439	-1.75805	-0.940621	-1.20288	-1.64242	-1.22217	-1.29615	-1.37812	-1.15032	-0.823201	-1.32233	-1.13116	-1.04395	-1.40068	-1.31039	-1.14547	-0.970183	-0.778922	-0.954749	-1.43582	-1.20243	-1.09447	-1.89292	-1.28766
MLH1	0.372233	-0.418161	-0.0712317	-1.20809	0.0876371	-1.06193	-0.490794	-0.475241	1.44646	0.29184	0.0162853	-1.15172	0.302829	0.0996861	-0.340814	-0.43049	-1.14942	-0.715451	0.0562904	0.0825086	-0.267234	-0.193999	-0.893355	0.365404	0.442497	0.374869	-0.808506	-0.171908	-0.0877805	-0.0240644	-0.051203	0.189935	-0.717986	-0.0567945	-0.851719	-0.594784	0.223598	0.00441902	0.52564	-0.411542	0.114841	0.508011	-0.0458217	-0.22577	-0.0878828	-1.14417	0.166179	-0.987448	0.0873789
GAPDH	-1.6235	-1.1064	-0.94708	-1.8471	-2.644	-1.1515	-1.1292	-0.928	-1.7491	-1.6655	-1.8075	-1.2624	-2.1379	-1.0278	-1.6176	-2.2033	-1.0388	-0.014067	-1.5118	-1.5544	-2.4072	-0.30793	0.046144	-0.30869	-1.5766	-1.9516	-0.64729	-0.26511	-1.4701	1.1907	-1.7608	-0.9783	-0.57455	-1.7368	-0.44482	-1.2399	-0.77755	-1.768	-0.87806	-0.63989	-1.5214	-0.95322	-2.2943	-0.40981	-0.2367	-0.38873	-1.5666	-0.57676	-2.4773
CAVEOLIN1	0.14925	2.7007	1.5125	3.2906	1.247	1.3425	2.1235	1.5643	1.0665	2.2511	2.0923	2.1094	-1.032	1.9884	-0.79542	2.5669	2.4396	2.3304	1.2812	1.8447	0.54558	1.9696	2.2873	2.4318	2.8801	0.25319	3.7146	1.4326	3.1595	3.147	1.7695	0.0013519	0.64967	1.8191	2.5209	2.4344	1.7984	2.1602	1.5378	2.2473	1.5911	-0.022237	-0.71099	1.4386	1.9397	1.4313	2.2894	0.8097	1.5428
Tau	-1.12487	-0.956387	-0.10462	0.336052	-1.14884	-0.761255	-0.463823	-0.961791	-0.567064	-0.938647	0.103638	-1.2596	-0.921708	-1.18757	-1.02288	-0.777205	-1.105	-1.28136	-0.245041	-0.835246	-0.789839	-1.68515	1.61473	-1.14437	0.942769	-1.03739	-0.0148186	-0.280969	-0.0928831	-0.97999	-0.556231	1.14559	-0.343244	-0.082854	-1.40783	-1.43667	-0.759167	-0.53739	-0.904153	-0.0774718	-0.43433	-1.0422	-0.858115	-1.09589	0.00819997	-0.446002	-0.855648	0.710815	-0.79553
Grp75	0.124639	1.01322	0.830547	-0.594494	1.3491	0.278937	0.213623	0.299641	0.551504	-0.383773	0.704681	-0.576906	0.51683	0.0282597	1.1489	0.142564	-0.369936	-0.0783918	0.454505	1.14396	0.160042	0.0901834	0.00733638	0.288631	0.0300098	0.702169	-0.940145	-0.0659128	-0.210582	0.102035	0.377348	0.859282	0.849719	0.312089	0.0698014	-0.041026	0.518046	1.07201	-0.0268126	0.112073	0.848229	0.580213	0.54838	0.425169	0.205766	0.881215	0.694179	-0.904904	0.3409
BRAF	-0.92694	-0.10295	-0.36138	-1.6809	-0.42166	-2.2987	-1.0874	-0.25818	-0.91102	-0.69092	-0.74861	-1.6002	0.84128	-0.1215	-0.9771	-1.1795	-1.8115	-0.69804	-0.41717	-0.29094	-1.2352	-0.089244	-1.2738	-0.2994	-0.63448	-0.69989	-1.1199	0.012541	-0.47058	0.31071	-0.28757	-0.5961	-1.5027	0.33496	0.073663	-0.95216	-0.57826	-1.302	0.18461	-1.5244	-0.67047	-0.63753	-0.43254	-0.4644	-0.66241	-1.0722	-0.92744	-2.9112	-1.2383
IL-6	-0.498968	0.347778	0.0583453	1.12784	0.0465248	0.634505	-0.0285996	0.387557	0.423125	0.314886	-0.237873	1.17562	-0.168255	0.158091	0.497421	-0.0543293	1.00219	0.324574	0.509054	0.00774908	0.695439	0.647328	0.297442	0.0399326	0.156378	-0.519596	0.413065	-0.354925	-0.127917	0.358381	0.188991	-0.431972	-0.0125676	-0.141465	0.0534387	0.164197	-0.258211	-0.442847	-0.0144979	0.15348	-0.489901	0.492334	-0.260555	-0.303046	0.010911	0.532647	0.080612	0.615332	0.259142
Gli3	-0.774056	0.371681	0.427423	0.659579	-0.232264	0.513216	0.156103	0.221244	0.332551	0.390703	0.412345	0.352976	0.126008	0.0955716	-0.223368	-0.0859804	-0.1634	0.33218	0.44559	0.182816	0.858258	0.52131	0.230273	-0.0270043	0.466593	-0.306375	0.1358	-0.100377	0.644061	0.0848336	0.00531621	0.140078	-0.0513226	-0.339875	0.237097	-0.0955291	-0.0124483	0.225541	-0.143777	0.161419	0.22988	0.0626505	-0.571055	-1.20487	0.0280565	0.37662	0.165099	0.66889	0.180548
H2AX_pS139	-0.0364505	-0.0438344	0.0249995	0.220526	-0.0818726	-0.0174922	-0.057276	-0.0506483	-0.101607	-0.0484892	-0.171421	0.0439244	-0.0256242	-0.0832439	0.125921	-0.086635	0.0406622	-0.0493195	-0.037075	-0.129916	-0.0502984	-0.0768679	-0.0798255	-0.0180602	-0.109401	-0.0829075	-0.00721442	-0.0557137	-0.0595155	-0.0666006	-0.0639566	0.112285	-0.0575729	0.108814	-0.0768481	0.00442703	-0.00196116	0.0623617	-0.012345	-0.0384674	-0.130464	-0.0787028	-0.00339302	0.0100062	-0.0226546	0.377492	0.0876311	0.0884359	-0.0914397
SRC_pY416	3.0381	1.0792	0.26679	0.99323	2.7747	-0.030952	0.22031	0.76365	1.7101	-0.16903	0.42008	-0.55896	-1.0606	-0.72624	0.60081	-0.064919	-1.6324	-0.23561	-1.1185	-0.49729	-0.62784	-1.0303	3.4729	-0.86349	-0.042318	-0.33115	-0.4901	0.89995	0.15745	-0.8428	2.0228	0.47704	0.57278	0.70573	1.3898	1.3249	-0.60974	0.92615	0.68923	0.053536	0.37849	0.77783	0.27835	0.53227	0.18886	-0.39666	1.0319	-0.29297	1.4971
CHD1L	0.604782	-0.231351	-0.545535	-1.30295	-0.244076	-0.642036	0.0510967	-0.37722	-0.190315	-0.031482	-0.143443	-0.715588	0.182384	-0.125907	0.10495	-0.06127	-0.67059	-0.471428	-0.0163183	0.162275	-0.482622	-0.378517	-0.156728	-0.16412	0.00187406	0.31598	-0.688037	0.140026	0.0723553	-0.0716438	-0.0653651	0.222681	0.383261	-0.0713596	-0.396826	-0.417621	-0.323275	0.550539	-0.0255337	-0.267476	0.273112	0.529724	0.975685	-0.0867951	-0.165325	-1.05479	0.0972531	-1.00654	-0.227896
GATA3	-0.71442	-0.92524	-0.93645	-0.6417	-0.81941	-0.62094	-0.38184	-0.72184	-0.66031	-0.65145	-0.027044	-1.0943	0.35447	-0.8333	-0.8956	-0.64433	-1.018	-1.0164	-0.45682	-0.75316	-0.83706	-0.82834	-0.9353	-0.69749	-0.67169	-0.65512	-0.88424	-1.1216	-0.54474	-0.92008	-0.89862	-0.6554	-0.60414	-0.97113	-0.70303	-0.86298	-0.91514	-0.9046	-0.66789	-0.52425	-0.72045	-0.73163	-0.64139	-1.0579	-0.88998	-1.1235	-0.87333	-0.66921	-0.76064
LRP6_pS1490	0.0208519	-0.015627	-0.381879	0.477832	-0.0671349	-0.0310384	-0.353715	-0.249051	-0.260432	-0.233007	-0.204767	0.115307	-0.137223	-0.274596	0.104979	0.0526981	0.0754965	-0.0758016	-0.420741	-0.345606	-0.117805	-0.163313	-0.287582	0.0283504	0.171135	-0.0799584	0.198011	-0.186386	-0.09557	-0.141176	-0.00246357	-0.0664112	-0.130759	-0.0266538	-0.244336	-0.111833	-0.159766	-0.190575	-0.126425	-0.252454	-0.0712812	-0.192288	0.160522	0.0592985	-0.0571834	-0.124666	0.221521	0.00691139	0.134438
AMPKALPHA_pT172	1.2858	0.11554	0.28919	-1.127	0.03201	-0.41727	0.78803	0.082951	0.50875	0.72199	-0.42915	-0.10392	0.4252	0.45487	-0.036606	0.77713	0.53449	0.52809	-0.10803	0.77406	0.64283	0.33627	0.1391	0.34428	0.4677	0.49376	0.064609	0.13426	0.31523	-0.12667	0.21635	-0.54613	0.15542	0.3641	0.25582	-0.027859	-0.18542	0.66795	0.24187	-0.093091	0.096037	0.30476	0.47472	0.59431	0.1566	-2.9712	0.49043	-0.92335	0.88357
FOXM1	0.83978	0.31941	0.50397	1.1234	0.19914	0.39655	0.3305	0.43856	0.21026	0.36756	0.3534	0.24407	1.0549	0.30517	0.49789	0.0054158	0.37006	0.33949	0.2423	0.45759	0.18952	0.64354	0.060805	0.71526	0.13312	0.56192	0.23099	-0.21123	-0.047871	1.2962	0.24978	0.6274	0.2861	0.11488	0.57287	0.16993	0.75212	0.25844	0.40385	0.35033	0.43971	1.0258	0.53771	0.33694	-0.030024	0.54527	0.26423	0.34725	0.064443
PAK1	0.663659	-0.188886	0.0504991	-1.6373	0.482328	-2.38676	-0.144026	-0.251918	0.300417	0.331654	0.706071	-0.896208	-0.403671	0.355009	0.730278	-0.312754	-0.782939	-0.325053	-0.618822	-0.121794	-0.732069	-0.459956	-0.539834	0.615892	0.615707	0.782672	-0.197403	0.716938	-0.293724	0.114508	-0.49402	0.295629	-0.650081	0.261579	0.191049	-0.11676	-0.446112	0.425767	0.120122	-1.01466	0.0254412	0.675979	0.869499	1.00321	0.423684	0.573827	0.476616	-1.80158	-0.169279
HES1	0.251002	-0.769712	-0.288027	-0.711427	-0.174348	-1.04554	0.428585	-0.0908356	-0.207011	0.907996	-0.0469447	-0.317214	0.598048	-0.160941	-0.730243	0.303618	-0.679869	-0.110185	-0.583807	0.0375952	-0.386427	0.0494106	-0.439449	-0.0518243	-0.481244	0.24985	-0.953814	-0.228622	-0.923224	-0.0402147	-0.226014	-0.347308	-0.388852	0.0899542	-0.612247	-0.381629	-0.409676	-0.0895968	-0.0756908	-0.560687	-0.382074	-0.0594826	0.0900306	0.606545	0.246203	-0.926824	0.45763	0.478378	-0.108095
DRP1	0.0185894	0.0383596	0.491924	-1.49265	-0.221127	0.00672166	0.370233	0.1983	-0.0463576	-0.174922	0.0933296	-0.104187	-0.00524319	0.340799	0.205656	-0.343781	-0.121889	0.280598	-0.0434798	0.184476	-0.0486319	-0.216171	0.47628	0.221328	-0.248904	0.0255332	0.045538	0.403724	-0.0939807	-0.430042	0.226166	-0.151311	0.0679855	0.503289	0.543772	-0.000101047	0.707127	0.567721	0.301094	0.547206	0.193892	0.387552	-0.187697	0.077382	0.178978	0.31765	-0.207683	-0.634333	-0.108202
LAD1	1.73623	0.534292	1.99146	-0.949052	1.62256	-0.870696	1.20169	0.791305	0.886192	1.24568	0.191055	0.254976	0.46584	2.096	1.63617	0.5682	-0.855709	1.17747	0.0444371	1.02432	-0.459019	1.93074	0.733136	3.48006	0.223285	2.07486	-0.601213	3.10886	0.43568	0.940643	2.41163	0.104936	0.515764	1.83878	0.827883	1.89048	3.01908	1.78256	0.771621	1.35885	3.02871	2.24059	1.27234	1.91846	1.30198	2.87037	1.26212	-0.680788	0.904077
UBAC1	0.110817	0.285975	-0.188602	1.06444	0.0312397	0.0291269	0.0600398	0.378825	-0.21872	-0.528832	0.0540588	0.142203	0.113164	-0.0838728	-0.393844	-0.273704	-0.160096	-0.04256	-0.245051	0.262302	-0.238841	-0.0152701	-0.294948	0.140916	-0.148572	-0.0212747	0.993178	0.0524962	-0.176892	-0.208472	-0.288388	1.14971	-0.397238	-0.189194	-0.328747	-0.180006	0.496179	0.0852815	0.0553519	-0.429562	0.0521988	0.344032	-0.459035	-0.141812	-0.00403915	0.162219	-0.0621368	-0.706372	-0.744601
LCK	0.9214	0.34902	0.039114	1.0109	0.56174	0.0037397	0.0029391	0.34704	0.31647	0.17077	0.068067	0.56977	-0.057548	0.045313	0.35014	0.50891	0.54378	0.20728	0.47623	0.6925	0.77714	-0.036003	0.30319	0.23638	0.60733	0.36933	0.19208	0.20691	0.53446	-0.29399	-0.17875	0.36334	0.57618	0.088424	0.27331	0.19356	-0.1389	0.33756	0.74535	0.19704	0.044133	0.53806	0.57504	0.956	0.46823	0.11204	0.81525	-0.067675	-0.032692
STAT5ALPHA	-0.1534	-0.12029	-0.13792	-0.73537	0.054255	-1.8569	-0.34592	-0.86272	-0.55705	-0.56074	-0.19769	-1.4225	1.0216	-0.64549	-0.6032	-0.28633	-1.2449	-1.6644	-0.16566	0.20913	-0.30009	-0.62529	-1.6421	-1.1181	-0.066732	-0.071654	-0.75949	-0.18264	-0.15054	-0.525	-0.61079	-0.43532	-1.0254	-0.30819	-0.41334	-0.26412	-0.74185	-0.50529	-0.16607	-1.612	-0.19952	-0.53707	-0.50258	0.33184	-0.6806	-2.8782	-0.40782	-2.3455	-0.38067
BECLIN	-0.08558	0.064486	0.53883	0.58299	0.31716	0.62538	0.12341	0.028131	0.51537	0.35261	0.25119	0.14047	-0.036425	0.0082772	0.24877	0.28018	-0.038852	-0.17696	-0.026926	-0.026395	0.2704	0.069912	0.18756	-0.079259	0.52458	0.26457	0.35032	-0.11408	0.23854	0.39012	-0.060495	0.028861	0.020602	0.11494	-0.095344	0.00065371	0.11082	0.2165	0.068868	0.012363	0.25423	0.097807	0.098165	0.044054	-0.007475	0.48737	0.10303	0.0073469	0.39019
EphA2_pS897	0.362034	-0.219289	2.15817	-0.15408	1.60777	0.703308	0.50668	0.000681305	0.892335	-0.236718	0.235836	0.257197	-0.418964	-0.397205	1.24098	0.258843	-0.0548168	-0.176473	-0.444756	-0.582698	0.76091	-0.11866	0.497456	-0.312469	0.16806	-0.226163	-0.0362804	2.56249	0.734204	1.54643	1.40583	0.0806197	-0.220983	1.71391	0.00311335	1.4033	2.02858	0.782839	1.02127	-0.168737	-0.24849	0.0703672	0.924673	1.28942	1.34661	0.427113	0.45696	0.00545818	0.127612
IRF-3	0.727553	0.0066471	0.416383	-0.107745	0.553293	0.187521	0.529523	0.0683841	0.558574	0.435503	0.257131	0.361128	0.241782	0.108991	0.898637	0.363344	0.079696	0.561076	0.289649	0.0925226	0.248508	0.0245393	0.346446	0.666873	0.559977	0.0754434	0.293395	0.368729	0.170081	0.123485	0.753255	0.294252	0.886199	0.374809	0.203468	0.826692	0.0894653	0.201147	0.5699	1.02713	0.341458	0.450554	0.558449	0.657137	0.407418	0.0556618	0.0982897	-0.364787	0.207985
FAK_pY397	0.0838907	0.559947	-0.517396	-0.10042	0.482367	-0.0445004	-0.294926	-0.111046	0.0731559	-0.15511	0.298561	-0.162361	-0.713103	-0.401429	-0.197429	0.38985	-0.47493	-0.180271	-0.659388	-0.559444	0.043746	-0.315171	-0.140059	-0.364456	0.315164	-0.614457	0.43312	-0.245401	0.00552799	0.0142063	-0.0319648	-0.065105	-0.454425	-0.0341685	0.510032	0.155285	-0.578205	0.0129087	0.224793	-0.564174	-0.169446	-0.35724	-0.579117	-0.0554892	-0.0937755	-0.529779	0.170193	-0.831342	0.473644
JAK2	-0.14086	-0.43184	0.13664	-0.60717	-0.35872	-0.45507	-0.56979	-0.42653	-0.61338	-0.64331	-0.18589	-0.86992	-0.0058443	-0.13761	-0.46894	-0.16767	-0.59359	-0.49471	0.042311	0.13859	-0.44983	-0.37609	-0.59417	-0.24397	-0.13525	-0.049885	-0.69932	0.064119	-0.33596	-0.12716	-0.46597	-0.2683	-0.29196	-0.31978	-0.32796	-0.42695	-0.22745	0.092966	-0.16151	-0.68212	-0.080159	-0.20853	-0.094358	0.0093827	-0.14845	-0.33354	-0.26316	-0.39794	-0.31641
GCLC	0.146614	1.18147	0.18915	1.12207	-0.0851264	0.430177	0.405871	1.12216	0.228701	1.21274	0.604947	-0.795165	0.0880722	3.52524	0.128352	0.174772	-0.0457458	0.755568	0.0658752	0.975332	0.591963	0.206023	0.0349923	2.20368	0.388237	0.679868	-0.14631	0.189415	0.364799	0.463532	0.0389269	1.09433	0.426299	1.05314	-0.0692852	0.164684	0.830153	0.448813	0.565642	0.39062	0.774724	2.69673	1.01562	0.30966	0.535506	-0.030063	0.329923	-1.04703	0.00914604
IRF1	-0.12656	-0.10268	0.39902	0.81003	-0.012294	-0.10856	-0.0001453	0.0044942	-0.078229	-0.14938	0.19003	0.1126	0.027539	0.31958	0.078902	0.073587	-0.051397	-0.12852	-0.026574	0.48003	-0.02898	0.52809	-0.061518	0.47989	-0.032794	0.11342	0.067591	0.37455	0.16564	0.016295	0.34008	-0.098241	-0.07663	0.10777	0.16093	-0.1015	0.22099	-0.08895	-0.070045	-0.18916	0.049262	-0.076	0.091256	0.001983	0.017552	0.37494	0.01462	0.12921	0.14568
EGFR_pY1068	0.64227	0.57531	0.95735	0.39035	0.61364	0.28488	0.75683	1.1352	0.1619	0.36654	0.7804	0.37351	0.15686	0.58109	0.34553	0.36382	-0.058413	0.058508	0.27463	0.17735	-0.2338	0.448	0.59265	0.78946	-0.13706	0.35071	0.24167	0.96647	0.54322	0.6919	1.0556	-0.085985	0.29954	0.80954	0.56927	0.73784	0.76146	0.29061	1.1145	0.66066	0.64539	0.40021	0.4143	1.0265	1.1768	1.5283	0.86233	0.19462	0.94754
Patched	-0.0795421	0.00258274	0.011982	0.532734	0.065679	0.266033	-0.130789	-0.116099	1.67271	0.0737896	0.00535389	0.0670995	-0.150105	-0.0195668	0.1123	0.110291	0.10469	-0.0834468	-0.119632	-0.0968456	0.0489058	0.0965648	-0.131054	0.00688137	0.304044	-0.118013	0.165406	0.0879428	0.078408	0.0656682	0.0899741	-0.113455	-0.0273241	0.401544	-0.0381025	0.0451413	0.0600156	-0.0451609	0.0833942	-0.115897	-0.0193158	-0.127952	0.015205	-0.0570727	-0.255146	0.162035	-0.0727935	0.0940004	0.304073
HER2	0.087817	-0.31237	-0.21855	0.92673	0.47155	-1.0964	-0.6731	-0.36265	-0.69522	0.0017023	-0.10595	-0.75713	0.75864	-0.54926	-0.95091	-0.36331	-1.003	-0.99992	-0.64893	-0.37464	0.36246	-0.60709	-1.2585	-0.81563	0.7204	3.6945	-0.311	0.45335	0.55025	0.34676	-0.26671	-1.0282	-1.1584	-0.035838	-0.41673	-0.3596	-0.62355	0.090049	-0.2792	-1.1729	1.9594	-1.0024	-0.1177	3.9738	-0.31916	-1.5225	-0.2734	-1.5866	0.43324
ANNEXIN1	-0.071167	0.081246	3.6101	-0.048025	-1.1124	1.6055	1.2559	1.1019	0.19741	0.49336	-0.15135	1.4903	-0.94322	0.81928	-0.86164	0.11506	0.66012	2.0693	0.58307	1.3477	0.58058	0.65232	2.135	0.32671	-0.386	-0.30996	0.16108	2.4822	0.49105	-0.79553	2.8173	-0.39751	0.18415	3.5152	0.85686	3.5564	3.0524	0.068861	0.54387	1.8928	-0.49456	0.62548	-0.94063	0.12515	1.9906	3.704	-1.0492	0.0086354	-1.0632
RICTOR	0.12551	5.5504	-0.044263	0.096123	1.6083	1.2706	3.4956	2.7731	0.57902	3.9054	4.1373	3.9177	-0.086369	1.7353	-1.082	3.5134	5.1007	0.3327	2.3717	3.0322	1.6495	0.164	0.59054	0.091727	2.0033	0.64977	6.3238	0.88921	4.9601	4.5866	1.6916	-0.012169	-0.7656	2.5734	0.65405	2.0788	-0.56079	0.56923	3.23	-0.12717	3.9073	1.5579	-0.062539	0.31063	3.6773	-0.69991	4.5748	-0.46545	3.2329
SIRP-alpha	-0.399095	-0.60859	0.334013	1.44487	-0.694651	-1.13407	-1.14334	-1.73756	-1.39364	-0.671088	0.129744	-1.59523	-0.223708	0.139397	-0.714803	-0.996004	-1.15527	-1.44979	0.689086	0.257226	-1.05615	1.38694	-1.45335	0.155601	-0.727229	-0.40859	-1.43173	0.0364953	-0.913666	-1.70635	0.1829	-0.596799	-1.30117	0.0199862	0.456348	-0.244327	0.908786	-0.51233	-1.45686	-1.27483	-0.888891	-0.353931	0.46164	-1.44369	-1.59756	-0.778703	-0.994927	-0.910839	-0.507423
Hexokinase-II	1.18347	-0.752124	0.884117	-1.95412	1.20892	-1.04574	-0.594915	-0.332796	0.419758	1.5189	-2.97468	-1.40584	1.42871	0.14651	0.926236	-0.42755	-1.46575	-0.800281	0.0742626	0.706841	-1.27121	0.627377	1.39607	0.878191	-1.23186	0.896266	-2.21626	1.19667	0.066741	1.50373	1.15859	0.474953	0.574081	1.25877	1.50075	0.608814	1.70347	2.02308	-0.307163	0.32707	0.228932	0.91216	0.208238	1.38637	0.923894	0.405889	-0.952503	-2.25786	-1.45779
PRC1_pT481	-0.320853	-0.206804	-0.291662	-0.119231	-0.189954	-0.540395	-0.456973	-0.580542	-0.567628	-0.42707	-0.0103625	-0.595694	-0.259883	-0.532345	-0.413622	-0.252896	-0.428526	-0.636794	-0.537229	-0.159492	-0.254301	-0.328993	-0.593385	-0.46761	-0.254301	-0.578126	-0.0425423	0.023394	0.152767	-0.425029	-0.197292	-0.588003	-0.44123	-0.250518	-0.343979	-0.522694	0.232959	-0.350274	-0.35016	-0.503167	-0.37879	-0.490323	-0.397059	-0.482089	-0.470956	-0.0296471	-0.42859	-0.427807	-0.177021
SYK	-0.17135	-0.36933	-0.19214	-0.60605	-0.2059	-0.68476	-0.433	-0.50145	-0.25504	-0.33883	-0.51854	-0.82021	0.25948	-0.14143	-0.57967	-0.46272	-0.70816	0.019982	-0.11068	0.51971	-1.0509	0.22897	-0.22987	0.18021	-0.96376	-0.35493	-1.6685	0.44362	-0.64534	-1.3639	-0.14842	0.14661	0.11148	-0.2601	-0.48749	-0.11862	0.24161	-0.29899	-0.076859	-0.48564	-0.30311	0.32966	-0.97071	-0.15613	0.072539	-0.88577	-0.47231	-1.0639	-0.71904
Glutamate-D1-2	-1.15119	0.378959	-0.02496	-1.09602	0.179261	0.143448	0.713591	0.265212	0.280259	0.194127	0.0863965	-0.17451	-0.854465	0.116875	-0.509713	0.340126	-0.193591	0.0908214	0.331626	0.914164	0.265229	0.164191	0.306558	-0.0947679	0.43123	0.0637296	-0.0962843	-0.29491	0.209874	1.05906	-0.690272	0.0550224	1.09897	-0.338081	0.193183	-0.0331521	-0.400426	0.127165	0.130943	-0.0166241	0.054298	0.100464	0.270208	0.109635	0.329498	-0.41426	0.010444	0.0746499	0.455611
GSK3ALPHABETA_pS21S9	0.058433	-0.38218	-0.043671	-1.2252	1.0891	-0.96597	-0.1788	-0.40084	0.18747	-0.84171	0.1582	0.14168	0.10241	-1.3238	-0.29901	-0.23161	-0.056446	-0.20939	-0.48646	-0.85301	-0.07855	-0.90049	0.15353	-1.0684	0.37622	-1.0497	0.14199	0.68855	0.24206	0.25056	-0.26229	0.19669	-0.82328	-0.13112	-0.097193	0.089966	0.61405	0.2419	0.054608	-0.8735	-0.97263	-0.18619	-1.2173	-0.85312	-0.0048467	-0.69736	-0.043173	-0.25662	-0.50741
Lasu1	-0.140856	-0.626762	-0.02439	-1.09407	-0.0201638	-0.287578	-0.964865	-0.833542	-0.543705	-1.04047	0.421747	-1.42623	1.01078	-0.140258	-0.979548	-0.792138	-1.3642	-1.06359	-0.261993	0.080288	-0.483589	0.0834784	-1.56257	-0.39769	-0.766397	0.173827	-1.32799	-0.0581352	-0.297149	-1.01914	0.0212039	-1.18913	-1.36501	-0.635113	-0.447735	-1.05993	0.142415	0.74934	-0.831589	-1.85057	-0.169158	-0.702839	-0.162479	-1.16067	-1.13813	-0.458521	-0.94188	-1.24012	0.0446535
MTOR	0.15494	-0.65151	-0.086408	-1.4267	0.27616	-0.93102	0.24203	-0.51376	-0.35441	-0.39271	-0.075381	-0.76131	-0.32154	-0.023671	-0.50472	0.11931	-0.88899	-0.4482	-0.24069	-0.064693	-0.48589	-0.21663	-0.39996	-0.3105	-0.33766	-0.059257	-0.47487	-0.36917	-0.089448	0.13904	-0.13015	-0.69363	-0.69433	-0.38649	-0.57137	-0.39163	-0.1348	0.24911	-0.18114	-0.60263	-0.32823	-0.44511	-0.043171	-0.40284	-0.65069	-1.8534	0.079869	-1.6068	0.16746
CHK1_pS345	-0.25536	-0.47084	0.048224	-0.75297	-0.26543	-0.37284	-0.31234	-0.4082	-0.42774	-0.38777	-0.11234	-0.57625	-0.047373	-0.50775	-0.45948	-0.46079	-0.47189	-0.43669	-0.31754	-0.28179	-0.7221	-0.27671	-0.30398	-0.46853	-0.21998	-0.43049	-0.44407	0.060325	-0.25651	-0.0163	0.27014	-0.43889	-0.36766	-0.36859	-0.22486	-0.37952	0.51173	-0.19853	-0.22643	-0.39055	-0.46438	-0.13273	-0.33211	-0.17381	-0.30469	0.10834	-0.35368	-0.36445	-0.40393
Mcl-1	-0.234593	-0.71977	0.269639	-0.658892	0.289193	-0.0602164	-0.584838	-0.368912	-0.397385	-0.495551	0.452614	-0.617418	0.318222	-0.123458	-0.85822	-0.656434	-0.566062	-0.236777	-0.0823296	-0.772136	-0.0922671	-0.189918	-0.196423	-0.383165	-0.854828	-0.395742	-0.611423	-0.270971	-1.16382	-0.575855	-0.256902	-0.0819075	-0.334388	-0.0763941	0.369632	-0.459673	-0.170543	-0.718102	-0.563739	-0.410335	-0.656622	-0.174744	-0.340848	-0.70119	-0.376291	-0.691042	-0.420982	0.065404	-0.693131
LKB1	-0.016835	0.26121	-0.01746	1.4232	-0.13844	0.22438	-0.11377	0.32699	0.12981	0.065651	0.086334	0.72849	-0.025345	0.15399	0.34575	0.15906	0.53667	0.30005	0.13669	0.13578	0.38866	0.11898	0.13521	0.031675	-0.065297	-0.0096197	0.45388	-0.19905	0.047968	-0.099283	0.20592	-0.067235	0.20061	-0.035491	0.15654	0.13338	-0.036066	-0.033278	0.0053026	0.13187	0.00030436	0.08269	0.031703	-0.2077	-0.085879	0.22106	0.19857	0.37864	0.23791
Cox2	0.299912	-0.180587	0.994208	0.205634	-0.0605258	1.76723	-0.430756	-0.257053	0.220977	-0.219928	-0.455762	0.468323	-0.280825	-0.285993	0.5416	-0.223021	0.045511	1.6258	-0.313467	-0.281463	0.215849	-0.00967397	0.440291	-0.0375812	-0.130214	-0.263161	0.0418654	-0.503977	-0.195412	-0.186948	1.58669	0.22396	1.25305	0.648093	0.0820851	0.221602	2.77179	1.1037	-0.336687	0.817305	-0.249243	0.0121826	0.11907	1.34105	-0.319716	1.29776	-0.0143056	0.801934	-0.170523
MR1	-0.25493	-0.270501	-0.48727	0.743449	-0.273413	0.105469	-0.373754	-0.430414	-0.05507	-0.109081	-0.316759	-0.410113	-0.612557	-0.208927	0.107217	-0.198533	-0.0168767	-0.181769	-0.745379	-0.566445	-0.554733	-0.231755	-0.263578	-0.313388	-0.248635	-0.382722	0.177248	-0.380458	-0.55624	-0.488282	0.00684582	-0.429377	-0.148933	-0.269868	-0.293968	-0.199989	-0.424125	-0.400869	-0.256423	-0.316912	-0.287365	-0.449362	-0.12358	-0.21772	-0.398001	-0.126812	-0.507005	0.100397	-0.320188
EGFR_pY1173	-0.029736	0.50802	0.019161	1.7861	-0.15273	0.32013	-0.35722	0.13432	-0.23644	-0.046957	-0.073436	0.51537	0.011296	0.35959	0.64956	0.032326	0.40085	0.15064	0.1509	0.097755	0.77188	0.29098	0.16213	0.11851	0.20409	-0.12065	0.4629	0.0032048	0.25402	0.45474	-0.1087	0.28519	0.24095	-0.08607	0.25217	0.35883	-0.13443	0.01641	-0.087766	0.11481	0.17746	-0.017228	0.1313	0.065606	0.069348	0.8783	0.17832	0.5184	-0.053889
PDCD4	0.24111	-1.2998	-0.13016	-1.0365	0.93985	-1.9407	-0.6112	-1.4957	0.071317	-0.74934	-0.89124	-0.64629	-0.23596	-2.0567	-1.6884	0.83166	-1.0112	-1.8748	-0.78926	-0.58477	-0.45972	-1.1029	0.41863	-1.8314	0.28205	-1.2709	-1.5411	1.2756	-0.34348	-0.61855	-1.829	-0.79321	-0.7089	0.29775	-0.30547	0.0080669	-0.024083	-1.0103	0.80589	-2.0857	-1.331	0.27002	0.17637	-0.88271	0.39192	-2.4354	-0.80124	-0.55668	-0.1593
CHK2_pT68	0.29919	0.72235	0.50748	2.2268	0.22854	0.60279	0.49919	0.53459	0.46879	0.30672	0.33928	1.1801	0.39982	0.57417	0.9457	0.28799	0.9656	0.62191	0.68549	0.50869	0.83222	0.79534	0.69165	0.71348	0.34617	0.2716	0.6854	0.16438	0.32044	0.43323	0.39162	0.42513	0.58201	0.73034	0.46949	0.55936	0.31081	0.4146	0.25002	0.42004	0.40404	0.65126	0.46366	0.35994	0.411	1.0083	0.60397	0.92553	0.62469
DDR1	-0.297759	-0.468356	0.251228	-1.06613	0.141386	-0.371898	0.0276135	0.230606	-0.065457	0.0569236	0.137444	-0.810183	0.00365964	0.271364	-0.195242	-0.0415456	-0.997416	-0.479078	-1.03194	0.477508	-0.85977	0.46043	-0.0793993	-0.290602	-0.594673	0.209733	-0.815818	-0.0576171	0.133239	-0.312009	-0.045605	-0.486297	0.172621	0.0775874	-0.41849	-0.289469	1.00742	-0.220885	0.141956	0.0531921	-0.331171	0.114501	0.051708	0.349922	0.187294	-0.710955	0.137251	-0.54743	-0.00767559
p44-42-MAPK	-0.598773	-0.444525	-0.416417	-0.519853	-0.23121	-0.911257	-0.134737	-0.488552	-0.327962	-0.400265	-0.371174	-0.488863	-0.234027	-0.339778	-0.613199	-0.0604871	0.111747	-0.531536	-0.316185	-0.398315	-0.0683633	-0.317221	-0.0618603	-0.227474	0.0772711	0.229754	-0.658977	-0.0332476	-0.206718	-0.00788414	-0.478416	-0.538665	-0.329269	-0.037027	-0.398295	-0.180362	-0.314003	-0.521467	-0.141969	0.106877	-0.203201	-0.655226	0.127527	0.200658	-0.341297	-0.715449	-0.546736	-1.03003	-0.375573
PRDX1	-0.017947	0.027745	-0.068256	0.083055	-0.14059	0.098076	-0.15348	0.026066	0.085427	0.51085	-0.036944	-0.00018521	0.16986	0.2971	-0.20721	0.24658	0.16243	0.16619	0.1269	0.33124	-0.030683	0.31056	0.11102	0.35654	-0.18051	-0.018388	-0.14154	-0.061282	-0.2433	-0.28608	0.59061	0.28246	0.7331	0.040013	-0.057564	-0.019188	-0.16045	-0.13319	-0.16342	0.17081	0.20003	0.1811	0.025467	0.070163	0.3458	0.063838	-0.15058	0.024489	0.14531
PKCALPHA_pS657	0.57677	0.61465	0.12379	-0.47072	1.8426	0.16228	0.61819	0.74394	0.65116	0.38555	0.64393	0.32575	-0.33097	0.59352	0.57209	1.4553	1.0579	0.82835	0.19352	0.86901	0.93285	0.23072	0.059532	0.48086	0.1077	0.89155	0.78963	0.24323	0.91351	0.78963	0.14174	0.34424	0.50857	-0.10261	0.75423	0.42135	-0.45713	-0.040786	0.43539	0.14548	0.75957	-0.16582	0.63206	0.67665	0.087002	-0.94607	0.82632	-0.91071	0.80415
RSK1	-0.102636	-0.536882	0.781155	-1.23473	0.380176	-0.351468	0.595837	-0.537674	0.242951	0.207932	0.531896	-1.11407	0.358725	0.633103	0.865284	0.346112	-0.821639	-0.39499	-0.127151	0.103753	-0.281646	0.529284	0.374602	-0.02542	0.182121	1.462	-1.62178	0.00843695	-0.378489	0.236657	0.418595	-0.175361	0.388727	0.111944	0.257345	-0.0142581	0.818848	1.24015	-0.4382	0.686765	-0.109223	-0.22842	0.33181	0.595107	-0.353489	-1.41639	0.130514	-1.63352	0.646234
ETS1	-0.049972	-0.12206	-0.012494	2.0453	-0.47841	-0.097489	-0.28443	-0.33631	-0.22995	-0.23899	-0.41072	0.20845	-0.48054	-0.46355	-0.15112	-0.095795	-0.1299	-0.46377	-0.26696	-0.53666	0.81702	-0.85391	-0.37785	-0.43757	0.95013	-0.1191	-0.2794	0.31059	0.51552	-0.0056168	-0.25688	-0.29771	-0.30478	-0.66165	-0.3228	-0.366	-0.77606	-0.62563	-0.22565	-0.59056	0.021199	-0.55724	-0.06182	0.73415	0.50655	-0.4122	-0.235	-0.18803	-0.45096
STAT3_pY705	0.027876	0.05263	0.28346	-0.6762	-0.026676	-0.14824	0.5883	-0.11129	0.36222	-0.17393	0.20901	0.59594	1.2585	-0.069329	0.52656	0.84274	0.30511	-0.0016332	0.10117	0.56583	1.2257	-0.46603	0.35621	-0.1191	0.61142	-0.27846	1.2012	0.0061516	0.37575	0.58401	-0.18292	0.52931	0.30672	0.13387	-0.06733	0.28447	0.018712	0.33006	0.18076	0.070671	0.64339	0.1527	-0.069434	0.54258	0.18663	-0.95773	0.84618	0.98988	1.4627
DUSP6	-0.304988	-0.216367	0.715707	-1.00858	0.269328	0.265345	0.0141291	0.154108	0.187501	-0.411596	-0.0802156	0.129662	0.103332	0.256352	-0.17706	-0.208457	-0.496179	0.185761	0.834719	-0.0195656	0.100854	1.12322	0.899208	0.767721	-0.191331	0.379126	-0.325618	0.446572	0.33327	0.173455	0.639167	0.18629	0.137372	0.0780376	0.963395	0.00805962	0.957738	0.373112	-0.167655	0.224119	0.19943	0.22008	-0.411752	0.200723	0.368337	0.271627	-0.174941	-0.269563	0.159898
VHL	1.00121	-0.22248	0.0817918	-0.109437	0.0746114	0.012259	-0.0225031	0.213755	0.19859	0.361355	-0.184411	0.189971	-0.0985879	0.0719593	0.253836	-0.203943	0.164285	0.126362	0.152063	0.99083	-0.130255	-0.313054	0.354547	0.033543	0.173317	0.284281	0.0171203	0.134152	0.0229986	0.817921	0.138613	0.297088	0.690498	0.0304393	-0.126273	0.124146	-0.0726698	-0.0363309	0.139732	0.38019	-0.0463205	-0.0218563	-0.0815419	0.303726	0.16111	-0.197744	0.178062	0.380089	-0.431067
Coup-TFII	0.0680299	-0.601239	-1.12177	-0.542229	0.107093	-1.01937	-1.04166	-0.773125	-0.756913	-0.383484	-0.94123	-0.0760255	-1.27468	-0.760509	-0.642708	0.0382764	-0.353509	-0.831215	-0.741992	-0.926532	-0.24066	-0.804905	-0.94462	-0.784228	0.0313224	0.262433	-0.521085	-1.07369	-0.544239	-0.374253	-0.885902	-0.632108	-0.738061	-0.637405	-0.75479	-0.206108	-1.36994	-0.236825	-0.906735	-0.9585	-0.541744	-0.589922	-0.677728	-0.234957	-0.78439	-0.985436	-0.530977	0.165583	-0.520576
KU80	0.2076	-0.52063	-0.56639	-1.3116	-0.19607	-0.72244	-0.3142	-0.097636	-1.2511	-0.014832	-0.48865	-2.1741	0.11601	0.15479	-1.1407	0.13656	-2.0226	-0.75327	-0.11654	0.39018	-0.80366	0.28817	-0.72366	0.17629	-0.19778	0.23856	-1.442	-0.20926	-0.43327	-0.31574	-0.51059	-1.3723	-0.65952	-0.53919	0.086568	-1.2277	-0.3191	-0.17612	0.18069	-0.90947	-0.35249	-0.39254	0.098982	0.00086736	-0.64892	-2.1546	-0.29253	-1.2527	-0.29911
ARAF_pS299	-0.25179	-0.12814	-0.22046	0.093643	0.44461	0.081168	-0.24423	-0.048872	-0.090916	-0.069598	0.10621	-0.076854	0.14143	-0.13886	-0.17561	0.0031267	-0.10652	-0.15349	-0.15931	-0.10995	0.040774	-0.06254	-0.13606	-0.099257	-0.32413	-0.066189	0.064669	-0.1243	0.0062572	-0.20685	-0.10703	-0.010408	0.028918	-0.14661	-0.15691	-0.22279	-0.011338	-0.16019	-0.095631	0.000208	-0.091951	-0.22277	-0.19138	-0.13416	-0.057311	-0.16902	-0.1877	-0.083069	-0.11344
ACC_pS79	0.011693	-0.58261	0.25363	-1.5141	0.84233	-0.50383	0.72219	-0.37989	0.14748	-0.28684	0.094297	-0.59393	1.0975	-0.42803	-0.11618	-0.48466	-1.0171	0.33383	-0.28782	-0.12873	-1.3005	-0.96353	-0.42441	0.44222	-0.40206	-0.60732	-0.66188	0.56381	-0.32213	-0.3781	0.76285	-0.33851	-0.49682	0.043752	-0.28069	0.36751	0.41097	0.1656	-0.04793	0.015529	-0.62902	-0.24541	-0.021978	-0.33929	0.20053	-1.4267	-0.70689	-0.62364	-0.60169
CD26	0.091239	0.81955	-0.11008	-0.43396	-0.28936	0.071098	-0.18074	0.14178	-0.28169	-0.022976	0.73608	0.51092	-0.10641	0.12098	0.31026	0.23319	0.65607	0.078492	-0.00057813	0.077872	0.057573	0.098848	0.11305	0.084956	0.30953	0.41979	1.3456	-0.023698	0.73706	1.1611	0.15716	0.20565	-0.13708	-0.24045	0.051077	0.018431	-0.31809	-0.38451	-0.2137	-0.27414	0.3357	-0.2967	1.1909	0.061828	-0.060062	-0.134	0.59329	-0.16315	0.10839
BRD4	0.029251	-0.63445	-0.22463	-1.337	-0.39784	-2.2645	-0.1566	-0.46189	-0.84981	-0.34236	-0.32645	-1.3917	0.68529	-0.11865	-0.043005	-0.55774	-1.4165	-0.31843	-0.1467	0.040053	-1.0924	0.041596	-0.73622	0.19745	-0.4723	-0.093393	-1.6765	-0.33505	-0.22808	-0.20339	-0.10791	-0.68505	-0.73419	0.37075	-0.18558	-0.71518	-0.38945	-0.31898	0.13029	-1.0336	-0.41415	0.33502	-0.064804	0.0073541	0.032866	-0.52141	-0.13156	-0.52391	-0.22122
CASPASE7CLEAVEDD198	-0.30121	-0.70369	3.7966	0.50567	1.4719	1.5488	0.4449	-0.0503	1.529	0.37712	-0.57828	0.37066	-0.75364	-0.33268	0.75629	-0.29242	1.0218	0.0014239	1.6404	1.6121	0.2351	-0.11483	1.2245	-0.53773	0.48106	0.0727	-0.59786	1.4388	-0.79054	-0.46622	-0.5337	1.6323	2.8235	0.59826	1.3355	2.3306	-0.073194	0.32699	-0.25981	0.77572	-0.55963	0.99169	2.0037	0.64319	-0.23247	-0.40705	0.40824	0.59198	-0.57522
GAB2	0.2203	-0.39246	-0.7655	-0.89509	-0.49805	-1.322	-1.2857	-1.1533	-0.86369	-1.115	-0.5384	-1.6571	-0.59204	-0.71226	-0.34797	-0.48977	-1.2462	-1.2451	-0.52411	-0.44277	-0.42868	-0.59058	-1.8382	-1.085	-0.33196	-0.75549	-1.0135	-0.44048	-0.061877	-0.59373	-0.98032	-0.7449	-0.52469	-0.21806	-0.68707	-0.72665	-0.98204	-0.3552	-0.72811	-1.2635	0.15006	-0.7099	-0.24798	-0.4247	-1.3814	-1.2363	-0.4206	-1.4288	-0.54275
Atg7	0.0944546	-0.151788	-0.317536	-0.774057	-0.385726	-0.559171	-0.260855	-0.0453597	-0.0856509	-0.101467	-0.383961	0.0108176	-0.297792	-0.706465	-0.389835	0.186971	0.214876	-0.403816	0.270355	0.248313	0.104965	-0.0936294	-0.0457464	-0.417475	0.207413	0.344899	-0.147146	0.181772	-0.173918	0.601418	-0.100822	-0.0390963	-0.0311381	0.0587061	-0.238162	0.201463	-0.534925	-0.552412	-0.195802	-0.291192	0.0264535	-0.658237	0.147255	0.382043	-0.184101	-0.00531465	-0.176779	-1.21186	-0.534731
Cyclophilin-F	0.825349	0.183548	0.112103	-1.35834	0.675477	0.402121	0.172111	0.0586134	0.450699	0.134057	-0.0987737	-0.380477	0.162326	0.246725	0.505539	-0.180609	-0.389809	0.374321	0.0723452	0.319357	-0.555259	-0.110969	0.824018	0.847814	0.204048	0.63115	-0.808842	0.178359	-0.835579	-0.172747	0.601731	0.79507	1.26108	-0.263084	-0.546902	0.112035	0.907018	0.678376	0.0744757	0.556965	0.402885	0.540643	0.655947	0.19419	0.331691	0.0877852	0.100645	0.764112	0.0912515
RICTOR_pT1135	-0.1009	0.63603	0.23576	1.9244	0.59144	0.68184	0.30576	0.53211	0.48091	0.45936	0.31613	0.81893	0.28393	0.37442	0.38635	0.51235	0.81586	0.56761	0.45503	0.13519	0.92711	0.66986	0.43513	0.23346	1.0977	-0.048404	1.0662	0.51458	0.88332	0.80895	0.21407	0.36096	0.44776	0.24694	0.48893	0.49747	0.30161	0.42994	0.39706	0.28259	0.20584	0.35406	0.025774	0.67758	0.23609	1.0215	0.48719	0.90234	0.5243
MMP14	0.301646	-0.4895	0.31331	-1.30395	-0.431941	-0.193472	0.398449	-0.22174	-1.8982	-0.507875	-0.133163	-1.17567	0.0113377	1.8433	-0.537184	-1.25121	-0.533947	0.371988	0.85723	-0.641873	-0.264143	0.924865	-0.314005	0.881489	-0.600067	-0.472847	-1.368	-0.0006735	-0.143835	-1.29802	0.934971	0.0664591	-0.93024	0.437268	1.91187	-0.256057	0.585899	0.173719	-1.0203	0.303404	-0.00776082	-0.181151	-0.325377	-0.386934	-0.701604	0.115163	-1.47994	-0.967981	-1.54725
CHK2	0.31599	-0.89217	0.10256	-1.5516	-0.071265	-0.032806	0.25838	-0.088871	1.1193	0.4085	-0.28902	-1.1555	0.40867	-0.33929	0.14603	-0.30925	-0.78661	-0.20194	-0.17906	0.20634	-0.25077	0.062728	-0.025132	0.13147	0.5109	-0.43066	-0.84229	-0.23274	-0.37855	-0.13747	-0.087838	-0.10272	0.033067	0.24938	0.20476	-0.60784	-0.12217	-0.11234	0.39079	-0.20824	-0.39288	0.52326	0.21349	0.093161	-0.017044	-0.76781	0.49952	-0.25968	0.032544
CYCLINE1	0.020238	-0.41484	0.15453	-0.64979	0.18147	-0.45549	-0.23479	-0.305	0.43261	-0.13708	-0.43301	-0.47155	0.18564	-0.078051	-0.41484	-0.71812	-0.44719	-0.36215	0.64281	1.1975	-0.54026	-0.81756	-0.15476	0.19792	-0.5761	-0.27634	-0.70361	0.09457	-0.64958	-0.73545	0.26379	1.8401	-0.23436	-0.14701	-0.46553	-0.41951	0.39644	0.9864	-0.34558	1.2125	-0.1865	0.84781	-0.30139	-0.092228	-0.58883	0.404	-0.40923	-0.7181	-0.81296
Porin	-0.163445	0.328765	-0.276729	-0.150101	0.00422581	0.0216855	-0.124272	-0.0279835	-0.109608	-0.177787	-0.118284	-0.376173	-0.208258	-0.23827	-0.145391	-0.354138	-0.322739	-0.135056	-0.441261	0.132761	-0.0769689	-0.117544	-0.0934565	-0.325912	-0.201486	-0.148875	-0.10827	-0.251058	-0.11418	-0.131134	-0.301706	-0.0616454	-0.0216591	-0.309163	-0.340341	-0.383256	-0.179025	-0.231344	-0.036151	-0.139481	0.00402105	-0.164122	-0.0621817	-0.126372	-0.231935	-0.00866217	0.309982	0.00209577	-0.117002
PDH	-0.181834	1.07234	-0.291573	1.93984	0.111568	-0.183795	0.471344	-0.0286253	-0.296397	1.50854	0.879031	0.160934	-0.0908109	0.120634	-0.169195	0.755012	0.355131	-0.255386	0.21576	0.129063	2.03866	-0.0148343	-0.194482	-0.177889	2.01931	0.667097	0.551661	0.228413	1.89966	0.91139	0.0104204	-0.574009	-0.354308	0.376143	-0.084371	0.556591	-0.133073	-0.0666303	0.111001	-0.0371147	1.20486	-0.283368	0.00769737	-0.138676	0.0182916	-0.229355	0.558775	0.389893	1.40454
Erk5	-0.397384	-0.265168	-0.17486	-1.34967	-0.308073	-1.17316	0.222054	-0.259645	-0.570044	-0.251491	-0.271501	-0.419248	0.0941857	0.41147	-0.691206	-0.313796	0.0884101	-0.430283	0.412786	-0.0933723	-0.212797	0.0917792	-1.0986	-0.230738	-0.265715	-0.33718	-0.512366	0.475954	-0.554329	-0.434657	-0.398095	-0.280922	-1.09971	0.0365338	0.397377	-0.303172	-0.0697664	-0.613707	-0.0355631	-0.657192	-0.678012	-0.580836	-0.415584	-0.578978	0.0727165	-1.05797	-0.908565	-2.02454	-0.445455
IRF-3_pS396	0.118588	0.139293	0.0916926	0.182497	0.234206	0.328914	-0.0229884	0.356901	0.251929	0.32117	0.402982	0.218056	-0.158195	0.14504	0.268403	0.274368	0.140239	0.161659	-0.187274	0.101221	0.0470521	-0.0363074	0.101116	0.221311	0.120393	0.00152025	0.413847	0.263569	0.289658	0.30299	0.425513	-0.0809963	0.29065	0.124261	0.20204	0.161309	0.142487	-0.166555	0.214485	0.436279	0.0998601	0.123064	0.1731	0.0747155	0.139148	0.33724	0.319457	-0.0587582	0.241428
PAR	-1.40631	-0.900326	-1.37896	-0.609624	-2.35672	-1.64075	-0.815841	-0.834943	-2.84981	-1.31185	-2.0642	-2.6494	-1.25308	0.915612	-2.60686	-1.79674	-2.65429	-2.38351	-3.26934	-2.18675	-2.33605	-1.39459	-1.88834	0.434294	-1.68501	1.68627	-2.17452	-0.783359	-0.191673	-0.486834	-2.16999	-2.64459	-2.31539	0.139275	-1.24711	-1.18038	-0.872755	-1.35139	-1.62978	-2.11643	0.331557	-2.88494	-1.99733	-1.18213	0.390702	-2.49985	1.18854	-0.31943	-0.192261
AKT_pT308	-0.71693	-0.81121	-0.87976	-0.57254	-0.96604	-0.88685	-1.0164	-0.92759	-0.35165	-0.48551	-0.7445	-0.38	0.20275	-1.146	-1.2524	-0.97161	-0.38274	-0.50543	-1.161	-1.1564	-0.49007	-1.0067	-0.72543	-1.0922	-0.43514	-1.1745	-0.68987	-0.1473	-0.50604	-0.038496	-0.68389	0.38768	-1.0313	-0.76164	-0.99664	-0.2618	-0.51751	-0.84015	-0.54824	-0.98633	-0.9624	-0.2499	-1.3931	-0.98314	-0.42528	-1.1015	-0.91562	-0.40215	-1.0801
METTL3	0.168555	-0.549704	0.00676698	-1.17515	0.0304357	0.582222	0.193804	-0.0413018	0.0445233	0.0296915	0.177933	-1.0247	0.137378	0.0794926	-0.373186	-0.484083	-0.860992	-0.434363	0.0506547	-0.0333205	-0.529837	0.427381	-0.700136	0.377458	-0.155455	0.186444	-0.864076	-0.684229	-0.126195	-0.511636	-0.305536	-0.0456319	-0.872878	-0.0428617	0.405205	-0.245338	0.0465365	0.360587	0.0035754	-0.863882	0.0601359	0.155053	-0.210562	-0.397477	0.0605782	-0.686125	0.404822	-0.711272	-0.106006
Aurora-ABC_pT288_pT232_pT198	-0.249462	-0.158785	-0.336585	-0.186658	-0.071204	0.128402	-0.175559	-0.160605	-0.0160703	-0.487397	-0.0588218	-0.0880595	-0.280226	-0.0988772	0.0877342	-0.28958	-0.202875	-0.0565757	-0.513556	-0.310553	-0.0615438	-0.365524	-0.110577	-0.113498	-0.140253	-0.420182	-0.682805	-0.127614	-0.182441	-0.239627	-0.102925	0.257643	-0.176147	-0.338483	-0.142767	-0.180114	-0.0419792	-0.181822	-0.139151	-0.240109	-0.311515	-0.288498	-0.289824	-0.315495	-0.232213	-0.180933	-0.160756	0.0566831	-0.24584
XPF	-0.321321	-0.132169	-0.235054	-0.146315	-0.317628	-0.372876	-0.0695955	-0.210509	-0.281687	0.0100163	-0.256718	0.0250982	0.0365373	-0.217288	-0.26895	-0.0636644	-0.128953	-0.255906	-0.240982	-0.168961	0.0870437	-0.269813	-0.357724	0.00977797	0.0294503	-0.15914	-0.260319	-0.272343	-0.284171	-0.10425	-0.176375	-0.381478	-0.370519	-0.149427	-0.361202	-0.0977182	-0.267872	-0.445724	-0.0452355	-0.143515	-0.213436	0.0149923	-0.337239	-0.204278	-0.201355	-0.394578	-0.160996	-0.418325	-0.0789272
HLA-DQA1	-1.58749	-0.575504	0.0176541	0.150122	-1.34682	-0.548222	-0.292828	-0.0695628	0.19234	-0.304772	0.0428484	-0.464967	0.168072	-0.749931	-1.40056	0.273242	0.396067	-0.453972	0.778309	0.0839696	0.573004	-0.460757	-0.0614591	-1.28243	0.382449	-0.514791	-0.620015	-0.820315	-0.547904	-0.293855	-1.30155	0.387849	0.955845	-0.743691	-0.318436	0.762727	-2.16253	-1.42359	0.465889	0.341159	-1.6901	-1.41721	-0.504998	-0.414572	0.0689436	-1.18974	-1.03171	0.716135	-1.17587
PEA15_pS116	-0.58404	-0.3007	-0.21373	-0.15653	-0.44208	-0.36017	-0.49091	-0.5775	-0.20477	-0.53742	-0.43385	-0.6047	-0.83068	-0.57813	0.21545	-0.4563	-0.1535	-0.53464	-0.49518	-0.63989	-0.41722	-0.64037	-0.71752	-0.60561	1.2811	-0.6845	-0.085359	0.90086	0.012874	0.049306	-0.49277	-0.7745	-0.48797	-0.7653	-0.59555	-0.4156	-0.73347	-0.62698	-0.79593	-1.0425	-0.29843	-0.80554	-0.67644	1.1314	0.86756	-0.58881	0.38577	-0.56104	-0.2931
PREX1	-0.076729	-0.042028	-0.23678	0.11824	0.03009	0.36666	0.028844	-0.095704	0.43299	0.16592	-0.084097	0.62079	-0.32051	-0.24482	0.18131	0.31142	0.64225	0.075087	0.44121	0.38257	0.77307	-0.6356	0.2574	-0.25283	-0.22187	0.011479	-0.20289	-0.38745	-0.30479	-0.80365	-0.61907	0.51709	0.94438	0.0077196	-0.31421	0.24377	-0.65556	-0.3837	0.40211	0.33017	-0.15058	-0.1045	0.060072	-0.5275	0.16196	-0.63097	-0.32296	-0.25628	-0.057767
Akt2_pS474	-0.217641	0.820798	-0.0292384	1.94817	0.359727	0.602115	0.187453	0.781328	0.741225	0.789323	0.127976	1.98923	0.0578692	0.477904	0.944919	0.29515	1.43142	0.611868	0.609431	0.103406	1.20095	0.932606	0.554238	0.273772	0.590207	-0.408508	0.718275	-0.0916398	0.184515	0.704542	0.601669	-0.0921515	0.237115	0.130516	0.355527	0.695496	-0.239439	-0.501745	0.249503	0.397818	-0.466954	0.782103	-0.020839	-0.24714	0.294087	0.911516	0.413459	0.94236	0.47238
P16INK4A	0.1664	-0.55058	0.75734	0.1822	1.233	-0.13757	-0.82981	-0.33535	0.80211	-0.34817	-0.46842	0.2732	1.1224	-0.46923	-0.69927	-0.42024	-0.14532	-0.65278	0.91214	-0.73159	0.48636	0.22238	-1.4239	1.1761	-0.16055	-0.86418	-0.36632	0.19161	0.20244	-0.056765	1.4019	0.41542	-0.47321	0.94019	-0.55964	0.59703	0.87257	1.0533	0.19054	1.6803	0.082991	-0.40084	-0.18809	0.66036	-0.77487	-0.12898	-0.70457	-1.0632	0.89283
MERIT40_pS29	0.0560106	-0.297879	0.0841159	-0.192751	0.109714	-0.0351965	-0.296618	0.0325421	0.291344	-0.18899	-0.265626	-0.0108895	-0.00275741	-0.327559	-0.118981	-0.0467349	-0.139506	-0.0669759	0.0935176	-0.0753495	-0.00112148	-0.0348774	0.137016	-0.339452	-0.0305595	-0.215406	-0.0984315	-0.089075	-0.248694	-0.164445	-0.232961	0.0563005	-0.0333334	-0.0926829	-0.179427	-0.226513	0.0891533	-0.0682834	0.0239934	-0.13069	-0.241169	0.0751086	-0.390454	-0.110922	-0.122383	-0.0178369	-0.01881	0.157536	-0.261246
AKT_pS473	-0.34684	-1.3357	-0.75039	-0.37897	-0.37936	-1.0092	-0.75354	-0.65213	-0.10577	0.19706	-0.36692	-0.07929	0.1947	-1.1151	-1.413	-0.82879	-0.05075	-0.45088	-0.81729	-1.2752	-0.27762	-1.2131	-1.0962	-1.2262	-0.14833	-1.0933	-0.62663	-0.24455	-0.4607	-0.26453	-1.0073	0.71822	-0.98783	-0.49488	-0.89637	0.38471	-0.5834	-0.75303	-0.30474	-0.88874	-0.93679	-0.32271	-1.2051	-0.98519	-0.30412	-1.4875	-0.7554	-0.52253	-1.0342
PTEN	-0.29902	-0.19601	0.078769	-0.70628	0.2384	-0.62613	0.16074	-0.5994	-0.062454	-0.17508	0.049412	-1.4765	-0.47623	-0.050726	-0.24275	-0.075948	-0.98871	-0.75799	-0.21253	-0.057355	-0.87112	0.14773	0.17114	0.015974	-0.2033	0.098376	-0.64366	0.12636	-0.1054	0.06067	-0.1067	-0.32773	0.40729	-0.087386	0.059436	0.11752	0.051207	0.23087	-0.45207	-0.022075	-0.11845	-0.021171	0.029828	0.38577	-0.17923	-1.4141	-0.12027	-1.3728	0.018406
CSK	0.223508	0.240302	0.844576	-0.588457	0.359567	-0.182383	0.797322	0.415007	0.923356	-0.200211	0.352907	-0.207626	1.07609	0.126664	-0.239449	0.299472	0.259337	0.220794	0.97	0.715225	0.798926	0.417965	0.608791	0.115416	-0.0122661	0.0703592	-0.568879	0.0896551	0.136603	0.347285	-0.12468	1.02649	0.896014	0.0899213	0.367374	-0.0164907	0.579105	0.465598	1.18568	0.678302	0.546854	0.411838	0.0117109	0.044175	0.95974	-0.261397	0.365314	-1.18287	0.233288
Aurora-A	1.47494	-0.017276	0.503077	-0.47397	0.344537	-0.124023	-0.173485	0.0966002	0.0971471	0.108799	-0.13325	-0.116404	0.959156	0.166784	1.26355	-0.534757	-0.541661	1.11532	0.831631	0.13582	-0.523652	0.217351	-0.51213	0.879205	0.146136	0.812342	-0.537763	-0.158793	-0.245293	-0.361521	0.542973	1.16064	-0.121891	0.387982	0.371395	0.0841583	1.12561	1.23247	-0.0821918	0.249076	0.292792	0.500471	0.486427	0.974536	0.473207	0.0477078	0.658801	-0.585601	0.578855
PI3KP85	-0.22422	0.18763	-0.22575	0.10703	-0.10177	0.032608	-0.16056	0.079673	-0.23345	0.033938	-0.17631	0.42759	0.069407	0.1916	0.095463	0.3956	0.34207	0.093522	0.10269	0.10192	0.64216	0.022667	0.22897	-0.12699	0.054403	-0.11061	0.13136	-0.18828	-0.024227	0.012153	-0.37103	0.093621	0.11037	-0.065967	-0.0010414	0.090434	-0.39141	-0.35625	0.39263	-0.062293	0.097601	-0.21233	-0.28257	0.016698	0.10702	-0.63169	-0.20831	-0.79489	-0.084664
RIP3	0.0640832	0.0961567	-0.0123936	0.356425	0.162392	0.272129	0.0846706	0.115884	-0.014429	0.181321	-0.00614292	0.447194	-0.303921	0.00803158	0.197835	0.161763	0.251942	0.0557579	-0.208087	-0.121704	0.189251	0.0767411	0.269693	-0.0169289	0.0422567	0.0650153	0.537256	0.0286395	0.0736056	0.0978481	0.221397	0.0776641	-0.000740151	-0.00172498	0.0962218	0.0933257	-0.123156	-0.263341	-0.50238	0.118274	0.11512	-0.0875179	-0.0530789	0.0334917	-0.068044	0.183291	0.0257822	0.190625	-0.0992048
ERCC1	-0.46889	-0.71617	-0.54251	-1.1993	-0.53312	-0.56565	-0.6951	-0.68035	-0.66849	-0.62464	-0.53011	-1.2479	-0.18343	-0.57663	-0.83993	-0.69334	-0.94986	-0.80604	-0.61413	-0.3799	-1.2569	-0.71503	-1.0642	-0.2813	-0.75515	-0.44883	-0.95848	-0.80187	-0.82823	-0.51116	-0.47198	-0.76485	-0.68068	-0.66933	-0.70365	-0.71215	-0.64835	-0.73611	-0.66543	-0.57299	-0.63184	-0.2802	-0.5676	-0.65823	-0.84208	-1.0868	-0.59978	-0.91097	-0.57159
BAX	-0.60713	-0.50575	-0.8717	-0.17344	-0.8202	-0.58914	-0.46523	-0.70032	-0.52727	-0.70402	-0.77453	-0.3786	-0.65365	-0.4036	-0.19019	-0.53709	-0.38643	-0.29524	-0.35888	-0.5073	-0.38003	-0.31133	-0.33986	-0.52064	-0.35171	-0.8026	-0.83231	-0.67387	-1.0225	-0.98545	-0.57421	-0.53748	-0.21449	-0.45447	-0.50705	-0.58444	-1.0298	-0.61258	-0.4839	-0.24206	-0.77548	-0.49028	-0.59093	-0.63458	-0.47102	-0.19632	-0.83434	-0.24279	-0.85966
PARG	-0.128596	-0.213157	-0.516269	0.400713	-0.129775	-0.401826	-0.757384	-0.151216	-0.353302	-0.407864	-0.218428	0.587707	0.344302	-0.259682	-0.0893533	-0.681998	-0.129877	-0.407194	0.0479674	-0.372182	-0.18265	0.0689114	-0.792893	-0.187688	-0.484938	-0.32492	-0.458118	-0.304867	-0.40562	-0.459524	-0.010538	-0.669332	-0.326129	-0.541158	-0.162663	-0.473862	-0.403179	-0.202828	-0.59496	-0.509879	-0.578066	-0.128375	-0.301959	-0.488187	-0.585697	-0.0701743	-0.352674	0.206108	-0.1641
Pyk2_pY402	0.164799	0.373157	-0.194945	0.134829	0.647741	-0.158966	-0.180696	-0.197959	0.0494814	-0.257158	0.0823263	-0.00778269	-0.479943	-0.384868	-0.036483	0.0488886	-0.117142	-0.206134	-0.477607	-0.329504	-0.167103	-0.354761	0.0324298	-0.310914	0.0477374	-0.299751	0.127721	0.0204528	0.0700209	-0.0900436	-0.0489988	-0.148589	-0.125725	0.0503973	0.0961059	0.0343693	-0.243937	-0.013563	0.152135	-0.32801	0.00147178	-0.366336	-0.0171976	-0.134376	-0.191694	-0.0992577	0.122435	-0.0756463	0.667237
PLC-gamma1	0.083212	0.140954	0.616592	-1.61037	-0.401979	-1.34506	0.274736	-0.808599	-1.2165	-0.477544	0.248093	-1.77181	1.49271	0.292697	-0.8469	0.288486	-1.62089	-1.08095	1.04422	0.682067	-0.276543	0.823086	-1.24955	0.610092	0.0264881	0.083873	-1.21891	0.224924	0.432715	-0.60192	0.073301	0.231877	-1.68083	0.290006	0.43576	-0.39146	0.655424	0.840802	-0.0799849	0.256841	0.774254	0.323153	-0.108273	-0.251585	-0.451304	0.236386	0.0185981	-3.248	0.0333546
PMS2	0.0876508	-0.618022	0.132671	-1.27767	-0.206619	-0.871328	-0.870305	-0.913572	-0.585041	0.34196	-0.30538	-1.34124	0.0648071	0.179614	-0.507256	-0.77282	-1.28699	-0.637014	0.321463	-0.280919	-1.05812	-0.398916	-0.999953	0.394543	-0.00708979	0.753233	-1.45937	-0.151316	-0.570954	-0.203781	0.0624391	0.0768382	-0.511216	-0.381505	-0.985215	-0.539018	0.135312	-0.183326	0.20346	-0.255646	-0.099068	0.232906	-0.209245	-0.368292	-0.230719	-0.894771	-0.228046	-1.44577	-0.558408
JAB1	0.066848	0.2487	0.05857	-0.089824	0.16907	0.84589	0.36821	0.33863	0.41903	0.38477	0.51862	0.18161	0.13112	0.14558	-0.0083187	0.201	0.18876	0.41521	-0.12916	0.10831	-0.073265	0.21441	0.1786	0.33208	-0.071222	0.30623	0.3618	-0.082081	-0.076924	0.23557	0.14076	0.077957	0.46653	-0.01686	0.1213	-0.15019	0.23878	-0.047138	0.32776	0.67974	0.076414	0.41929	0.18814	-0.030788	0.33098	0.20936	0.0001204	0.40421	0.18736
PKA-a	-0.771888	0.267414	-0.321554	-0.686591	-0.935048	-0.831978	-0.0792766	-0.511617	-0.451206	-0.0715247	0.177827	0.150908	0.404381	0.460402	-0.535046	-0.104337	0.996691	0.00240582	-0.265649	-0.411826	-0.276759	-0.636574	-0.0861177	-0.486908	0.0639896	-0.394406	1.34873	-0.755811	-0.0362909	-0.207444	-0.700005	-0.409971	0.361	0.279933	-0.647252	-0.100843	-1.05463	-0.569164	-0.0924807	-0.0891755	-0.129555	-0.917944	-0.566175	-0.208328	-0.198303	-1.85322	-1.02573	-0.968949	-0.914554
HER3	0.11516	-0.257	-0.21552	2.1087	-0.16279	1.1719	-0.63198	0.043513	-0.4307	-0.4129	-0.33423	-0.34855	0.047611	-0.61428	-0.066732	-0.41435	-0.55124	-0.19188	-0.63856	0.079431	-0.74452	-0.46737	-0.72227	-0.30946	-0.18684	0.42945	0.63841	-0.55326	-0.28507	-0.41601	-0.17616	1.4678	-0.21303	-0.081262	-0.55621	-0.38339	-0.35353	0.1511	-0.25888	-0.46146	0.53823	-0.17365	0.30708	0.22979	-0.32726	0.5257	0.32628	0.5692	0.82534
CABL	-0.042088	0.27175	-0.024832	0.28176	-0.094351	0.089753	-0.10984	0.0042654	0.040461	-0.16009	-0.045774	0.016468	-0.066069	0.14405	0.18992	0.088076	0.13921	0.15274	0.1652	0.066306	0.11981	-0.11864	0.095009	-0.0079615	0.092103	0.024385	0.3203	0.17567	0.10587	0.061753	-0.094438	-0.040232	0.17724	0.10529	0.14749	0.17309	0.032681	0.11152	0.001868	-0.13745	0.018634	-0.039149	0.052871	0.2296	0.085995	0.089587	0.11058	0.042699	0.033372
MDM2_pS166	0.0258887	0.117502	0.205145	0.134275	0.339869	-0.521622	-0.02661	-0.308328	-0.188964	-0.260299	0.353864	0.0433445	0.396487	-0.629867	-0.223154	-0.0384962	-0.0484648	-0.402063	0.0272995	0.1091	-0.0397168	-0.0210442	-0.275847	-0.328305	-0.0724016	-0.48362	-0.11952	0.0371309	0.686854	-0.15157	-0.145485	-0.13756	-0.182995	-0.0480833	-0.0856013	-0.166075	0.514038	0.331951	-0.176812	-0.387328	0.0459509	0.0468066	-0.026206	-0.203154	-0.0392019	-0.564555	0.156308	-0.424965	0.300234
S100A4	-0.592882	0.361559	0.0703044	0.675818	-0.423603	0.0896779	0.0220159	0.231399	-0.238792	0.362557	-0.604222	0.848347	0.205809	-0.133477	-0.00638124	0.607907	1.11812	0.600156	-0.0138612	-0.18048	0.0938691	0.152766	0.00575849	-0.102109	-0.0235978	0.600152	0.23718	0.211302	2.03503	0.521992	0.307783	0.0163695	0.0708581	-0.0443994	0.0193208	0.319127	-0.197486	-0.547071	0.000595388	0.391075	-0.200124	0.156613	0.942369	-0.15185	-0.0179837	0.19679	-0.179998	0.273118	0.378952
PTPN12	-0.655131	-0.243313	-0.142751	-0.95748	-0.397972	-0.998328	-0.524791	-0.775589	-0.696867	-0.525656	-0.526371	-0.836491	0.139033	0.351225	-0.294233	-1.07736	-0.919934	-0.471795	0.165344	-0.371853	-0.552168	0.40186	-1.10493	0.00216288	-0.320083	-0.741926	-0.807	0.165156	-0.162031	-0.738258	0.281936	-0.593997	-1.07251	-0.316324	0.245745	-0.105534	-0.0258388	-0.437002	-0.420945	-0.9651	-0.407591	-0.287753	-0.574947	-0.266194	-0.903764	-0.836447	-0.564563	-1.25772	-0.31449
CJUN_pS73	0.12338	-0.10661	0.10323	-0.28042	0.49768	-0.14805	-0.053468	-0.054027	-0.074745	0.051494	0.19089	-0.12714	-0.013922	-0.33734	-0.066741	0.043079	-0.26324	-0.42927	0.10264	-0.18909	-0.23676	-0.26835	-0.2979	-0.16933	-0.3458	-0.044374	0.018894	-0.10562	-0.10797	-0.2442	0.24611	0.094166	-0.1807	0.028872	-0.096714	0.17412	0.67172	-0.01613	-0.11983	-0.088289	-0.19468	0.014653	0.17793	-0.32822	-0.26729	0.11434	0.14495	-0.31375	0.039801
B7-H3	-0.118218	-0.320845	-0.0343045	-0.272827	-0.362577	0.947512	-0.0701895	0.0520956	-0.93394	-0.608208	-0.502701	-0.175815	-0.207299	0.172821	-0.845252	-0.624333	-0.0851743	0.51888	0.103206	-0.576497	0.212128	-0.72371	0.42074	0.258376	-0.159167	-0.256008	-0.2255	-0.154459	-0.306636	-0.610536	0.380229	-0.406739	-0.177579	-0.018084	0.544521	-0.262349	-0.581643	-0.322642	-0.449441	0.413028	-0.391562	-0.432362	-0.593513	0.0618157	-0.475795	0.191731	-1.11213	0.448976	-0.885369
PCADHERIN	0.14583	0.1117	0.21866	0.072617	0.13096	0.16587	0.24296	0.14777	0.31366	0.27566	0.20022	0.23449	0.27084	0.086681	0.071079	0.13327	0.18384	0.14723	0.24631	0.054558	-0.0082439	-0.0096433	0.13067	0.12462	-0.056805	0.19528	0.0048426	-0.051548	0.15253	0.21999	0.19512	0.31185	0.18031	-0.040344	0.18485	0.14357	-0.089807	-0.10401	0.056287	0.38511	0.32024	0.16373	0.22395	0.29704	0.17758	-0.030717	0.15193	0.27438	0.074525
HSP60	0.378793	2.43134	0.0363022	0.101157	0.505325	0.247562	0.153239	0.0459342	0.396809	0.497585	1.32854	0.682644	0.126548	0.343234	0.910535	0.176705	0.341594	-0.14649	0.0716834	0.41944	0.392778	0.46867	-0.266922	0.387737	0.00894193	0.459612	0.023702	-0.226175	-0.0224402	0.614278	0.305506	0.0380594	-0.197874	1.06833	0.298456	0.0900299	0.203174	1.07361	0.0944977	-0.0954659	-0.0314355	0.196561	1.0556	0.345671	0.409715	0.531412	0.707374	-0.134381	0.510015
Mitofusin-2	0.209743	-0.613701	0.687318	-2.267	-0.883331	-1.27069	-0.340552	-0.53451	-0.287803	-0.702515	-0.160914	-0.655619	-0.415973	-0.207662	-0.817103	-0.458421	-0.778312	-0.577779	1.15264	-0.297506	-0.710501	0.0659563	-0.417987	-0.244419	-0.202472	-0.132652	0.0978554	0.867826	0.0572579	-0.204347	-0.565716	-0.552478	-1.10249	-0.514501	-0.276096	-0.418294	0.263417	0.091146	-0.638183	-0.0155205	-0.271548	-0.622983	-0.424424	0.792208	-0.431351	0.317018	-0.697464	-1.55306	0.39743
ARAF	0.42979	-0.079839	0.33035	-0.31902	1.0713	0.017684	0.038828	0.40076	0.25835	-0.18899	0.077388	0.23741	0.3877	0.2374	0.46383	0.036071	0.28219	0.28742	0.29256	0.28669	0.0599	0.26057	0.06327	0.061482	-0.08266	0.77744	0.2142	0.24657	0.042817	-0.35965	-0.030972	0.34836	0.54817	0.30412	0.081633	0.30792	0.21117	0.7002	0.25574	0.47778	0.241	-0.013414	0.38635	0.37767	0.20953	-0.059062	0.17552	0.03065	0.25383
Tyro3	-0.373138	0.47736	-0.0201386	0.00325296	-0.223115	0.100999	-0.134423	0.577131	0.349404	1.45718	-0.27963	0.386772	-0.108442	0.254696	-0.0772491	-0.113772	-0.0181687	1.96462	0.205675	-0.0204266	0.0706716	0.126957	0.244712	0.752531	-0.131466	-0.516175	-0.0510246	-0.364955	-0.159921	-0.0821498	-0.417722	-0.136517	0.0259658	0.0889534	-0.26992	-0.257492	-0.0421457	-0.0382284	0.639953	0.328219	-0.207422	0.689468	-0.401411	-0.47732	0.965713	0.196025	-0.0641961	0.584571	-0.10705
Rheb	-0.809396	-0.785138	-0.54202	-0.31065	-0.652462	-0.0546247	-0.412451	-0.318036	-0.668022	-0.749012	-0.639442	-0.922795	-0.491979	-0.571166	-0.958712	-0.805545	-0.70978	-0.222039	-0.929262	-0.516265	-1.07658	-0.161629	-0.625182	-0.373341	-1.39627	-0.884006	-0.397566	-0.948441	-0.90634	-0.96524	-0.981966	-0.230366	-0.242717	-0.955964	-0.497993	-1.11919	-0.590579	-0.680661	-0.375871	-0.17185	-0.634556	-0.557164	-0.429495	-0.57438	-0.232372	-0.502802	-0.540881	0.273618	-1.23159
BCL2	-0.45052	-0.0025537	-0.70135	0.1693	-0.57682	-0.43399	-0.43877	-0.035665	-0.33896	-0.11825	-0.19635	-0.13958	-0.46673	-0.68755	-0.5735	0.079308	-0.055178	-0.3871	-0.40057	-0.14497	0.077809	-0.58219	-0.48102	-0.54195	-0.2962	-0.43199	-0.12208	-0.71506	-0.31011	-0.43605	-0.51277	-0.52459	-0.23155	-0.26811	-0.55119	-0.41448	-0.67356	-0.72277	0.43452	-0.26278	-0.50143	-0.2893	-0.47683	-0.48221	-0.019997	-0.77211	-0.21901	0.80014	-0.40211
Calnexin	-0.369695	-0.440806	-0.342305	-0.788232	0.604327	-1.23438	-0.427014	-0.765707	0.0284264	-0.421097	0.0106125	-1.0148	-0.739971	-0.493134	0.134701	-0.0862634	-0.308325	-1.3446	-0.362286	-0.0514396	-0.14676	-0.344805	-0.14174	-0.828678	-0.152655	0.174598	-0.442291	-0.218341	-0.542949	-0.244757	-0.304775	0.303022	-0.135413	-0.278143	-0.222348	-0.187594	-0.0956075	0.440697	-0.353522	-0.156042	0.257645	-0.488671	0.12572	0.445655	-0.402672	-1.00961	-0.149599	-2.28495	0.246203
ACETYLATUBULINLYS40	-1.3697	-0.41351	-0.33967	0.072065	-2.6482	-0.12529	-1.4876	-1.7733	-1.4053	0.8911	-2.0439	-2.2679	-0.62972	0.85275	-0.11505	-2.6808	-1.5821	-0.9682	-0.32673	-0.10052	-1.2261	0.097736	-2.5292	-0.32768	-2.1479	-0.97699	-0.90516	-1.2369	-0.44393	0.40795	-0.43908	-1.1194	-1.227	-0.80335	-1.9477	-3.2458	-0.22326	-1.5033	-0.89357	-1.4166	-0.06638	-1.0486	0.44581	0.36439	-2.1972	-0.42284	-2.4072	-1.6157	-0.79654
FASN	-0.0092114	-1.0014	-0.0059126	-0.85053	1.1881	-0.36769	0.13122	-0.12874	-0.084836	0.13069	-1.0502	-0.8329	1.2078	0.53042	0.12278	-1.2732	-1.2209	0.88185	-0.12153	-0.66088	-1.7051	-0.35722	-0.18262	0.77604	-0.72324	-0.50213	-1.2603	0.12425	-0.98159	-0.50737	0.45687	-0.14014	-0.23461	-0.047432	-0.38345	-0.128	0.26105	0.53018	-0.26788	0.042774	-0.19494	0.070445	-0.030675	0.60762	0.64499	-0.84139	-0.24449	0.076347	-1.2295
DDB-1	0.383512	-0.064714	-0.0183645	-0.46569	0.030986	0.289361	0.430383	0.345319	0.0513949	0.350583	0.139486	0.205958	0.252549	0.683784	0.21963	0.231534	0.113363	0.53095	-0.354734	0.511418	0.0239828	0.0555163	0.444486	0.533091	0.0490992	0.411718	0.246805	0.140925	-0.195086	0.195483	-0.0048045	0.0309834	0.290456	0.313615	-0.0879026	0.252214	0.199076	0.0797754	0.376174	0.407277	0.0444363	0.384582	0.439047	0.287715	0.415655	0.169674	0.346481	0.717285	-0.0899271
FGF-basic	-0.616778	0.0270665	0.544699	-0.433686	-0.72829	0.187779	-0.14757	0.0652435	-0.464034	-0.121559	-0.161094	-0.179783	-0.669762	-0.571447	-0.470853	0.784153	0.0488159	0.505781	0.126135	0.86234	0.137249	-0.767653	-0.133433	-0.638748	-0.0228952	-0.49052	0.0518715	-0.613714	0.465289	0.218737	-0.889326	-0.655718	-0.849325	0.918854	-0.702773	0.293208	-0.850462	0.593154	0.152097	-0.543488	-0.120081	0.0734531	-0.334413	0.14599	0.111421	-0.790122	-0.353888	0.915808	-0.144007
CYCLINE2	-0.18895	-0.41594	-0.21474	-0.31652	-0.80781	-0.20839	-0.49226	-0.41246	-0.69023	-0.48895	-0.38425	-0.29831	0.40637	0.035913	-0.099095	-0.55888	-0.37042	-0.076901	-0.1937	0.024738	-0.95659	-0.16343	-0.45054	-0.076255	-0.92173	-0.00052914	-0.53353	-0.48008	-0.32059	0.13052	-0.46318	-0.46823	-0.17194	-0.16575	-0.42335	-0.51793	-0.19183	0.064119	-0.61798	-0.14958	-0.16267	-0.20573	-0.15096	0.058649	-0.26426	-0.10285	0.032429	0.034499	-0.1757
cdc25C	0.442	-0.244225	0.439806	-0.57732	0.197888	-0.249114	-0.234155	-0.15209	-0.347189	-0.0864304	-0.128365	-0.513508	0.908482	0.00314185	0.29021	-0.587571	-0.421692	-0.32772	-0.129993	0.446179	-0.475594	0.321536	-0.260663	0.318891	0.0258716	0.798583	-0.388425	-0.142691	-0.32029	-0.510972	0.569651	0.171806	-0.252348	-0.0305819	0.18976	-0.141476	0.399377	0.644555	-0.0364169	-0.0828004	0.375477	0.136535	0.224858	0.399532	-0.315445	-0.548892	0.720257	-0.583583	-0.252705
CD86	0.132722	0.255507	0.302449	0.871599	-0.0467293	0.666021	0.277438	0.186471	0.0685911	0.425196	0.221242	0.584543	-0.208295	0.0863543	0.335189	0.360448	0.648069	0.242991	-0.121247	0.108488	0.228376	0.123571	0.340141	0.0775	0.177208	0.181216	0.620024	0.213746	0.00973055	0.158539	0.34652	0.368876	0.372194	0.194624	0.404135	0.395491	0.110934	-0.428791	0.213474	0.529858	0.124615	-0.115321	0.211647	0.0485937	0.117887	0.342474	0.0326647	0.786212	-0.0197033
IRS2	-0.988241	-0.0909561	1.14388	-0.416563	1.29295	-0.777964	-0.805506	-0.208771	-0.822346	-0.55357	-0.0853357	0.320151	-0.683253	-0.218476	-0.170366	-0.984003	-0.790888	-0.669221	-0.778172	0.56352	-0.435295	0.398887	-0.16069	0.20559	-0.706121	-0.989727	-0.56684	0.627956	0.309975	0.715269	-0.393898	-0.73212	-0.955214	3.83871	0.111716	0.715972	-0.634951	-0.0480648	-0.219442	-1.04215	-0.558337	-0.103494	0.352277	-0.938101	1.65585	-0.213737	-0.437508	-0.979343	-0.0744075
CD171	-0.0475802	1.52798	-0.608096	3.13664	0.119019	0.817277	0.313351	-0.0873164	-0.411392	2.33856	0.639359	1.31673	-0.725678	0.939733	-0.0996835	1.18236	2.87797	0.273276	3.86979	0.869426	0.428211	0.698701	1.67652	-0.559401	1.6257	1.61076	3.38618	-0.72172	2.47472	-0.545907	2.4622	1.77453	-0.18944	-0.579885	-0.254485	1.70778	0.807575	-0.0901325	1.2433	-0.128795	1.20958	-0.862506	0.594962	-0.301042	1.40464	0.220827	1.02554	0.0365365	0.313327
GSK3_pS9	-0.20256	-1.0248	-0.20077	-0.97194	0.70888	-1.6474	-0.27413	-0.15316	-0.010863	-0.83326	-0.02323	-0.49533	0.85761	-1.6347	-1.022	-0.55925	-0.55071	-0.23761	-0.80692	-1.325	-0.57336	-1.1622	0.31394	-1.457	0.10411	-1.4719	-0.074943	0.37669	-0.131	0.10079	-0.23049	0.28676	-1.4366	-0.33302	-0.10354	0.17567	0.29258	-0.044326	-0.12578	-1.4406	-1.1223	-0.18312	-1.5309	-1.0599	-0.23867	-1.7612	-0.34156	-1.143	-0.67243
P70S6K1	-0.37032	-0.71743	-0.11627	-1.8308	-0.052371	-1.2331	-0.27011	-0.49643	-0.69389	-0.62555	-0.31836	-1.8267	-0.31416	0.48931	-0.6582	-0.55318	-1.8268	-1.0034	-0.33862	-0.33766	-0.97056	-0.017022	-0.56594	-0.28919	-0.42436	-0.13593	-1.0333	0.27298	-0.55465	-0.21367	0.06648	-0.73379	-0.75813	-0.30797	-0.11947	-0.29205	-0.028189	-0.47123	-0.32949	-1.2151	1.011	-0.37373	-0.46768	-0.092138	-0.67114	-0.83999	-0.60597	-2.5845	-0.41825
SGK1	0.507222	0.307993	0.547564	0.486671	0.795375	0.220488	0.157668	0.692863	0.348614	0.144005	-0.0112917	0.57646	0.151535	0.317801	0.0972116	0.0200205	0.403651	0.0495743	0.275999	0.389396	0.396154	0.541013	0.231991	0.178018	0.198283	-0.157105	0.508461	0.619444	0.0133478	0.16625	0.348276	-0.130931	0.0295234	2.74906	0.194518	0.155228	0.456319	-0.00909154	0.321663	-0.013609	-0.0675933	0.453365	-0.148284	-0.131635	-0.0233977	0.287249	-0.00864367	-0.00197639	0.0224419
ULK1_pS757	-0.24784	-0.150507	-0.244825	0.201342	-0.0833077	-0.0535506	-0.165116	0.0181465	-0.167587	0.00390343	0.316095	0.295366	-0.105229	-0.213103	1.12248e-05	-0.171846	0.242777	-0.109305	-0.403761	-0.396154	-0.0693593	-0.18816	-0.442586	-0.265736	0.13095	-0.544123	0.332947	0.178259	-0.0725632	-0.170669	0.336135	-0.310773	-0.272284	0.49557	-0.149285	0.0891434	-0.0120829	-0.462071	-0.03521	-0.22699	-0.506297	-0.125742	-0.313368	-0.179808	-0.252777	0.0303571	-0.198088	-0.0620954	-0.190697
NDUFB4	0.0656165	0.0386804	-0.466934	0.913376	-0.121389	0.0655747	-0.00627158	-0.145773	-0.142747	0.0130514	-0.0142473	0.169578	-0.639818	0.0406139	0.166775	0.359761	0.301439	-0.177587	-0.612824	-0.217761	0.178972	-0.21015	0.000389501	0.13059	-0.00962195	-0.0380142	0.875064	-0.238805	-0.136238	-0.113483	0.0785616	-0.244823	-0.126197	-0.0583191	0.056192	0.0306738	-0.197011	-0.321968	-0.129062	0.118301	-0.0889258	-0.422601	-0.096813	-0.086964	-0.188114	0.299668	-0.0742714	0.29809	-0.253421
IGFRb	-0.990832	-0.546556	-0.0214416	-1.57712	-0.736446	-0.969536	0.00793007	-0.684076	-1.2267	-0.825807	-0.167757	-1.14273	-1.4307	-0.169381	-0.934598	-0.91891	-1.48211	-0.478092	0.0797539	-0.0940223	-0.868015	0.589691	-1.05586	0.358987	-0.627186	-1.18255	-0.848578	-0.435547	-0.503693	-1.15916	0.0994464	-1.27759	-0.986936	0.519815	0.102169	-0.612803	0.0499876	-0.4844	-0.478142	-0.643699	-1.12439	-0.206323	-0.956614	-0.36353	-0.996498	-1.09357	-0.605595	-1.71506	-0.653155
Puma	-0.480903	-0.660868	-0.810423	-0.181875	-0.460714	-0.790305	-0.852413	-0.550516	-0.770375	-0.8133	-0.719802	-0.493392	-0.706745	-0.872984	-0.254483	-0.622134	-0.3677	-0.64151	-0.631435	-0.746714	-0.5147	-0.684038	-0.657147	-0.795989	-0.675583	-0.767068	-0.694142	-0.847233	-0.614405	-0.578922	-0.84172	-0.485713	-0.0885702	-0.633588	-0.661948	-0.460633	-0.894629	-0.616323	-0.34493	-0.582593	-0.732117	-0.672034	-0.0331012	-0.400742	-0.505224	-0.689014	-0.434703	0.0518649	-0.624494
TAZ	-0.27846	0.38907	-0.11172	1.0983	-0.16333	0.26596	-0.030391	0.13355	-0.1591	0.075904	-0.066763	0.36744	-0.053045	0.1653	0.00064005	0.058647	0.59573	0.85515	0.14112	0.0013751	0.59784	0.47981	0.097549	0.4496	0.5432	0.10174	0.49285	0.19416	0.55239	0.22005	0.078073	0.12075	-0.043951	-0.20364	0.11656	0.24444	0.02074	0.036495	-0.033366	-0.016301	0.28619	-0.10529	-0.31719	0.36903	0.18556	0.40854	-0.022001	0.52001	0.020372
SRC_pY527	1.9012	-0.38122	0.58425	-0.15541	1.847	-1.1974	0.40011	0.041621	1.2048	-0.57573	0.1176	0.058471	-0.44684	-1.8805	0.26014	1.3386	-0.34724	-0.55204	-0.58403	-0.51626	0.59681	-1.3507	1.2839	-1.2759	1.3253	-0.35633	0.56954	0.30363	0.20528	-0.5016	-0.22224	1.4289	0.044423	0.47142	1.1185	0.89746	-0.33899	0.91891	-0.29668	-0.67511	-0.11523	-0.67269	-0.72631	0.70139	-0.26554	-1.657	1.2035	0.35742	1.1433
Cox-IV	0.883229	0.0141572	-0.270831	0.0775897	0.222571	-0.483842	0.105399	0.110719	0.560481	0.0420488	0.16402	-0.0324419	-0.0456467	-0.0422341	0.414068	0.295725	0.112614	-0.0690873	0.0614306	0.262993	-0.274613	-0.195187	0.302585	-0.586501	-0.122471	0.971172	0.062709	0.128057	-0.0364672	0.423145	-0.31485	0.384557	0.966853	-0.0591132	-0.590944	-0.0046041	-0.00021061	-0.00934922	0.333111	-0.303804	0.652807	0.338878	0.554647	0.504743	0.24755	0.0921813	0.370299	-0.160233	0.293909
P53	0.35037	0.34798	-0.15123	0.24485	0.13251	0.78651	1.2475	0.11013	0.51162	1.2403	0.18805	0.29677	-0.01767	0.42899	0.083464	0.13171	0.47962	0.65352	0.74478	-0.14746	-0.07373	0.35255	1.152	0.40335	0.025404	0.76567	0.20852	-0.038725	0.43219	1.0808	0.19836	-0.22199	0.43782	0.51535	0.64062	0.11336	0.38712	0.93421	0.60866	0.33314	0.65447	0.28266	0.098397	-0.062805	0.11018	0.3155	-0.085597	0.47241	0.40329
HSP27	0.00421237	0.0405088	0.0477379	0.628681	0.0490245	0.329863	0.221324	0.0920089	6.09756	0.298003	0.397892	0.0967101	0.00329801	-0.116653	0.0202911	0.201685	-0.00989805	0.0613925	-0.348567	-0.0613602	2.16045	-0.256301	0.210439	0.14642	3.83292	0.152181	0.524388	0.111285	0.0918897	0.864404	0.353079	0.255768	0.242662	0.549248	0.019539	0.028233	0.316879	-0.132207	0.217163	0.334316	0.134935	-0.116095	0.176576	-0.0350879	0.231035	0.0134041	0.021243	0.610108	3.28651
YB1_pS102	-0.062399	-0.33906	0.43727	0.8706	4.4188e-05	-0.08539	0.034876	-0.12534	0.0089231	-0.26953	-0.13694	-0.10976	-0.055641	-0.32315	0.46845	-0.18931	-0.0017059	-0.13382	-0.16421	-0.28209	-0.0052453	0.24389	0.24514	-0.34104	-0.053684	-0.43377	-0.20756	0.30211	-0.078151	-0.0024397	0.47144	-0.09217	-0.18195	-0.14885	0.306	0.014695	0.62196	0.26278	0.12602	-0.23239	-0.13943	-0.0096936	0.11258	0.044519	-0.053239	0.27953	-0.076553	0.179	-0.32256
SOD2	-0.446966	1.35894	0.321078	1.53855	-0.415621	1.60867	0.599068	0.750408	0.420492	0.0876086	0.0581954	2.20224	-0.180756	0.586321	0.324413	0.362547	2.63564	0.902431	1.22066	0.645286	0.842545	0.752003	0.651959	-0.0568276	-0.0837495	-0.454069	0.424312	0.55025	0.0782899	0.733059	-0.0865257	0.904114	1.18504	0.596092	0.800837	1.42127	-0.108469	-0.329044	0.492788	1.11798	-0.246401	0.636289	0.111692	0.738106	0.524602	0.210633	-0.130144	1.54073	0.000326845
YAP_pS127	-0.91512	0.47269	0.66691	0.21435	-0.090193	-1.639	0.018034	-0.59542	0.094519	-0.18381	0.31696	0.62352	-0.73238	0.0035437	0.080585	0.50285	0.30387	-0.11324	-0.012198	0.0077475	0.38562	-0.34451	-0.11172	-1.3011	0.6468	-0.28846	0.81414	0.40133	0.77145	-0.070471	-0.36969	0.09053	-0.54742	0.55904	0.076619	0.10756	-0.3431	0.13552	0.20357	-0.20688	-0.2069	-0.15205	-0.63857	0.018527	-0.055074	0.3963	-0.67138	-0.11258	-0.12485
p38-a	-0.209443	-0.0813271	0.201399	0.325592	-0.292948	-0.0373073	0.0321669	-0.158052	7.57098	-0.13815	0.143721	0.107726	-0.21941	-0.0532778	-0.0580446	0.221662	0.657878	0.277248	0.0867568	-0.234507	1.65883	-0.992529	1.0204	-0.278364	3.06336	0.133683	-0.167315	0.235974	0.102064	0.315435	0.19993	0.830603	1.10162	0.0568068	-0.172725	0.283795	-0.107848	0.0655464	0.0576616	0.55595	-0.0907283	-0.28619	0.0584261	-0.206226	0.00540505	-0.626822	0.0572292	1.03346	2.71625
ATM_pS1981	1.74576	1.73007	0.977236	4.2494	3.35414	2.02861	1.31269	2.12736	4.58071	2.15983	0.94576	4.73641	0.897543	1.37356	2.45273	1.47722	3.78791	1.59058	2.38195	1.21959	2.8153	3.22024	1.96966	1.3452	1.33099	0.0995994	1.99971	0.607269	3.04637	6.26525	1.58266	-0.360687	0.810263	0.824742	1.70629	1.70047	0.27884	0.237073	0.80817	1.61665	0.0444527	2.56252	3.33808	0.69904	0.984491	2.39875	2.20609	2.59608	1.61665
SMAD3	0.15151	-0.0023391	0.088184	1.1751	-0.14089	0.47632	-0.17333	-0.13145	-0.12649	-0.20166	-0.25583	0.24767	-0.052193	-0.090688	0.41556	0.01446	0.13421	-0.010097	0.087973	0.1367	0.51151	-0.10728	0.067953	0.040153	0.35662	-0.14346	0.078644	0.071937	0.28076	0.19836	-0.31178	0.077553	0.30061	-0.20876	-0.15213	0.13887	-0.098607	0.02092	-0.378	-0.23206	0.38545	-0.32283	0.0089474	0.60851	0.012613	0.13202	0.16997	0.15513	0.28776
PLC-gamma2_pY759	0.68919	0.687057	0.357109	0.85099	0.670133	1.00682	0.650238	0.756261	0.540778	0.852467	0.882442	0.929558	-0.196087	0.480068	0.658794	0.304421	1.03678	0.725851	-0.482501	0.453251	0.417303	0.148188	0.587615	0.51667	0.436436	0.403631	1.8393	0.607572	0.769824	0.774025	0.842886	0.341325	0.720111	0.881944	0.624526	0.781397	0.320443	0.0397235	0.860432	0.846868	0.688258	0.423059	0.639459	0.593463	0.343293	0.324131	0.50592	1.16606	0.784711
EEF2	-0.21192	-0.91427	0.18281	-1.584	-0.14297	-0.13202	-0.44938	-0.47193	-0.30787	-0.90108	-0.77138	-0.60257	-0.61874	-0.024764	-0.37807	-0.84288	-0.36128	-0.071594	-0.29205	-0.72125	-1.0809	-0.19594	-0.037692	-0.078912	0.069452	-0.51186	-1.056	1.1633	-0.91734	-0.94087	0.184	-0.28614	-0.095856	-0.47651	-0.14918	-0.078131	0.024659	-0.2912	-0.37962	-0.4859	-0.81762	-0.40026	-0.67628	1.0982	0.31577	-0.059347	-0.59558	-0.3207	-0.79798
TIGAR	1.1604	-0.3459	-0.29243	-0.47303	1.7189	-0.28345	-0.29023	-0.25975	0.87067	-0.4397	-0.48969	-0.21333	-0.33231	-0.14767	2.7738	0.32978	-0.1982	-0.20889	-0.18996	-0.3793	0.45782	-0.26349	-0.26655	-0.17907	0.076665	0.33652	-0.4473	-0.067539	0.55225	-0.52055	-0.16223	1.4165	0.43813	-0.44038	-0.075302	0.058364	-0.14922	0.6107	-0.44154	-0.27878	0.09101	-0.34774	2.2926	1.4055	-0.33814	0.062116	1.4604	-0.40525	1.3157
GCLM	-0.253527	0.200786	-0.0950358	-0.25649	-0.190445	0.408069	-0.120326	-0.01192	-0.219203	-0.0758904	-0.0841199	0.0156311	-0.409869	-0.190664	-0.200699	-0.145434	-0.00548378	-0.0681539	-0.449543	0.00753875	-0.232375	-0.224546	0.0661165	-0.010526	-0.257896	-0.332114	0.204398	-0.11927	0.138316	-0.0492258	0.405588	-0.0712819	-0.0537379	-0.18704	-0.0539939	-0.227195	-0.167356	-0.213191	-0.146503	0.0965046	-0.0436008	0.00592042	-0.385373	-0.266363	-0.179635	0.0989045	0.0477942	0.0197064	-0.285978
TRIM25	0.631222	-0.553238	0.610887	-1.66051	0.397464	-1.01458	0.501264	-0.47013	-0.0768693	0.0264415	-0.0859291	-0.431058	-0.221934	0.107823	-0.0303009	0.0195485	-0.322378	-0.654108	0.311943	0.476044	-0.158889	-0.39247	0.491486	-0.00298851	0.059334	0.624254	-0.915275	0.00392613	-0.235716	0.180496	-0.32417	0.0864807	0.00320806	0.759136	-0.0968918	0.000671021	0.076454	-0.262226	0.0204867	0.0317534	0.155832	0.33226	0.483131	-0.00970567	0.487605	-2.2736	-0.0616784	-0.681389	-0.189139
ATR_pS428	0.234854	-0.135466	0.514818	0.134037	0.123827	0.680136	0.237963	0.427605	0.204235	0.138387	0.0780412	-0.0510637	0.13854	0.0511369	-0.0382391	-0.179179	-0.130706	0.345242	0.0756064	-0.0137602	0.0747362	0.138934	0.717968	0.301078	-0.229835	0.182082	0.135877	0.0106097	0.189737	-0.00872903	-0.117016	0.218432	0.250745	-0.208451	0.00881225	0.0238523	0.632043	0.418032	-0.173516	0.19659	0.317231	0.329883	0.0943366	0.188958	0.163513	1.05116	0.266189	0.428856	-0.39223
P62LCKLIGAND	0.6191	-0.4113	0.055144	0.18111	-0.16897	-0.20485	0.25151	-0.2276	0.1156	0.16482	0.80107	-1.8102	1.3814	2.1886	0.78371	-0.080514	-1.1803	-0.37015	-0.52704	0.21178	0.50435	0.48493	-0.68891	0.8256	-0.32312	1.4545	-0.77814	-0.40828	-0.82412	-0.36819	-0.70757	-0.47543	0.30272	0.093284	-0.44661	0.41152	0.0014082	1.1868	-0.066459	1.3159	1.7646	0.58204	0.6096	0.29516	-0.18121	-0.7268	0.1465	-1.4759	-0.16122
EPPK1	1.0949	2.5856	3.769	-1.5777	1.4648	2.1526	1.6526	1.6643	0.067656	0.25694	1.5886	-1.9268	0.57794	4.2521	-0.73701	-1.5685	-1.2116	1.0228	1.2604	3.5504	-2.4136	2.9897	1.1917	0.42304	-1.2548	3.266	1.049	5.7678	1.56	0.75189	1.241	2.1439	1.7997	1.3235	3.6502	-0.025751	4.9495	-0.33724	0.48909	2.0914	1.3187	1.8953	2.2112	2.6913	-0.12606	0.6568	0.88656	-2.9251	0.57639
ALKBH5	0.396394	-0.894906	-0.777938	-2.10761	-0.334174	-0.58298	-0.142239	-0.308049	-0.426527	-0.317644	-0.466465	-1.11443	-0.0721265	0.000531557	-0.392103	-0.0945618	-0.717292	0.264181	0.255163	-0.120364	-0.941326	0.0970399	0.06946	0.500572	-0.668908	-0.109846	-1.403	-0.253675	-0.434594	-0.813484	-0.946251	0.121657	0.396766	-0.425786	0.272423	-0.687142	0.082027	0.047761	-0.492535	-0.383775	-0.455256	0.430987	-0.374922	0.251393	0.581546	-0.193	-0.75581	-0.404007	0.0257513
RAPTOR	-0.35315	-0.076955	-0.21632	0.14564	-0.49447	-0.39965	-0.062477	0.21733	-0.28717	-0.47276	-0.25279	-0.063981	-0.42109	0.050173	-0.31771	-0.33756	-0.079722	-0.14071	-0.08771	-0.24036	0.082473	-0.19812	-0.26976	-0.16101	0.05918	-0.25013	-0.12716	-0.32316	-0.015399	0.23862	-0.27641	-0.19681	-0.28168	-0.47306	-0.26503	-0.15315	-0.35522	-0.11113	-0.27386	-0.43215	-0.18038	-0.36216	-0.36441	-0.21104	-0.13641	-0.70146	-0.037293	-0.42473	-0.0057842
SRC	0.91325	-0.017819	-0.21963	-0.52085	0.65961	-0.1375	0.19363	0.39655	0.39166	0.096969	0.30335	0.018027	0.24054	-0.0082263	0.5525	0.59325	-0.27061	0.33548	0.017566	0.40117	0.12254	0.098619	0.024428	-0.11777	-0.13102	0.64506	-0.11381	-0.27083	-0.099595	-0.3327	-0.21535	0.71338	1.3574	0.29945	0.35125	0.0073392	-0.33159	0.36835	0.18469	0.14245	0.8207	-0.050837	0.79048	0.36869	0.037919	-0.13746	0.34418	0.085041	0.9822
NDRG1_pT346	1.2498	0.30013	2.282	1.6377	2.1619	1.8849	1.2761	2.701	2.2408	0.11845	1.491	0.9323	0.98018	-0.60911	0.094713	0.080221	-0.11287	0.61645	0.82737	1.6776	0.75753	2.9301	3.3292	-0.10977	1.3081	-0.14887	-0.091368	4.1783	-0.25517	-0.38748	2.7115	1.0181	-0.11218	1.7517	3.5709	2.0821	3.548	0.068795	2.1133	0.62661	-0.17394	2.3746	-0.20311	0.38547	1.5306	2.7389	-0.075193	0.16552	-0.67396
IMP3	0.0415063	0.0652926	-0.0739413	-0.121638	0.0260596	0.0773398	-0.109498	0.0556384	-0.0278626	0.0184024	0.0766271	-0.0530218	-0.253904	0.174158	0.145561	0.0911207	0.056781	0.0260988	0.214504	-0.140117	-0.0191117	0.0705519	-0.134891	0.130096	0.0737896	0.141127	0.095091	0.0449486	0.0357237	0.0865698	0.117447	0.143209	-0.0255821	0.00152056	0.0260988	0.0415447	0.034581	-0.263202	-0.064322	0.0580165	0.334665	-0.075368	-0.0577098	0.0465064	-0.0588135	0.0136171	0.0533429	0.00332331	-0.0375707
MTSS1	0.222892	0.856379	0.0939973	2.59943	0.465095	0.727624	0.892342	0.481621	0.235633	1.074	0.83121	0.572838	0.283869	0.266659	0.391381	0.82	1.05556	0.265938	0.142365	0.390921	1.19736	-0.15058	0.35099	0.114567	1.20976	0.744849	0.852874	0.328096	1.03188	0.833026	0.239085	0.520764	0.409675	0.579949	0.237685	0.614805	0.150293	0.332979	0.912596	0.414638	1.07716	0.152382	0.440711	0.261498	0.423037	0.439376	0.659044	1.26525	0.980781
Caspase-8-cleaved	-0.070511	0.100911	1.11022	0.988502	0.423719	0.361672	-0.509254	-0.162588	0.148655	0.0365101	0.241176	0.427756	0.0822871	-0.482642	0.521808	-0.0566087	0.598961	0.101801	-0.151177	-0.0254938	0.195757	-0.105999	-0.273742	0.0607034	0.0849386	0.132456	0.0767774	0.0982448	0.985063	-0.0865571	0.0198672	0.514452	0.956294	0.449974	0.0224031	0.668157	-0.308647	-0.240609	-0.263169	0.278055	0.200488	-0.0480319	0.626892	0.100365	-0.035382	-0.00623396	0.156503	0.142113	-0.252953
RRM1	0.0691519	0.112584	0.0804324	0.405446	0.0035089	0.511624	0.00207062	0.231275	0.0896623	0.197234	-0.0708327	0.193615	0.367166	0.190123	0.399874	-0.00817236	0.237068	0.318606	-0.101101	-0.0921709	-0.0639425	-0.0121613	0.106536	0.367978	0.216186	0.0300836	0.544212	0.0878183	0.0525038	0.0521734	0.0744683	0.139331	0.142075	0.0723183	-0.000991014	0.204796	0.150574	0.0747187	0.163117	0.323126	-0.0605889	0.191731	0.0883794	0.234112	0.109276	0.290594	-0.00159761	0.590687	-0.0309683
G6PD	-0.097254	0.5985	0.083493	0.73782	-0.06028	0.26702	0.25283	0.34579	0.26222	1.5196	0.17107	0.69604	0.13415	0.56443	-0.043113	0.3995	0.45937	0.94969	0.153	1.2202	-0.0026538	-0.1414	0.27259	1.6224	-0.066018	0.80332	0.22401	0.1045	0.06453	-0.22306	1.3368	0.35509	0.26688	0.13742	0.32221	0.6809	-0.15677	-0.18611	0.42868	0.51162	0.38719	1.4598	0.14779	0.29766	1.291	0.48629	0.031252	-0.081325	-0.031667
XRCC1	0.21264	-0.53423	-0.53445	-1.06	-0.30603	-0.036223	0.10563	-0.095024	-0.32924	-0.12074	-0.33282	-0.27731	-0.078465	-0.30993	-0.0022172	-0.10218	-0.45765	0.069945	-0.32924	-0.15748	-0.66554	-0.5547	-0.14758	0.118	-0.093968	0.13698	-0.67378	-0.69172	-0.50711	0.021495	-0.24025	0.10464	0.027504	0.0091691	-0.73589	-0.29217	-0.37198	-0.046348	-0.088872	-0.0094338	-0.30127	0.093739	0.15667	-0.27551	0.024513	-0.99479	-0.085147	0.3408	-0.32967
HMHA1	-1.27561	-0.425989	-0.317534	-0.421888	-0.964116	-2.16641	-1.20506	-1.78605	-1.52232	-0.71404	-0.19635	-1.48896	-0.564374	-0.843298	-2.21351	-0.32689	-1.04029	-1.93647	0.419429	0.277956	-0.543111	-0.694563	-1.61519	-1.66754	-0.239822	-0.380716	-1.8418	-0.676678	-0.758541	-1.21678	-1.29002	-1.2055	-1.19065	-0.277892	-0.778761	-1.24152	-1.67182	-0.914297	0.318737	-2.07218	-0.534438	-1.05429	-0.673779	-1.64092	-1.15424	-2.47345	-1.83053	-2.00276	-0.666952
DNA-Ligase-IV	-0.0951192	1.08541	-0.238636	-0.370984	-0.0092309	-0.302719	0.305257	0.438894	0.029501	0.350912	0.259184	0.187723	0.232135	0.44202	0.201584	0.505947	0.667728	0.122125	0.336592	0.294368	0.563534	0.317273	-0.248695	0.0621599	0.240743	-0.0528113	0.550054	0.480147	0.901903	0.138107	0.142665	-0.0256799	0.170916	-0.103062	-0.0406969	0.125838	0.0451542	0.541492	-0.19677	0.45282	1.54971	-0.387087	0.212666	0.372188	-0.0729893	-0.594687	0.107814	0.562239	0.561572
RPA32_pS4_S8	-0.477617	-0.477809	0.815702	-0.903717	-0.148611	0.883272	0.310679	0.293999	0.692567	-0.7924	0.198786	-0.375293	0.804504	-0.459665	-0.621051	-0.592538	-0.618331	0.458647	0.7504	0.816945	-0.287526	0.43854	1.13952	-0.331974	-0.742732	-0.789883	-0.980862	-0.447782	-0.289988	-0.387263	-0.502769	0.774891	0.700743	-0.690865	-0.240885	-0.74935	0.450515	1.11163	0.142357	0.574971	0.0445078	0.530731	-0.404903	-0.865904	0.421119	0.426713	0.316382	1.18884	-0.0129093
Connexin-43	0.103907	0.771673	1.29412	0.515876	-1.25918	-3.23465	0.782516	0.806606	-1.07635	0.859887	1.16357	-0.281357	-0.732175	1.86625	-1.86063	-2.31234	0.57712	-0.064196	-0.820697	1.86976	-1.9509	3.36923	-0.847376	1.58571	-1.52775	-1.46999	0.229249	3.23085	1.97951	-1.55271	3.44422	-1.67143	-3.33826	-0.493021	0.674139	0.743209	2.6833	0.246474	0.838096	-1.1228	1.67967	-0.716959	-2.29231	-0.665986	0.451808	2.22789	-1.60588	-2.87769	-1.98992
1433BETA	0.22361	0.1762	0.16475	0.80412	0.27925	0.46753	0.15361	0.24887	0.30625	0.17048	0.17362	0.55043	0.11409	0.078577	0.53663	0.33788	0.46012	0.1744	0.31768	0.11399	0.51665	0.086411	0.17082	0.081039	0.032011	0.64182	0.24846	0.00066379	0.17945	0.059486	0.26988	0.20734	0.54508	0.016471	0.19653	0.13577	-0.020485	0.10729	0.058382	0.22628	0.36877	0.018377	0.20663	0.15747	0.14687	0.30313	0.39949	0.51351	0.30252
AMPKALPHA	0.085386	-0.1721	-0.3163	-0.56582	-0.29707	-0.41001	-0.031432	-0.38479	-0.16413	-0.037841	-0.29716	-0.21284	-0.29792	0.021795	-0.44461	0.27391	-0.1404	-0.13092	-0.28565	-0.063798	-0.057361	-0.42392	-0.20993	-0.24995	0.17865	-0.015902	0.084194	-0.24124	0.042391	-0.11931	-0.37351	-0.24465	-0.35023	-0.027269	-0.29609	-0.3471	-0.55829	-0.021542	-0.20796	-0.4236	-0.028788	-0.45617	-0.3111	0.0050025	-0.33026	-0.27878	-0.30775	-0.36825	-0.21865
EIF4E	-0.12663	-0.13436	0.22217	-0.42992	0.066616	0.17773	0.082189	0.028295	0.126	-0.25443	-0.15759	0.082664	0.08636	-0.32305	-0.19141	-0.25906	0.11028	0.21622	-0.3488	-0.11503	-0.46098	-0.097099	0.20766	-0.23738	0.081633	-0.060904	-0.085308	0.12526	-0.29406	-0.48228	-0.028049	-0.047984	0.080198	0.16125	-0.2267	0.22315	0.26946	0.19757	0.024187	0.17207	-0.43358	-0.38689	-0.088386	-0.036594	0.31307	0.55902	0.10199	0.12585	-0.33309
ACVRL1	0.11746	0.79937	-0.0078934	0.65099	0.0042389	0.43649	0.31004	0.43977	0.33831	0.3607	0.52087	0.73985	0.042061	0.27117	0.28017	0.43811	0.94278	0.51081	0.38119	0.46397	0.58826	0.29432	0.23937	0.032719	0.19169	0.17435	1.2597	-0.12331	0.62593	0.6465	0.12122	0.2845	0.59347	-0.050169	0.26181	0.17976	0.024927	-0.071949	0.19062	0.49536	0.39352	0.087346	-0.024764	-0.050654	0.17521	0.34452	0.36436	0.4805	0.37583
MTOR_pS2448	0.21185	-0.64021	-0.07767	-0.52912	0.24453	-0.56969	0.17316	-0.25526	-0.08432	-0.19685	0.12106	-0.10822	-0.34993	-0.28639	-0.37811	0.29309	-0.18829	-0.52271	-0.34618	-0.20039	0.078272	-0.5031	-0.16234	-0.28307	0.12032	-0.23518	-0.0292	-0.22555	0.2754	0.062206	-0.15594	-0.34509	-0.31173	-0.28772	-0.18276	-0.066905	-0.092849	-0.075084	-0.047299	0.0048949	-0.11598	-0.48306	-0.20247	-0.25006	-0.28624	-1.6342	0.20251	-0.098998	-0.14946
CD4	-0.79116	-0.134744	-0.75072	0.280713	-0.615372	-0.880433	-0.053982	-0.161078	-0.223018	-0.234584	-0.4483	0.00317759	-0.238926	-0.4564	-0.988429	0.097981	-0.103021	-0.364113	0.194615	0.436394	0.591989	-0.685518	-0.192837	-1.23443	0.141562	-0.179956	-0.460073	-0.418201	-0.462731	0.147386	-1.31009	0.147071	-0.0182942	-0.135966	-0.492668	-0.212666	-0.9222	-0.85595	0.702404	-0.121612	-0.600774	-0.445009	-0.0088427	-0.151265	0.479869	-1.12614	-1.00493	0.128649	-0.834449
YTHDF2	0.00388992	-0.771783	0.0287263	-2.22275	-0.707056	0.0018448	0.46132	-0.671133	-0.197602	-0.0131127	-0.464767	-1.21886	0.644067	0.167766	0.0423077	-0.739085	-0.788989	-0.046503	0.0511267	-0.266878	-0.84124	-0.293726	0.367607	0.514417	-0.576458	0.182979	-1.53937	0.204247	-0.525015	-0.462658	-0.101091	-0.269515	-0.249704	0.0463779	-0.399115	-0.122433	0.705137	0.607971	-0.138311	0.319901	-0.341222	0.0482227	-0.0201475	0.00793205	0.0506202	-0.0487703	-0.238915	-1.83804	-0.579311
TRIM24	0.145406	-0.0702158	-0.09334	0.00683597	0.305849	0.0762245	-0.0164274	0.0473029	0.0332333	0.0933275	0.0328144	-0.0754378	0.0939928	0.060427	0.0200988	0.101198	-0.0877758	-0.0238343	-0.0729688	0.0418523	-0.0383438	0.0651918	0.0730874	0.177537	-0.0505261	0.122862	0.152445	8.70413e-05	0.010375	-0.0237684	0.0286832	-0.0192237	0.0780945	-0.00258991	0.0324923	-0.119371	-0.00396813	-0.0144155	-0.118938	0.0219652	0.212634	-0.0512324	-0.0273734	-0.0282979	0.0034389	-0.00182432	0.0116493	0.193487	0.0936877
WIPI1	0.577081	0.26594	0.883349	-0.114909	0.438837	-0.0174073	0.54878	0.816441	1.61427	-0.183684	0.255395	0.495898	0.631754	0.532763	-0.4275	1.09362	0.141531	0.734205	1.42447	1.0757	0.455122	1.46765	0.64789	0.504257	-0.334637	0.802941	0.0281027	-0.456677	0.650159	1.4293	-0.381607	0.919545	0.138907	-0.448908	0.181172	-0.341162	0.286002	2.59043	0.252824	0.419699	2.20785	0.831256	0.19694	-0.00552579	0.73521	0.696684	0.081607	0.76533	3.66478
SFRP1	-0.523349	-0.293259	-0.492269	-0.175075	-0.430471	-0.351709	-0.478662	-0.366332	-0.444254	-0.33661	-0.350646	-0.305087	-0.571741	-0.438657	-0.418923	-0.364812	-0.300258	-0.346713	-0.554149	-0.434459	-0.367136	-0.445759	-0.473318	-0.425333	-0.360117	-0.469222	-0.125119	-0.362483	-0.330167	-0.367941	-0.309084	-0.53919	-0.337654	-0.448815	-0.478253	-0.41687	-0.332906	-0.520597	-0.509208	-0.423652	-0.449772	-0.497624	-0.544588	-0.381946	-0.455297	-0.362121	-0.312004	-0.222548	-0.40594
BMK1-Erk5_pT218_Y220	0.137837	-0.120855	-0.0247198	0.228187	0.258477	0.114682	0.000325509	-0.00083888	0.0544632	-0.0566969	-0.026627	-0.0108445	0.0347647	-0.0737658	0.170887	0.0776214	0.189733	0.0295961	-0.167274	-0.0680039	-0.0357193	-0.145939	0.0808871	-0.0709758	-0.0537512	0.148615	0.0933813	0.089667	-0.0596159	-0.0675393	0.11888	0.075081	0.116212	0.0488571	-0.0265395	-0.0346955	0.106028	-0.0331618	-0.0523583	-0.0128995	-0.0254161	-0.117628	0.0159484	0.1021	0.0588702	0.0316058	-0.0165647	0.216926	0.011823
YAP	-0.24968	0.1821	0.24872	0.81781	-0.41877	-0.046937	-0.023439	-0.042043	-0.30483	-0.18014	-0.21322	0.13409	-0.5749	0.56572	-0.070181	0.023755	-0.036998	0.10646	0.036714	-0.13813	0.059871	-0.13577	0.26782	-0.06941	0.017488	0.088018	0.17575	-0.020884	0.068067	-0.098508	-0.050276	-0.14468	-0.063564	0.041003	0.2561	-0.055569	-0.48047	-0.22296	-0.053779	0.47678	-0.18564	-0.11146	-0.4016	-0.092333	-0.10139	0.66434	-0.21264	0.26688	-0.023492
P21	-1.0458	-0.80927	-0.042376	0.3704	-0.68218	-0.1417	-0.57995	-1.0695	-0.7433	-0.70015	-0.20524	-0.96516	-1.1834	-1.1614	-0.67583	-0.26344	-0.83382	-1.1791	-0.56205	-1.1178	-0.65285	-1.0068	0.14457	-1.1444	-0.093362	-0.69375	0.2178	-0.50382	-0.22832	-0.31127	-0.70948	-0.12611	-0.10178	-0.12169	-1.164	-0.99299	-0.37583	-0.7989	-0.81364	-0.20482	-1.0138	-1.0002	-1.0219	-0.38976	-0.25262	0.18506	-0.80117	0.21433	-0.99044
SHP2	-0.36924	-0.440821	-0.391026	-0.186746	-0.520833	-0.558236	-0.141255	-0.422144	-0.589028	-0.408358	-0.436215	-0.63708	-0.604979	-0.244231	-0.541371	0.182044	-0.362219	-0.58873	-0.20239	-0.354704	-0.264574	-0.264374	-0.700353	-0.330645	-0.307281	-0.316477	-0.545716	-0.287724	0.0456828	-0.468474	-0.493436	-0.730458	-0.623758	-0.395018	-0.435661	-0.550339	-0.324048	-0.116516	-0.55961	-0.688093	-0.141253	-0.519045	-0.327675	-0.48993	-0.561649	-0.366554	-0.448508	-0.520953	-0.069572
RB	-0.054123	0.05317	-0.1761	1.3985	-0.071438	0.03474	0.025611	-0.039026	4.5199	0.11018	0.19232	0.10629	-0.32532	-0.056398	0.25777	0.1166	0.050113	0.02301	-0.32761	-0.097979	1.4928	-0.2539	-0.018247	0.20898	2.094	-0.055451	0.16651	-0.34179	0.16382	-0.1865	-0.04993	0.058909	0.22333	-0.11908	0.024589	-0.0078894	0.13172	-0.45937	-0.051749	0.03613	0.043021	-0.19246	0.054075	-0.27267	0.036002	0.23878	0.12413	0.29442	1.9202
ACC1	-0.23088	-0.5183	-0.23781	-1.8733	1.3154	-0.21421	1.0229	-0.25441	0.24232	0.14236	-0.15728	-0.29309	1.282	-0.029421	0.0018329	-0.70947	-1.0197	0.83066	0.25282	-0.26554	-1.1765	-0.78023	-0.030519	0.63338	-0.47882	0.30399	-0.21673	0.21853	-0.32054	-0.60403	0.68054	-0.26991	0.25449	0.32879	-0.60918	0.16081	0.39384	0.30373	0.14852	0.50745	-0.42795	-0.20709	-0.18049	-0.056843	0.58037	-0.46903	-1.0461	-0.064633	-0.78564
ZEB1	-0.27354	-0.175037	-0.559614	0.268799	-0.223934	-0.461154	-0.411947	-0.215441	-0.423931	-0.155468	-0.355993	0.0350062	-0.567546	-0.0828855	-0.259341	-0.293046	0.0220188	-0.232112	-0.27557	-0.31994	-0.028389	-0.257132	-0.262683	-0.260873	-0.163945	-0.352182	0.107103	-0.281873	0.0102855	-0.342946	-0.0779263	-0.579038	-0.436492	-0.323431	-0.12187	-0.20642	-0.599528	-0.0588161	-0.418657	-0.35729	-0.264849	-0.497298	-0.375835	-0.258455	-0.455383	-0.262443	-0.455976	-0.215435	-0.301144
IGFBP2	0.050104	-0.2148	-0.26435	0.0062647	1.2935	-1.1378	-0.39466	0.83565	0.6083	0.12246	-0.57127	-1.2456	-0.82699	0.57847	-0.67284	-1.2147	-0.83481	0.42525	-0.56194	0.19221	-0.14315	0.77415	-0.46483	1.5636	-0.88765	0.15632	-0.28508	0.5897	0.13705	-0.06628	0.34213	-0.68547	0.77271	0.034141	-0.30821	-0.63756	0.80861	0.46669	0.36611	-0.74478	-0.56647	-0.28833	1.2601	0.30671	0.68001	1.1389	-1.0371	-0.060582	-0.4873
TRAP1	0.158237	-0.200738	-0.142679	-2.01338	0.238113	0.392122	0.403815	-0.00185137	-0.134714	0.533558	0.430058	-0.877059	-0.0157045	0.00626893	0.810065	-0.753079	-1.09057	0.072489	-0.243668	0.121753	-0.755907	0.0670771	0.32723	0.499827	-0.183925	0.717906	-1.06125	-0.122176	-0.866694	-0.331826	0.0739536	0.523077	0.209471	0.200041	0.094993	0.0865448	0.422294	0.121521	0.118533	-0.0683691	0.404876	0.658675	0.567373	-0.304607	0.780149	-0.0752152	0.719501	-1.19656	-0.242995
Creb	-0.565144	-0.224388	-0.545875	0.413045	-0.508711	-0.176303	-0.37495	-0.21108	-0.133502	-0.299018	-0.613995	0.536296	-0.435152	-0.484986	-0.00897348	-0.615405	0.195154	-0.179927	-0.154304	-0.502238	0.056955	-0.0908334	-0.206557	-0.281577	-0.364585	-0.531355	-0.356753	-0.615429	-0.415001	-0.23385	-0.343722	-0.392388	-0.352583	-0.380478	-0.333202	-0.30048	-0.70285	-0.677075	-0.499986	-0.269459	-0.442781	-0.239412	-0.373356	-0.562775	-0.365863	-0.142443	-0.242039	-0.167921	-0.244695
S6_pS240S244	-0.52441	-2.1644	-0.45953	-0.95652	0.92961	-0.25467	-0.37257	-0.90734	-0.82434	-0.48772	-0.52009	-2.9921	-0.70941	-1.4977	-1.0899	-0.4057	-1.0666	-1.6447	-1.6239	-1.3162	-0.4996	-0.95126	0.050053	-0.95452	0.39477	-0.43936	-1.2159	-0.61463	-0.76592	-1.0974	-0.41958	0.83736	-1.5134	-0.30928	-0.71543	0.19227	0.57189	-0.10372	-0.73201	-0.86558	-0.67563	-0.010178	-0.36275	-0.85593	-0.83756	-1.6554	0.48563	0.55603	-1.1566
DAPK2	-0.0278793	0.26751	-0.00785042	1.07542	-0.0750663	0.311035	0.000281505	0.180283	0.179873	0.127303	0.0600504	0.502011	-0.157326	-0.195677	0.0453438	0.135838	0.506777	0.217165	-0.0732358	-0.020388	0.445101	-0.0144096	0.283677	0.127968	0.188045	-0.0573088	0.600106	0.040331	0.24898	0.143686	0.0958049	0.0276438	0.27379	0.0648389	0.169678	0.210035	0.0070941	-0.0370642	0.17272	0.25767	-0.0767562	-0.222379	0.111793	0.0870072	0.159018	0.42335	0.184901	0.773914	0.204744
MSH6	0.032825	-0.70161	-0.19118	-1.1152	-0.5704	-0.41806	-0.25241	-0.25892	-0.98264	-0.11295	-0.57514	-1.6376	1.1127	-0.15962	-0.53285	-0.79647	-1.2746	0.018256	-0.33924	0.21673	-1.9045	-0.12952	-0.43167	0.50348	-0.36964	-0.080463	-1.2136	-0.43548	-0.78448	0.16849	-0.30889	-0.31124	-0.49386	0.25997	-0.36343	-0.65729	-0.35663	0.33088	-0.17601	0.19765	-0.16036	0.37236	-0.09996	0.34626	0.45225	-0.92002	-0.1892	-0.95302	-0.51944
RBM15	-0.2984	-1.5755	0.093719	-1.7736	-0.3552	-2.3182	-0.50077	-2.0263	-1.2513	-1.115	-0.86845	-3.3048	-0.045222	-0.39451	-0.57736	-0.34381	-2.0903	-1.7434	-0.21206	-0.17492	-1.9351	-0.64265	-0.87386	-0.23462	-0.72216	0.061347	-3.1568	-0.045016	-0.56874	0.31392	-0.62335	-0.71348	-0.50242	-0.41417	-0.53977	-0.63293	0.018262	0.23403	-1.6209	-0.85495	-0.19281	-0.17267	-0.050727	-0.29685	-0.67952	-2.4566	-0.3395	-1.6537	-0.02934
BCLXL	-0.28313	-0.51241	-0.48397	0.081879	-0.36513	-0.26058	-0.54499	-0.18445	-0.30223	-0.49537	-0.56972	-0.30596	-0.57818	-0.49403	-0.25449	-0.32431	-0.17014	-0.39398	-0.43368	-0.42142	-0.31425	-0.61767	-0.43195	-0.43216	-0.38259	-0.36112	-0.42759	-0.57064	-0.50083	-0.64095	-0.53293	-0.23639	-0.11236	-0.50732	-0.30175	-0.33268	-0.66498	-0.34824	-0.60798	-0.50927	-0.42595	-0.48023	-0.24705	0.091016	-0.27365	-0.29335	-0.27393	-0.22843	0.022308
JNK_pT183Y185	0.14206	0.12284	-0.10829	0.057908	0.16057	0.20456	-0.035989	-0.1005	0.0015717	0.34146	0.20493	0.38451	-0.33318	-0.16634	0.053844	0.099667	1.0361	0.052502	-0.049764	-0.16915	-0.077546	-0.075761	-0.068735	-0.083717	0.27833	-0.054746	0.23712	-0.27347	-0.015294	0.094225	-0.10077	0.11007	0.075273	-0.45889	-0.1216	0.169	-0.060731	-0.20945	0.098674	0.21667	0.12691	-0.12237	-0.025808	-0.33825	-0.13451	0.3058	0.25194	0.37697	0.86547
PCNA	0.055403	0.12789	-0.056793	-0.24984	0.19681	0.68486	0.12551	0.10274	0.078252	-0.0013741	-0.068791	-0.012457	0.37935	0.10396	0.32924	-0.19318	-0.17945	0.38544	-0.0076997	-0.085923	-0.09829	0.72659	0.18756	0.1759	0.028107	0.22045	-0.12506	-0.062114	-0.16593	0.45141	-0.026359	0.1304	0.63653	-0.093524	0.28273	0.21106	0.24892	0.62973	0.043947	0.41922	-0.064643	0.675	0.35715	0.45158	0.39332	0.25525	0.15478	0.41016	0.050138
CIAP	0.26135	-0.17419	0.26415	-0.27926	0.55569	0.4275	0.11641	0.033136	0.10156	-0.14203	0.12141	-0.0035527	-0.34744	0.40352	0.52584	0.18876	-0.034507	0.29731	0.49965	0.1931	0.20152	-0.050759	0.16982	-0.053205	0.0052559	0.20536	-0.0046946	-0.013141	-0.1071	-0.056828	-0.19687	0.24789	0.67219	0.026174	0.40872	0.16988	-0.14286	0.11375	0.071217	0.42274	0.13812	0.083616	0.15832	0.10012	-0.086379	-0.20443	-0.030478	-0.084063	-0.17328
HSP70	-1.2926	-0.43447	-0.51891	1.2635	-0.86587	-0.77639	-1.2888	-0.75702	-0.84055	-1.1442	-0.88159	0.33238	-1.0543	-0.65826	-0.00060928	-0.85698	-0.11012	-0.48432	-0.75615	-0.81151	-0.65255	-0.59954	-0.97582	-0.89556	-0.9478	-1.3025	-0.89331	-1.167	-0.73324	-0.76324	-0.27662	-1.4862	-0.91312	-0.67974	-0.7641	-0.81331	-1.1258	-1.2204	-1.0224	-0.94924	-1.233	-0.51374	-0.77207	-1.0095	-0.85883	-0.45794	-0.95167	-0.47194	-1.212
ERK2	-0.77904	-0.1328	-0.29492	-0.59788	-0.50618	-0.26478	-0.35769	-0.20248	-0.58644	-0.32487	-0.54696	-0.099212	-0.49634	-0.060845	-0.47101	-0.10224	0.031079	0.054166	-0.21395	-0.026897	0.072051	0.124	-0.061439	-0.072145	0.34022	-0.32629	-0.021754	0.0046573	-0.096057	-0.45608	-0.27741	-0.24446	-0.25657	-0.39353	-0.19779	-0.24883	-0.28591	-0.42958	-0.27659	0.051272	-0.4887	-0.47771	-0.69631	0.17168	-0.44165	0.30182	0.62526	-0.27807	0.061918
FN14	0.0149841	0.122951	0.488602	0.324799	0.361523	0.658752	0.33382	0.401524	0.962585	0.0718371	0.299306	0.545508	0.35496	0.361547	0.703576	0.701352	0.562454	0.724384	0.726017	0.13227	0.467477	0.613295	0.572519	0.263869	-0.025466	0.79375	0.678087	-0.00470219	0.383286	0.478902	0.167161	0.330409	0.390416	-0.439963	0.314281	0.540852	0.228481	0.290308	0.137941	0.590888	1.2471	0.0346988	0.305562	0.178352	0.16325	0.303368	0.000744474	0.922092	2.32773
PDHA1	0.301082	0.511268	-0.240828	-0.324819	0.109674	0.14663	-0.059764	0.293614	0.402848	0.1178	0.546742	0.151082	-0.246501	0.0929063	-0.0977741	0.213627	0.198034	0.178048	-0.00578622	0.140718	0.328952	-0.245806	0.166862	0.0333999	0.0461788	0.37993	0.510295	-0.107509	0.588643	0.2398	-0.164883	0.304526	0.60241	-0.174588	-0.0771752	-0.0182369	-0.1802	0.595429	0.157322	0.130894	0.490431	-0.172501	0.080508	0.151748	0.274765	0.427406	-0.0042	0.292589	0.10282
IGF1R_pY1135Y1136	0.14393	0.43619	0.26183	0.98153	0.24216	0.46536	0.23305	0.33098	0.37164	0.21288	0.182	0.58022	0.18853	0.27062	0.41285	0.28204	0.54979	0.388	0.39764	0.20217	0.50281	0.43784	0.34716	0.27263	0.38233	0.18177	0.63235	0.18349	0.46259	0.38558	0.25992	0.33473	0.37242	0.20713	0.36615	0.33197	0.22339	0.26242	0.24162	0.30102	0.27168	0.31107	0.25932	0.26102	0.17582	0.57552	0.31012	0.5377	0.32463
DM-K9-Histone-H3	-0.00200779	0.0159886	0.0455791	0.137594	-0.202977	0.0397663	-0.103087	-0.0615616	-0.201418	-0.034435	0.136347	0.0559551	0.0444387	-0.0470341	-0.0838473	0.0182465	-0.0290237	-0.112925	-0.247365	0.55803	-0.160391	-0.0305025	-0.0703172	-0.0297047	-0.20678	-0.167201	0.2508	-0.0436359	0.012929	-0.0453949	-0.0667055	-0.307024	-0.0446114	-0.133941	-0.243362	-0.199151	-0.0185223	0.32228	-0.10914	-0.000899297	0.0554172	-0.18037	-0.160195	-0.231145	-0.084431	0.106352	0.0122698	-0.00301865	-0.0753633
P27	0.092117	0.19841	-0.12088	0.82442	0.86087	-0.33796	-0.12916	0.28897	0.14939	0.50952	0.1675	0.12671	0.062598	-0.37923	-0.30817	0.48282	0.076979	-0.13867	-0.12574	0.22512	0.48619	-0.11357	0.15071	-0.27295	0.034258	1.0757	0.043394	-0.22231	0.081554	-0.18707	-0.38748	-0.10888	0.20751	0.20185	-0.18188	0.070811	-0.71144	-0.58342	0.64539	-0.1904	-0.090657	0.10753	0.10498	-0.29299	0.10794	0.010809	-0.23694	0.38823	0.30647
SHC_pY317	0.16783	0.23233	0.39159	0.22864	0.65223	0.021198	0.24024	0.27444	0.30556	0.24804	0.46039	-0.026478	0.43094	0.048151	0.077951	0.1669	-0.18379	-0.04545	-0.068386	-0.066355	0.053538	0.26158	-0.029571	0.33114	-0.075127	0.099355	0.01712	-0.0053398	0.1109	-0.080334	0.36019	0.15258	0.06107	0.14086	0.062295	0.22872	0.16776	-0.017415	0.083658	0.1465	0.050595	0.40174	0.31088	-0.040924	0.053101	0.14919	0.21162	-0.11964	0.41476
AR	-1.3138	-1.3898	-1.1448	-0.46028	-1.6954	-1.5348	-1.6121	-1.5251	-1.9872	-1.0179	-1.2821	-1.1925	-0.074903	-1.2087	-1.4233	-1.4357	-1.4319	-1.315	-1.3666	-0.54793	-1.688	-1.3794	-1.6985	-1.3346	-2.0066	-1.3582	-1.7511	-1.6404	-1.3106	-0.77806	-1.3815	-1.4935	-1.4708	-1.1494	-1.2094	-1.6101	-1.1618	-0.96833	-1.4856	-1.5981	-1.2804	-1.2236	-1.1563	-1.7111	-1.886	-0.97883	-1.358	-0.96401	-1.1731
CDT1	-0.744299	-0.0248226	-0.544618	0.851461	-0.434205	-0.187031	-0.460852	0.0400703	-0.173796	-0.0335589	-0.531003	0.95604	-0.514782	-0.225643	0.177479	-0.36892	0.568747	-0.185309	-0.0341679	-0.433832	0.287938	0.137255	-0.171982	-0.240371	-0.15618	-0.743514	-0.0320394	-0.716343	-0.471082	-0.0897673	-0.200725	-0.823276	-0.422528	-0.448396	-0.260346	-0.0716536	-0.782087	-0.898978	-0.422548	-0.172355	-0.8402	0.0967244	-0.531246	-0.547258	-0.272959	0.187636	-0.224714	0.166248	-0.253509
Jagged1	-0.196193	0.0605022	-0.111485	0.384481	-0.0671914	0.843109	0.124958	0.0106689	-0.112671	-0.252306	-0.0764241	0.262968	-0.331016	0.119106	-0.105953	-0.0527076	0.0521156	0.100344	-0.156336	-0.215569	-0.00972258	0.664099	-0.0967243	0.27778	-0.0921655	-0.122972	0.0146663	0.160193	-0.060592	-0.177759	0.15219	-0.152673	-0.200361	-0.155395	0.632225	0.0945509	-0.0350249	-0.234806	0.14497	-0.0268437	-0.100828	-0.0282593	-0.107705	0.079913	-0.0276188	0.122629	-0.0848307	-0.102643	-0.152529
eIF4E_pS209	-0.314061	-0.111822	0.506982	-0.115425	-0.00416592	0.272417	0.04766	0.112099	0.19397	-0.308694	-0.199174	0.146313	0.155521	-0.310189	-0.269961	-0.344397	0.0434056	0.0106267	0.154078	0.201841	-0.111743	0.0366876	0.605806	-0.385066	-0.143567	-0.361337	0.127319	-0.00321725	-0.123275	-0.0975234	-0.0622946	-0.00460406	0.0756247	-0.100145	-0.189024	-0.00920435	0.613709	0.323176	-0.0356475	0.229654	-0.145535	-0.0811573	-0.274091	-0.338825	0.167415	0.28835	-0.126766	0.240785	-0.187931
Mitofusin-1	-0.00482391	0.0703941	-0.174968	-1.70214	-0.0235212	-0.140581	0.0448568	0.665747	0.157424	0.156244	-0.0636942	0.0515908	-0.0660694	0.729143	-0.476984	0.142434	-0.246212	0.393734	-0.0604707	0.286098	-0.253553	0.729424	-0.101435	0.671021	-0.59473	0.262454	-0.325654	-0.0697653	0.0472943	-0.19963	-0.103137	0.227984	0.451587	0.115948	0.860065	-0.325424	0.703376	-0.265571	0.222932	0.148898	0.376454	1.02678	-0.059645	0.0373088	0.592236	-1.03288	-0.0646717	0.24678	0.677367
MAPK_pT202Y204	-0.12177	-0.18219	-0.01732	1.6333	0.52833	-0.22368	0.18846	-0.29227	0.45392	0.60705	0.51977	1.5332	-0.59977	-0.14661	-0.13591	0.46362	1.1752	-0.45252	0.0021202	-0.43977	0.61957	-0.0024279	-0.31375	-0.39595	1.425	-0.54894	1.8357	-0.82208	0.86172	-0.54835	-0.011182	0.8902	-0.13929	-0.072448	-0.066365	0.1108	-0.34549	-0.50491	-0.016314	-0.055358	-0.097987	-0.098501	-0.41454	-0.73193	0.49305	-0.21965	0.64023	0.89213	-0.084096
CD20	-0.0838	0.11354	-0.15627	1.5304	-0.35672	0.097416	-0.25393	-0.12666	-0.25256	0.12082	0.2457	0.16913	0.031753	-0.1203	-0.13115	-0.17942	0.052838	-0.12364	-0.2072	0.05536	0.45372	-0.14663	-0.29797	-0.10793	0.44442	-0.080995	0.30146	-0.27397	0.027587	0.59135	-0.20967	-0.43043	-0.15972	-0.19762	-0.14416	0.038443	-0.15001	0.12481	0.18025	-0.21838	0.20714	-0.017449	0.02335	-0.057927	-0.16279	-0.087941	0.014493	-0.11311	0.21265
CIITA	0.0140571	0.221148	0.348334	1.54726	0.10096	0.455786	0.283527	0.570876	0.415403	0.136019	0.106827	0.313545	0.304136	0.15136	0.0762351	0.232849	0.401224	0.299449	0.604475	0.413177	0.559006	0.391375	0.428757	0.201774	0.130856	0.156627	0.288	0.131837	0.318779	0.235935	0.172046	0.392849	0.306981	0.021104	0.224556	0.182172	0.24133	0.29111	0.224556	0.387496	0.339563	0.39799	0.110177	0.0055371	0.190879	0.436612	0.299314	0.561021	0.33829
4EBP1	0.41203	-0.44892	0.12256	-0.76158	-0.032961	-0.03922	0.41323	-0.40921	-0.31606	0.042938	-0.0088613	-0.7227	-0.043705	0.54505	0.22969	-0.28449	-0.9066	0.76843	0.31978	-0.1955	-1.0839	0.04446	0.66184	0.19118	-0.1651	-0.065368	-0.79164	1.2072	-0.3926	-0.3124	0.68539	0.083843	0.31692	0.38678	0.029473	0.37839	0.13647	0.73185	0.32479	0.022107	0.082055	0.20917	0.27569	0.25474	0.28379	1.2537	0.091431	0.20775	-0.36251
Vinculin	-0.0264955	1.25712	-0.00408023	-0.143004	-0.13874	-0.103396	1.44615	0.877256	-0.392041	0.968827	1.11139	1.15759	-0.156167	0.692062	-0.589193	1.30805	1.81061	0.426586	0.603717	1.15649	1.21935	0.527155	0.698828	0.133328	0.974086	-0.153605	2.79896	0.486986	2.05914	0.90701	-0.720179	-0.0924298	0.404074	0.366939	0.916278	0.701216	-0.102684	0.577515	0.780462	-0.183847	1.28349	-0.543802	-0.0101117	0.746432	0.3946	0.111751	0.276869	0.482886	0.710485
VASP	0.601468	0.48749	-0.0638746	-0.307775	0.734085	-0.801372	0.416499	0.497715	0.486322	0.378087	-0.312069	0.758987	0.270011	0.291999	0.660324	0.0733424	0.722347	0.959193	0.474683	0.383771	0.087416	0.110888	0.199089	0.524344	0.418443	0.790731	1.18143	-0.128183	0.583966	0.674829	0.483354	0.185181	0.96178	0.415035	-0.297857	0.573608	-0.155663	0.458531	0.229823	0.856439	0.448258	-0.110335	1.07076	1.44326	0.511491	0.451181	0.0559002	-0.311895	0.506931
Aurora-B	0.123805	0.295454	-0.124552	0.185853	-0.104724	0.318641	0.472588	0.427108	0.475138	0.238283	-0.190258	0.787716	0.762788	0.489217	0.519961	-0.344537	0.256285	0.671712	0.996916	0.58227	0.430011	0.857329	0.48021	0.73426	-0.153535	0.760169	-0.192347	-0.552821	-0.143563	0.102599	0.127401	0.424279	0.103014	-0.109897	0.19804	-0.369996	0.649948	0.501127	0.0735209	0.299685	-0.0823676	0.982598	-0.0315769	0.11466	0.537416	0.490706	0.373212	0.408406	-0.0430297
PKCDELTA_pS664	0.076151	-0.024582	-0.097764	-0.1278	0.15949	-0.073945	0.020234	-0.10735	0.061701	-0.029613	0.14167	-0.021631	-0.060789	-0.21045	-0.092481	0.10513	0.026025	-0.16674	-0.055075	-0.016536	-0.069439	-0.17069	-0.19806	-0.15697	-0.22335	0.12675	-0.012619	-0.010696	0.018824	0.095517	-0.088444	0.12934	0.033853	-0.23376	-0.06297	-0.18382	-0.12245	-0.086545	0.071411	0.00050833	0.11576	-0.061457	0.11845	-0.20791	-0.17652	-0.24989	-0.059535	-0.3132	0.12885
Ambra1_pS52	0.100834	-0.333031	-0.218009	-0.574119	0.293502	-0.314157	-0.342539	-0.354219	-0.351372	-0.338737	0.0640054	-0.442942	0.159276	-0.242691	-0.197114	-0.150324	-0.428043	-0.404474	-0.474204	-0.131444	-0.262981	-0.17683	-0.509224	-0.266057	-0.113693	-0.0494434	-0.401127	0.0864177	-0.0624718	-0.145505	0.140722	-0.337111	-0.316043	-0.316897	-0.239844	-0.272679	0.107022	-0.149746	-0.337636	-0.527357	-0.0776667	-0.356785	-0.02009	-0.257853	-0.515104	-0.224019	-0.130164	-0.533062	-0.081245
MEK2	0.165427	-0.0711963	-0.0865719	0.508384	0.146595	0.597112	-0.0593198	-0.042325	-0.12766	-0.105659	0.0840211	0.0614524	-0.166074	-0.0543492	0.0884106	0.0335736	0.278873	0.462349	-0.281554	-0.233503	0.0551856	0.033377	1.17966	0.235833	0.000643908	0.0235432	0.25297	0.142206	-0.104886	-0.0806051	0.0415883	0.228347	1.12724	0.106299	-0.0214551	0.0927998	-0.058104	-0.0645808	0.0861709	0.961601	-0.121164	-0.110272	0.660276	0.272758	0.0951644	-0.113606	0.0791219	0.433107	-0.110281
U-Histone-H2B	-0.524928	-1.60798	-0.602709	0.131733	-0.61569	-1.64641	-0.829184	-1.39867	-0.63209	-1.85158	-1.06309	-0.700349	-0.688766	-2.18659	-0.648291	0.398733	-0.668205	-1.82338	-0.700114	-0.112812	-0.622703	-1.98686	-0.785685	-1.5625	-0.391414	-0.875661	-1.50161	-0.958998	-0.470737	-0.0444735	-2.35376	-0.515582	-0.434924	-0.114152	-0.975572	-0.825389	-1.34193	-0.903054	-1.16264	-1.69864	-1.2461	-1.24753	-0.47734	-0.884151	-0.53377	-1.93059	-0.39325	0.736808	-0.374789
FIBRONECTIN	-0.80574	0.45307	-1.0258	2.5398	-0.79421	0.53854	0.40203	1.0167	-0.37653	0.29919	0.45557	0.61526	0.011573	1.7791	0.91919	-0.93471	2.0209	2.3274	1.3382	-0.2586	-0.26581	1.5733	-0.1166	0.65657	-0.81925	-0.62067	0.37133	-0.18982	0.17961	-0.18321	0.64954	-0.14836	0.20513	-0.76252	1.6268	-0.4534	-0.82793	0.014679	-0.69086	0.90829	0.52568	-0.38903	-0.76961	-0.95446	-0.4975	0.7789	-0.63885	1.7405	-1.0364
XPA	-0.783246	-0.732769	-1.40442	0.0529063	-1.12482	-1.42476	-1.63031	-1.43806	-1.29409	-1.20295	-1.11108	-1.30798	-1.27418	-1.29213	-0.463833	-1.47834	-1.01862	-1.73819	-1.62561	-0.628627	-0.914234	-1.15353	-1.99198	-1.04881	-0.728551	-0.939885	-1.07849	-1.27427	-1.0349	-1.09504	-1.18297	-1.37706	-1.81628	-0.703558	-1.15558	-0.726168	-1.01988	-1.15293	-1.00765	-2.25282	-1.33619	0.156661	-0.884072	-0.81212	-1.24123	-0.889614	-0.689905	-1.27882	-0.55626
ERCC5	-0.98574	-0.68075	-0.27994	0.61439	-0.35474	0.063001	-0.081331	-0.82365	-0.77207	-0.62255	-0.42144	-1.3702	-0.34434	-0.37649	-0.52899	-0.023911	-0.89703	-1.0243	-0.31059	-0.4852	-1.0678	-0.61834	0.13956	-0.34045	0.022471	-0.61132	0.26008	-0.29343	0.08216	-0.36831	-0.61292	-0.088944	0.07585	0.090413	-0.50252	-1.0056	-0.14441	-0.1891	-0.7279	0.050738	-0.67116	-0.6371	-0.049915	0.088506	0.046458	-0.049669	-0.4102	0.076024	0.34064
SMAD4	0.20307	0.080892	-0.081893	0.26273	-0.074298	0.21123	0.050483	0.12053	0.11581	0.16137	0.19784	0.016591	0.26611	-0.0058517	0.015133	-0.037842	0.032018	0.10342	0.034889	-0.013935	-0.22028	-0.04691	-0.015038	0.10744	-0.3697	0.1786	0.24119	-0.28322	-0.070058	0.045113	-0.073443	0.27402	0.24375	-0.05706	0.16785	-0.076232	-0.23034	-0.042046	0.086184	0.24446	2.7393e-06	0.10375	0.24979	-0.016567	0.045162	0.19761	0.22621	0.61689	0.002948
2022-10-04	1.19935	-0.0563455	0.0369789	0.348896	0.552114	0.133629	-0.0724604	0.137113	0.517556	-0.12956	-0.224516	0.323225	-0.267327	-0.212741	1.80687	0.380696	0.17518	0.00847684	0.145784	0.000265282	0.147357	0.171384	0.157273	-0.160879	-0.274548	0.228699	-0.0240651	-0.218649	1.08384	0.612386	-0.146784	-0.243299	0.560949	-0.374438	-0.267344	-0.0548736	-0.315149	0.865529	-0.231589	-0.046991	0.672215	0.0550626	0.884744	0.407215	-0.0285272	0.202758	-0.11978	0.359799	1.41896
UVRAG	-0.0972167	0.0561033	-0.0923244	0.209873	-0.16554	-0.323694	-0.113214	-0.0553543	-0.298592	0.0330493	-0.0363958	0.113439	-0.044014	0.166813	-0.0543706	-0.0149246	0.0346159	-0.250313	-0.153601	0.273357	0.0125402	0.0626954	-0.480195	-0.044014	-0.18359	0.133365	-0.275142	-0.0752592	-0.123971	-0.137679	0.00629574	-0.441827	-0.443294	-0.116775	0.00513024	-0.221084	-0.128815	-0.0992865	-0.0101502	-0.407564	0.0770572	0.0510883	0.0532376	-0.257654	-0.212086	-0.185118	-0.176623	-0.180263	-0.0918975
4EBP1_pT37T46	-0.56973	-0.67725	-0.82165	0.27588	0.94281	-1.2178	-0.44741	-1.1196	-0.0976	-0.73078	0.11056	-0.38987	0.057726	-1.798	-0.86435	0.0097233	-0.7352	-0.60659	0.026279	-0.46688	-0.45762	-1.3817	0.58309	-1.1569	0.65062	-1.2186	-0.31108	1.2429	-0.096875	-0.40759	-0.052272	0.33315	-0.74835	0.17908	-0.82118	0.19489	0.50251	0.34361	0.22423	-1.2453	-0.83845	-0.03114	-0.57319	-0.44391	-0.15954	0.94755	-0.58315	0.28087	-1.118
INPP4B	0.32695	0.44406	-0.39783	1.0943	0.11079	0.62301	0.76734	0.82466	0.62626	0.65369	1.1717	0.50007	-0.14432	-0.046146	0.50772	0.68062	0.039374	-0.20033	0.082448	0.55146	-0.05825	-0.099442	-0.016695	0.50774	-0.19199	0.888	0.97529	-0.94238	1.2191	0.49461	0.40895	-0.65903	0.5199	-0.50608	0.89477	-0.031017	-0.079366	-0.2373	-0.029344	0.75083	0.42505	0.31141	0.10832	0.0013208	-0.16292	-1.1277	1.4406	-0.62605	0.57657
EVI1	1.90324	-0.438724	-0.334593	-0.718398	2.08407	-0.298825	-0.43279	-0.445215	-0.364121	-0.160796	0.0112065	-0.699591	0.17724	-0.410108	-0.0931719	0.530969	-0.782505	-0.433839	-0.559244	-0.0657146	-0.385839	-0.453841	-0.449254	-0.343149	-0.377989	0.585188	-0.583851	-0.482736	-0.297323	-0.241134	-0.424408	-0.489971	0.159378	-0.477478	-0.194591	-0.528006	-0.332122	1.14543	-0.689762	-0.358918	1.5562	-0.446951	-0.260111	-0.0105208	-0.568322	-0.153056	0.405013	-0.678977	2.6112
cGAS	0.333204	0.253426	0.223057	-0.301534	0.119314	0.342801	-0.00242955	0.255957	0.0192817	0.374365	0.287709	0.257511	0.109056	0.0982785	0.357836	0.092751	0.155444	0.238646	-0.205723	0.183486	-0.0825227	0.371684	-0.0458212	0.213188	0.186422	0.200954	0.439476	0.546162	0.22847	0.168466	0.342824	-0.0791622	0.256212	0.190079	0.292613	0.465498	0.503258	0.263068	-0.012215	0.420626	0.216426	0.0448755	-0.221591	0.324853	0.140912	0.319423	0.340503	-0.268827	0.172965
CD31	0.12024	0.19991	0.086833	0.8217	0.01233	0.60291	0.11798	0.21322	0.44718	0.37234	0.3444	0.56034	-0.040565	0.0068977	0.054017	0.28032	0.26606	0.36658	-0.060652	-0.15415	0.20677	0.081143	0.011014	0.09507	0.21708	0.23573	0.21368	-0.28574	-0.075616	0.079424	0.050518	0.24238	0.43084	-0.0061641	0.048006	0.3249	0.10393	0.11195	0.2347	0.3916	0.17305	0.36789	0.16384	-0.073081	0.18984	-0.081817	-0.019448	0.74211	0.17496
Histone-H3	-1.45832	-1.94381	-1.13682	-1.57869	-1.83663	-1.72092	-1.52171	-1.71523	-1.81768	-2.03088	-1.99009	-1.58637	-1.07916	-1.79695	-1.50037	-1.54606	-1.8224	-1.70041	-1.22927	-0.897763	-1.96239	-1.8521	-1.32568	-1.46362	-1.85222	-1.40084	-2.15172	-1.64479	-1.72788	-1.52727	-2.30303	-1.4274	-1.27048	-1.32193	-1.89749	-1.7734	-1.50239	-0.936816	-1.91374	-1.53986	-1.60354	-1.66289	-1.54752	-1.74033	-1.23237	-0.828002	-1.21049	-0.613386	-1.68105
IR-b	0.69854	-0.535331	-0.600354	-1.98814	0.548031	-1.39462	-0.64794	-0.505981	0.105077	-0.591552	-0.0216517	-1.17372	0.0532861	-0.538715	0.601009	0.314286	-0.245841	-0.881371	-0.658303	-0.504108	0.143323	-1.21291	-0.644648	-0.848139	-0.114153	-0.274309	0.00792569	-0.572201	0.0147204	0.733407	-0.369982	0.288073	-0.34844	0.158239	-0.299198	-0.347768	-0.963141	0.783049	-0.688855	-0.997971	-0.169685	-0.65115	0.754614	0.538281	-0.346539	-1.54583	-0.0938443	-1.22937	0.229516
NF2	-0.5201	-0.71937	-0.14992	-0.89308	-0.61439	-0.44802	-0.47534	-0.42846	-0.79064	-0.76973	-0.7023	-0.85307	-0.90947	-0.47352	-0.6552	-0.36209	-0.60126	-0.30142	-0.1454	-0.14281	-1.1551	-0.79214	-0.32185	-0.45214	-0.12716	-0.37088	-0.6271	0.38028	-0.34211	-0.27056	-0.47107	-0.30579	-0.38551	-0.30065	-0.57668	-0.45691	-0.35285	-0.43991	-0.70086	-0.39899	-0.57434	-0.29458	-0.75559	-0.099163	-0.18605	-0.41203	-0.50012	-0.81663	-0.58672
BIM	-0.38358	-0.12203	-0.4151	-0.23738	-0.53037	-0.32954	-0.0014889	-0.0022655	-0.47543	-0.14705	0.43808	-0.15493	0.80835	0.32515	-0.51927	0.13583	-0.28982	0.053729	-0.12415	0.12458	-0.3296	-0.22777	-0.1299	0.137	-0.69412	-0.41927	-1.26	-0.74688	-0.70869	-0.96093	-0.67612	0.0092734	-0.28733	0.5623	0.13763	-0.43048	-0.5288	-1.0002	0.099292	0.28833	-0.3866	0.12362	-0.3348	-0.56758	-0.12067	-1.2409	0.34884	-0.079032	-0.093394
ECADHERIN	0.52278	-1.3878	-0.10028	-2.7115	0.71569	-1.9537	0.056958	0.57512	-0.77341	-0.54021	0.46018	-3.7806	0.042312	-1.1479	-0.70253	-0.40702	-3.6684	-1.6415	-0.8032	-0.02037	-2.3542	-0.0051195	-1.0528	-0.39043	-0.10901	0.54426	-3.2561	0.34001	-0.39746	-1.3874	0.32869	-1.7215	-0.48695	0.032986	-1.0986	-1.2289	0.12135	0.064579	0.021708	-1.1607	-0.34588	-0.073816	0.40294	0.89951	-0.31774	0.26169	0.036608	-3.3584	0.36911
Granzyme-B	-0.491275	-0.285435	1.76204	-0.58912	0.230857	0.798301	-0.420238	-0.391545	-0.208171	-0.163283	-0.577032	-0.254828	-0.883128	-0.317921	-0.50902	-0.267113	-0.0734267	-0.5362	0.398475	-0.0606957	-0.762774	-0.510921	0.263533	-0.403275	-0.447331	-0.386824	-0.407558	0.0110655	-0.412506	-0.421334	-0.48776	0.482086	1.00481	0.411279	-0.166806	0.898703	-0.238669	-0.240577	-0.465631	-0.203391	-0.500965	0.0842952	-0.0466562	-0.382351	-0.266171	0.0073093	-0.42819	0.214765	-0.528541
DJ1	-0.33663	0.16929	-0.54466	0.26942	-0.48054	-0.028685	-0.27727	-0.31426	-0.19034	-0.17812	-0.31465	-0.082954	-0.41218	-0.12781	-0.45074	-0.10733	0.2839	-0.070583	-0.30145	-0.27101	0.059103	-0.17226	-0.22608	-0.3084	-0.12569	-0.21143	0.33909	-0.7685	-0.23698	-0.049179	-0.35808	-0.62164	-0.21329	-0.51119	-0.050042	-0.42144	-0.62546	0.19548	-0.17582	-0.43103	-0.38337	-0.53016	0.040556	-0.13051	-0.28336	0.022957	-0.25209	0.31083	-0.24526
b-Actin	-0.509344	0.416731	0.727334	0.112431	-0.420666	-0.0199152	0.345791	0.12065	-0.114525	-0.0183091	-0.726865	0.778965	-0.277563	-0.134911	-0.351625	0.746158	0.665081	0.0921224	0.834012	0.780675	0.441676	-0.0158835	0.719562	1.77255	0.0974675	0.445701	-0.184326	0.459455	0.78208	0.335413	0.683217	0.488636	0.993149	0.45829	-0.119909	0.23207	0.139352	0.783868	0.0166502	1.05419	0.642244	0.275281	-0.414163	-0.0235956	0.445304	0.591606	-0.209317	0.217498	0.0359118
CKIT	-0.26672	0.53918	-0.33375	0.42693	-0.10481	-0.084924	0.10528	0.74906	0.39115	0.080744	0.2649	0.6495	0.44729	0.031264	-0.14839	0.82975	0.24702	-0.033507	-0.016783	-0.070103	0.52674	-0.046258	0.21711	-0.10476	-0.11623	0.455	0.70027	-0.49535	0.61777	0.40481	0.087682	-0.45289	-0.070319	0.46835	-0.052154	0.33305	-0.39875	-0.2983	0.95874	-0.10479	0.011924	-0.28327	0.3087	0.018113	0.32314	-0.092303	0.080698	0.2791	0.1707
DM-Histone-H3	-0.480497	-0.161446	-0.424512	0.315516	-0.271242	-0.156177	-0.43634	-0.0506299	-0.202172	-0.0961497	-0.349807	0.456227	-0.489015	-0.198527	0.0199665	-0.309594	0.201324	-0.22176	-0.420098	-0.308702	0.037484	-0.120067	-0.212607	-0.246733	-0.210306	-0.457991	0.102304	-0.401286	-0.288638	-0.14256	-0.171154	-0.577481	-0.299226	-0.386943	-0.244315	-0.178903	-0.502968	-0.599874	-0.428286	-0.212333	-0.458552	-0.209267	-0.419445	-0.405529	-0.326428	-0.00250908	-0.255215	0.0191917	-0.276371
Mnk1	0.188471	-0.16079	0.600653	-0.290337	-0.0378807	-1.23467	0.128417	-0.751175	-1.00319	0.355926	-0.401097	-0.801498	0.476921	1.00013	0.107018	-0.362118	-0.493921	-0.0442201	0.526507	0.411181	-0.98736	0.510452	-0.52246	1.25717	-0.245532	0.574747	-0.746702	0.512633	-0.240312	-0.70432	0.960694	0.10226	0.48306	0.523294	0.313452	0.18728	0.697267	-0.042273	-0.0943536	0.269918	0.0715665	0.0726202	0.590905	-0.0378859	0.021762	-0.744851	-0.549301	-1.08579	-0.614553
ANNEXINVII	0.22528	0.40996	-0.038799	-0.3252	-0.052633	-0.11666	0.15379	0.29983	0.097295	0.32829	0.061775	0.25106	0.11628	0.1063	-0.14349	0.30446	0.18719	0.17199	0.18514	0.26018	0.27368	0.26105	0.3609	0.2938	0.28324	0.070012	0.481	0.029129	0.24635	0.011092	-0.18009	0.29072	0.54832	0.029501	0.24182	0.10692	0.0049381	-0.0033375	0.29117	0.14736	0.12836	0.15194	0.13059	0.23225	0.31226	0.21024	0.070425	-0.30293	0.10542
XIAP	0.189255	-0.782118	-0.121707	-0.156232	0.571486	-0.903524	-0.297026	-0.536171	-0.112139	-0.265474	-0.248463	-0.618109	0.308551	-0.368174	0.110935	-0.152752	-0.354085	-0.522188	-0.462813	0.471813	-0.293142	-0.636877	-0.094067	-0.0713654	-0.0882388	0.131984	-0.891409	-0.341295	-0.403919	-0.0673051	0.267546	-0.411021	-0.318429	0.166956	-0.113144	-0.0404108	-0.399588	-0.46673	-0.136647	-0.399504	-0.275997	0.314639	0.208077	0.0144725	-0.204922	-1.11547	-0.144177	-0.873729	-0.0423719
PDGFRB	-0.454935	-0.248995	-0.391598	-0.890892	-0.539444	-1.11445	-0.500315	-0.130671	-2.07076	-0.17409	-0.329094	0.296277	-0.379323	0.949486	-1.51795	1.3268	0.818075	0.325909	1.18802	-0.461272	1.74477	0.940101	0.406669	-0.2012	1.41401	-0.663114	-0.176004	-0.163675	0.754085	0.17336	0.456357	-0.772809	-0.757831	-0.226471	1.2148	-0.638418	-0.972859	0.934379	-0.346604	0.234558	0.96761	-0.760478	0.683687	-0.164342	-0.846853	-1.46979	-1.50735	-1.02206	-0.390385
HER2_pY1248	0.42172	0.081468	0.30236	1.0357	1.0093	0.69157	-0.16987	0.20938	-0.086468	-0.21935	-0.01526	0.23743	0.63146	-0.11295	0.17331	0.25243	0.10619	-0.2477	-0.039811	-0.106	0.23267	-0.020966	0.040695	-0.05747	0.0377	3.3218	0.095784	0.29506	0.1164	-0.038155	0.32009	0.039493	0.19575	0.13429	-0.025539	0.08755	-0.023921	0.35259	0.13262	-0.21842	1.5787	-0.26651	0.088013	3.6931	-0.040453	0.39468	0.089517	-0.063174	0.62236
PHLPP	-0.101505	-0.016692	-0.0323035	-0.0931185	-0.334834	0.231171	-0.268219	-0.101318	-0.0859074	-0.272469	-0.257517	0.0134737	-0.0552444	-0.346205	-0.349832	-0.620143	-0.0849655	-0.292794	0.143119	-0.0996503	-0.114208	0.144487	-0.0615561	-0.25753	-0.354138	-0.561264	-0.305296	-0.273996	-0.0952927	-0.437077	-0.0668182	-0.231641	-0.332645	-0.186652	-0.398623	-0.552099	-0.15435	-0.114911	-0.445919	-0.30985	-0.27608	-0.147392	-0.353679	-0.429356	-0.274708	0.167527	-0.179258	0.0766455	-0.24279
CD29	0.372749	0.0324858	0.00430538	0.653788	0.0799462	0.33569	0.349935	0.284347	-0.135707	0.0903219	0.138941	0.132601	0.0368511	0.116489	0.148192	0.21145	0.464148	0.265437	0.109433	-0.0371919	0.0711503	-0.512037	0.211276	0.162096	0.215111	0.403166	0.35606	0.250898	0.21651	0.276676	0.266307	0.0485881	0.135553	0.120331	0.224015	0.150856	-0.05224	-0.00783879	0.15935	0.159806	0.185626	-0.0629837	0.269868	0.376725	-0.0943118	0.126055	0.0963799	0.770928	-0.101313
BCL2A1	-0.30191	0.23207	-0.053447	0.98262	-0.22195	1.4237	-0.058139	0.048528	0.12503	-0.18106	-0.19988	0.49631	-0.23578	0.13432	0.41358	-0.14725	0.41745	0.011634	0.039381	-0.15208	0.19157	0.29281	0.19209	0.028641	-0.20193	-0.11773	0.32546	0.15474	-0.14081	-0.25114	0.18338	0.1131	0.041924	-0.16796	0.079743	-0.016107	-0.023589	-0.32458	-0.27308	0.025605	-0.24398	-0.091243	-0.090953	-0.20981	-0.20948	0.99315	-0.13067	0.22814	-0.14509
IDO	0.335114	0.47563	4.03953	0.384039	0.762826	1.32796	0.986563	1.32106	0.828638	2.04753	0.65347	0.424104	0.205267	0.00332997	0.395129	0.586841	1.55264	0.177638	1.4623	3.51975	1.24087	0.0154986	0.776279	0.0234073	1.99284	1.57638	0.134613	2.23439	-0.113693	1.07508	0.189786	2.16748	2.97082	1.75757	1.25947	4.81347	-0.493962	0.604549	0.97898	-0.257165	-0.55665	2.27384	1.54863	1.5943	1.70537	0.648382	1.71976	0.644399	0.109426
PDK1_pS241	-0.29895	-0.013496	0.20839	-0.97419	0.17838	-0.1596	0.011598	-0.0080576	0.00032475	-0.11547	-0.081701	0.10227	-0.095371	-0.088056	0.16449	0.15326	0.037404	0.089891	0.0098778	0.14364	0.20571	0.44988	0.33009	-0.2296	0.2463	-0.026611	0.019797	0.34466	-0.10544	-0.12466	-0.1224	0.31202	-0.056146	-0.07753	0.16559	0.32973	0.068391	-0.36182	0.085259	0.21166	0.1152	0.037119	0.24299	-0.30247	-0.051759	-1.1795	0.20483	-1.303	0.26158
LC3A-B	-0.611921	0.0914224	-0.188142	0.082991	-0.511419	0.693479	-0.0837557	0.0128132	-0.291413	-0.221847	-0.060615	0.203418	0.012207	0.680723	0.229892	0.0400271	0.44174	0.348449	0.0392702	-0.316395	0.333857	-0.0669263	0.268738	-0.039717	0.200212	-0.546196	0.667684	-0.284144	0.136729	-0.198433	-0.00619228	-0.0575739	-0.00888044	0.248992	0.114741	-0.1728	-0.168515	0.00769842	0.176571	0.124068	0.0163982	-0.137288	-0.410387	-0.0836887	0.172965	-0.262484	-0.503744	0.517857	-0.436187
MRAP	0.235879	0.316902	0.226811	0.154888	0.0202945	0.262641	0.0209795	0.0488454	0.225418	0.121427	0.11975	0.0249746	0.0768855	0.0540808	0.375422	-0.0048054	0.105443	0.138637	0.193557	0.245364	-0.0446935	0.208449	0.223423	0.0857273	-0.100077	0.0386927	0.114622	0.0686432	0.42277	0.0334131	0.162985	0.130934	0.135893	-0.00326512	0.00759476	-0.0277763	0.0810134	0.336955	-0.0223594	0.151618	0.213871	0.157646	0.304239	0.0669141	0.135727	0.250293	0.146246	0.376722	0.171331
DIRAS3	-0.053447	0.52873	-0.080529	1.1389	-0.025632	0.2165	0.20725	0.31397	0.012799	0.30165	0.39715	0.43092	0.17751	0.37881	0.35555	0.471	0.4698	0.42924	0.21454	0.19329	0.62091	-0.53932	0.22543	0.31298	-0.56348	0.16289	0.49815	-0.036114	0.53121	-0.27065	0.2043	-0.060217	0.5322	0.17537	0.15533	0.14159	-0.81359	-0.64651	-0.053639	0.40025	0.22071	-0.51847	0.12523	-0.18028	0.12672	0.65704	0.35846	0.59873	0.17933
B7-H4	-0.500636	-0.244877	-0.325889	0.302204	-0.412532	-0.18298	-0.297807	-0.174209	-0.339253	-0.266079	-0.455399	0.063595	-0.631438	-0.31108	-0.200582	-0.250923	-0.000248004	-0.210605	-0.516074	-0.39797	-0.246666	-0.211315	-0.312936	-0.227507	-0.296638	-0.54737	-0.0433851	-0.339223	-0.364149	-0.273486	-0.0979724	-0.438832	-0.183191	-0.334296	-0.259818	-0.225242	-0.148558	-0.541797	-0.396095	-0.247597	-0.469708	-0.396261	-0.394705	-0.363833	-0.279412	-0.175896	-0.405065	-0.0623996	-0.263892
PKCALPHA	0.29053	0.76645	1.2172	-0.29062	1.336	-0.33095	0.63113	0.80712	0.43029	0.20122	0.46687	0.9411	-0.15254	0.55534	0.31047	0.61362	0.95227	0.79567	0.1077	0.76211	0.51822	0.32676	0.54473	0.42438	0.33285	0.83841	0.78293	1.1057	0.8342	0.97813	1.0354	0.069146	0.18204	1.2403	0.58246	0.82679	1.0355	0.2229	0.79756	-0.033922	0.75288	-0.11072	0.30962	0.56252	0.77217	1.2568	0.62109	-0.66788	0.45526
BRCA2	-0.014883	0.35922	-0.21331	0.32785	-0.4768	-0.10317	-0.24399	0.29309	0.14249	0.28143	0.70122	0.48596	-0.26024	0.073637	-0.16171	0.021735	0.78328	-0.10916	0.37852	0.081647	-0.12693	-0.35058	0.12883	0.22947	-0.41702	0.022495	0.88088	-0.0057144	0.6294	-0.082641	-0.036136	-0.51351	0.22165	-0.38701	-0.0072788	-0.020037	-0.48996	-0.49098	-0.35257	0.43811	0.013897	-0.53167	-0.23015	0.079978	-0.16575	0.25099	0.026263	0.3468	-0.015825
CHK1_pS296	0.06848	0.43591	0.36016	0.68671	-0.069651	0.27941	0.09475	0.017111	0.17268	-0.057982	0.052851	0.50312	-0.039711	0.22932	0.40876	0.21763	0.44314	0.11531	0.21535	0.15082	0.32935	0.19163	0.062346	0.21234	0.10566	0.23769	0.2575	0.015111	0.02296	0.22274	0.13721	0.26419	0.078871	0.19679	0.04051	0.26686	0.026928	0.16128	0.17675	-0.059083	0.13936	0.15201	0.12539	0.25937	0.39144	0.34429	-0.054388	0.33632	0.044985
P38_pT180Y182	-0.15042	-0.7607	0.55754	-1.3183	0.75964	-0.46444	0.20441	-0.49404	0.96477	-0.29857	0.24098	0.86821	0.11222	-1.2378	0.054335	0.75685	0.63178	0.18377	-0.33955	-0.34201	0.7812	-0.89312	1.3116	-1.2671	1.134	-1.1526	0.63042	1.651	0.65465	0.48616	0.43044	0.92955	-0.29422	0.68412	0.6424	0.45704	1.1814	0.13842	0.85884	-0.5231	-0.97685	0.24293	-0.91286	-0.20199	0.44155	-0.75226	0.14109	0.44203	0.06334
P27_pT157	-0.16979	-0.11732	-0.16639	-0.10133	-0.060011	0.11768	-0.20709	-0.28203	-0.18031	-0.23433	-0.26526	-0.07028	-0.20206	0.032037	0.024255	0.03682	-0.1107	-0.069706	-0.034316	-0.10603	-0.19436	-0.11418	-0.070881	-0.089608	-0.022206	-0.087919	0.077545	-0.10687	-0.15358	0.038722	-0.17804	-0.18341	-0.079096	0.0099416	-0.15997	-0.29223	0.023485	0.24055	-0.2095	-0.28427	-0.10569	-0.041124	-0.14812	-0.032378	-0.12998	0.015206	-0.093709	0.0012288	0.031389
Notch1-cleaved	0.00806404	0.0910156	-0.0845805	0.728311	-0.113537	0.0472388	-0.057298	0.128312	-0.0350163	0.12063	-0.120483	0.468914	-0.174536	0.0252822	0.313027	0.0576661	0.329445	0.0154626	-0.0788968	-0.0380824	0.173144	0.0559989	0.156495	0.0832075	0.122966	-0.0796691	0.349014	0.00760679	-0.0142418	0.0961919	0.113896	-0.0310909	-0.0231148	-0.0548584	0.0345652	0.153499	-0.0823254	-0.221851	-0.112444	0.0353658	-0.153921	-0.0155463	-0.136313	-0.0167377	-0.0542414	0.193584	0.010795	0.459825	-0.0311165
ATP5A	-0.494048	1.05826	1.23683	-0.538127	0.408666	-0.871263	1.76947	1.46575	2.95748	0.170185	1.98321	-0.138667	1.03749	0.163727	-0.837206	-0.107523	-0.193457	0.221046	2.06086	2.02174	0.857433	1.60303	0.73063	0.209123	-0.42229	0.222092	0.1762	-0.412457	0.592038	0.643833	-0.696624	2.48094	-0.649409	-0.426963	0.109103	-0.506587	0.810359	2.99523	0.66856	-0.532756	0.417772	1.4152	-0.159962	-0.147252	1.32197	1.62679	1.18159	-0.798735	0.656707
PR	0.13424	0.30703	-0.12415	1.1006	-0.18861	0.18607	0.10762	0.24321	-0.018765	0.30689	0.34758	0.51134	0.0035473	0.04942	0.4029	0.1337	0.49326	0.15035	0.061639	0.25955	0.45241	-0.045842	0.0059903	0.19357	-0.15293	0.11037	0.51723	-0.3358	0.29	-0.044457	0.27081	0.25539	0.081046	-0.16203	0.15788	0.15938	-0.2187	-0.31643	0.11997	0.24834	0.38526	-0.089465	0.18471	-0.2819	-0.097737	0.090792	0.12888	0.20247	0.074966
4EBP1_pS65	-0.46722	0.20293	-0.070459	-0.082912	-0.13612	-0.38197	-0.18835	-0.52733	-0.39928	-0.49969	-0.038218	-0.35587	-0.065381	0.090356	-0.40599	-0.13922	-0.34328	-0.2415	0.029772	-0.17786	-0.1637	-0.23647	0.071611	0.1182	0.058437	-0.056145	-0.21352	0.2698	0.47653	0.59303	0.15679	-0.11378	-0.076537	0.0030014	-0.14205	-0.25037	0.15493	0.092515	-0.17229	-0.19322	-0.14243	-0.39462	-0.26742	-0.18472	0.11638	0.31546	-0.18757	-0.1439	-0.32697
CHK1	-0.26375	-0.46604	-0.3228	-0.39402	-0.47109	-0.46991	-0.42151	-0.44375	-0.52546	-0.32031	-0.39101	-1.006	-0.086681	-0.32828	-0.13709	-0.6122	-0.73681	-0.35478	-0.19631	-0.39068	-0.91144	-0.4966	-0.44898	-0.12354	-0.75247	-0.12136	-0.71753	-0.57684	-0.60104	-0.36447	-0.46705	-0.34888	-0.35284	-0.37307	-0.24789	-0.52853	-0.43955	-0.194	-0.2176	-0.36489	-0.45332	-0.33706	-0.38689	-0.27731	-0.50804	-0.52678	-0.22894	-0.52772	-0.5491
BETACATENIN	0.14059	-1.435	-0.39358	-2.2221	-0.29433	-2.53	-0.48793	-0.58433	-0.7842	-0.61448	-0.27282	-3.3981	-1.3676	-0.31436	-1.2581	-0.95803	-2.7655	-1.0436	-0.45189	-0.79705	-2.0433	-0.29474	-0.95082	-0.84238	-0.48667	-0.32254	-1.8265	1.5513	-0.49552	-0.0014217	-0.08778	-2.6513	-1.1205	-0.40183	-0.47114	-0.88229	-1.3594	-0.29229	-0.51811	-1.3386	-0.69743	-0.32868	0.17371	0.84659	-0.52105	-1.0367	-1.3437	-3.7441	-0.23189
BRAF_pS445	-0.21079	-0.033465	0.12947	-1.0255	-0.13229	-0.69557	0.11831	0.13413	0.072435	-0.16263	-0.25522	0.017165	0.44198	-0.18533	-0.30842	0.23314	0.086299	0.15357	0.029696	-0.10656	0.014831	-0.12873	-0.025678	-0.13373	0.20788	-0.42453	-0.18638	0.27667	0.12747	0.40661	0.032968	0.2731	0.083417	0.39457	0.42894	-0.14579	-0.014245	-0.24315	0.34005	-0.20676	-0.28938	-0.0049089	0.019663	0.099761	0.42793	-1.0119	-0.022034	-0.17873	-0.52683
P70S6K_pT389	0.727	0.35234	0.25376	1.0039	0.65133	0.34459	0.44713	0.41906	0.77293	0.6273	0.70285	1.046	0.39052	0.36203	0.83943	0.82005	0.89556	0.19021	0.43555	0.31755	0.53528	0.3482	0.24204	0.41151	0.67053	0.41988	0.27638	0.13138	0.25176	-0.12762	0.53552	0.18375	0.66519	0.13438	0.40064	0.62028	-0.13105	-0.15969	0.28549	0.46021	0.64268	0.17131	0.44756	0.075514	0.15594	0.38276	1.277	0.47251	0.36828
MYOSINIIA_pS1943	0.1852	-0.93406	0.51091	-0.032609	0.16111	-0.10969	0.066476	-0.94111	-0.42176	-0.26154	-0.48955	0.014417	0.18178	0.74221	0.18791	0.31135	-0.24066	0.38392	0.41042	-1.3864	-0.58853	0.27649	0.6442	0.71949	0.097827	0.028802	-1.525	0.79413	-0.15396	-0.44912	0.733	0.69852	0.65939	0.13862	0.52576	0.2491	0.31255	0.36367	-0.00026942	0.98882	-0.17669	0.085925	-0.51028	-0.54969	0.38943	0.5497	-0.085284	0.70755	-0.41323
ERRalpha	0.917085	-0.0310283	0.183232	0.0484867	0.457683	-0.445615	0.854307	-0.23333	-0.0367109	0.651882	0.901756	-0.697062	-0.0598312	0.732995	1.12121	0.387277	-0.6179	-0.248641	0.117203	0.648096	0.109954	0.0291339	-0.545659	0.671248	0.220169	0.545576	-0.317138	0.379821	0.257734	0.334634	0.138428	0.00232084	-0.0767641	0.250332	0.223059	0.264148	0.563685	0.645456	-0.21007	-0.244373	0.401888	0.751	0.551643	0.311354	0.13716	-0.391098	0.323975	-0.702548	-0.0126996
GRB7	0.238861	-0.00785056	0.314906	-0.0212671	0.154278	0.103967	-0.0601217	0.168088	0.121995	0.138366	0.0181413	-0.195909	0.574458	0.172459	0.329626	-0.0131655	-0.264252	0.0512146	-0.0399185	0.201806	0.105835	0.0497974	-0.337684	0.0763214	0.379886	1.88089	0.0900472	0.0259479	0.301234	0.495623	0.0862588	0.814191	-0.00675402	0.260878	0.165221	1.23387	0.0630573	0.766851	-0.11766	-0.0557538	2.66199	0.00485574	0.783637	2.62254	0.174364	-0.0193471	0.576735	-0.241516	0.873441
PAXILLIN	-1.1808	-0.44024	0.37611	-1.354	-0.99575	-2.6709	-0.79393	-1.654	-2.9874	-1.2134	-0.59164	-2.4201	-0.67334	0.61681	-2.7446	-0.85339	-2.545	-2.5824	0.49269	-0.51197	-1.1158	0.3463	-0.42112	0.37925	-0.17271	-0.35261	-0.69328	0.58925	-0.10636	-0.42063	-0.11917	-0.94846	-3.4694	-0.86304	0.51334	-1.1747	-0.36992	-0.66951	-0.93372	-1.4406	-0.67735	-1.3445	-0.90825	-0.76422	-1.1805	-1.732	-2.1494	1.3535	-0.36054
MIG6	0.24341	0.20394	0.23993	0.49331	0.07208	0.69158	0.043054	0.10587	0.2652	0.099517	0.12234	0.24843	-0.0019308	0.18985	0.17606	0.067766	0.28285	0.17214	0.36726	0.089691	0.31556	0.22869	0.16047	0.14872	0.20228	0.23539	0.15273	0.064626	0.58741	0.24491	0.20545	0.26877	0.41406	-0.08388	0.36164	0.17422	0.1433	0.28954	-0.09716	0.13481	0.32262	0.13278	0.22431	0.34367	0.040991	0.29618	0.13901	0.42157	0.26671
PRAS40_pT246	-0.019485	-0.31947	0.0098132	0.43074	0.1333	-0.3217	-0.19074	-0.1687	-0.28909	-0.19426	-0.050247	-0.13986	0.14597	-0.30478	-0.24366	-0.13698	-0.23165	-0.31129	-0.23489	-0.20834	-0.30405	-0.12804	-0.15162	-0.31225	-0.033176	-0.19879	-0.32102	0.25543	-0.18951	0.075162	0.028188	-0.036705	-0.17279	-0.10616	-0.044692	-0.26494	0.20126	0.0062659	-0.12686	-0.30368	-0.18876	-0.10201	-0.18799	-0.34957	-0.23272	-0.0077012	-0.1604	-0.050221	0.018025
S6	0.3063	-1.1844	0.4424	-1.9964	-0.080044	-0.33491	-0.26106	-1.356	-1.9639	-0.75395	-0.32519	-2.4914	-0.44354	0.39502	0.20146	-0.36033	-1.9312	-0.56961	0.52467	-0.019668	-1.6868	0.11324	0.095405	0.46396	-0.71735	0.21365	-3.3293	0.11345	-0.63819	-0.32254	-0.35273	0.3014	0.084518	0.12066	-0.35509	0.12466	0.34479	0.45259	-1.1818	-0.0039312	0.05511	0.48852	0.19086	-0.59201	-0.66028	0.43002	-0.077869	0.3217	-0.49646
EMA	2.10697	-3.17678	-0.0170186	-3.08282	4.00183	-3.53272	-2.99883	-1.72075	0.683583	-3.11117	-1.06605	-2.84285	0.185809	-3.73659	2.58477	0.269818	-3.63698	-4.08165	-2.80083	-3.02602	-1.76744	-3.40606	-2.7407	-3.68079	-3.32593	0.710167	-3.08546	-2.47465	-2.55421	-0.197309	-3.77	-1.82642	2.7706	0.20162	-3.26713	-2.02896	-2.78124	0.397904	-3.16471	-2.44234	1.62202	-3.33421	0.916377	1.55963	-1.00535	0.532677	0.648673	-3.49353	0.509826
Lyn	2.4009	0.486287	0.641585	-0.250507	1.46957	-0.214561	0.536691	0.796223	1.21513	0.398741	0.206262	0.39781	-0.134453	0.0377547	0.853993	0.483663	0.897249	0.0567061	1.00051	0.947037	0.373542	-0.13977	0.276456	-0.322952	-0.0941077	0.398509	0.393534	-0.161175	0.227403	0.955268	-0.382887	0.707168	1.41746	0.281891	0.551005	0.06782	0.240437	1.04279	1.20311	0.487861	0.744997	1.77519	1.7291	1.30114	0.413049	-0.399027	1.93554	-0.461	0.179287
PKCPANBETAII_pS660	-0.31937	-1.1915	0.22875	-1.0713	0.48918	-1.7437	-0.23295	-0.67608	-0.032032	-0.50688	-0.026772	-0.46423	-0.21882	-0.92103	-0.83097	-0.0031702	-0.1585	-0.81684	-0.33489	-0.3962	-0.171	-0.54649	-0.64729	-1.4525	0.2006	-0.2347	-0.24913	0.20584	0.027891	-0.22216	-0.18318	0.33293	-1.0676	-0.32215	-0.13556	-0.39906	0.079406	0.0052499	0.44842	-1.4518	-0.38677	-0.36892	-0.11081	-0.2507	-0.51583	-2.0251	-0.2396	-3.0582	-0.31301
TRIP13	0.0638001	0.398379	0.860725	-1.18227	-0.065984	0.556563	1.36298	-0.156213	-0.143969	-0.136765	-0.153198	-0.321009	0.298228	0.801482	0.146743	-0.772888	-0.541507	0.248706	0.815663	0.087847	-0.897334	0.508039	0.35964	1.1945	-0.575339	-0.57045	-0.439985	-0.350645	-0.0178822	-0.617511	-0.151337	0.0874211	-0.279152	0.119427	1.37968	-0.498951	0.349571	0.515047	0.140024	1.2229	-0.065295	1.17645	-0.747282	0.859696	-0.096807	-0.0268586	0.00167384	0.488843	-0.586265
PAICS	-0.407362	-0.558679	-0.273762	-0.572678	-0.452968	0.270242	-0.596571	-0.794476	-0.552207	-0.485004	-0.189363	-0.615811	0.985463	-0.0487713	0.117241	-0.716687	-0.61635	0.162111	-0.649513	-0.771328	-1.26962	-0.855484	-0.213017	0.367663	-0.410469	-0.201114	-0.714916	0.241323	-1.03104	-0.611252	-0.268904	-0.131532	-0.18817	-0.0939616	0.446235	-0.236482	0.219105	0.120558	-0.068288	0.22416	-0.686607	-0.0972214	0.142027	0.149602	0.460764	0.400997	0.0433176	0.497993	-0.934872
RAB11	-0.28765	-0.30712	-0.2935	0.13895	-0.21013	-0.30419	-0.41259	-0.3212	-0.10727	-0.41846	-0.44283	-0.16751	-0.32795	-0.33417	-0.072346	-0.28112	-0.10997	-0.31833	-0.35271	-0.40109	-0.14555	-0.22547	-0.14565	-0.39214	0.31621	-0.18866	-0.41429	-0.13145	-0.39386	-0.34581	-0.26303	-0.32014	-0.0094833	-0.28771	-0.33866	-0.22611	-0.1731	-0.29707	-0.4294	-0.41569	-0.24402	-0.33523	-0.29358	0.22371	-0.18659	-0.058583	-0.078673	-0.27702	-0.3329
XBP1	0.94706	1.7561	2.451	3.2695	1.2587	1.8014	0.95123	0.67705	1.0512	2.7362	2.0322	1.5771	0.53957	0.83116	0.75044	1.7112	0.64782	0.36524	0.46054	0.79905	2.6877	0.49281	0.39006	0.35514	2.8419	1.3574	1.9414	0.57763	2.5305	2.8785	0.47557	-0.13837	0.21886	1.2757	0.2991	1.1004	0.85714	0.82622	0.8303	0.33081	2.3828	0.62339	0.44236	1.0025	0.35333	2.596	1.4184	-0.15005	2.1078
CREB_pS133	-0.296204	-1.40278	-0.121197	-1.56766	0.0311192	-2.84591	-0.232878	-1.43069	-0.696048	-1.50599	-0.123937	-1.01204	0.058003	-1.63967	-0.888104	-0.0968533	-1.24358	-1.45761	-0.890163	-0.651529	-0.704414	-1.49453	-0.995045	-1.23442	0.139906	-1.72574	-1.86179	1.19314	-0.107372	-0.665242	-0.0251551	-0.16898	-2.13257	0.0879439	0.178278	-0.157707	0.824849	-0.278048	-0.261009	-2.33887	-1.19624	-0.128865	-0.655605	-0.989472	-0.212355	-1.26893	-0.484374	-2.21703	-0.35239
CD44	-0.268805	0.33263	1.44073	1.65965	-0.637794	1.3989	0.0179849	0.691362	-0.0169339	0.420891	-0.00930704	0.735128	-0.158501	0.519023	0.218475	-0.121075	0.934551	0.999558	0.796702	2.31384	-0.0333536	1.22321	0.753607	1.56539	-0.480973	0.558311	1.11542	1.49298	0.070281	-0.0170103	0.294245	-0.474948	1.02957	0.126297	0.573971	0.523469	1.85396	-0.691939	-0.0296559	2.27623	-0.105951	0.276064	-0.630289	-0.386692	0.361485	1.75001	-0.362745	1.18328	-0.00440992
CDK1_pY15	0.45414	0.098958	0.19048	-0.014994	0.2836	0.26596	0.50269	0.31704	0.34972	0.098135	0.12006	-0.043703	0.56817	-0.17333	0.54213	0.083522	0.098065	0.27776	0.33137	0.16292	-0.53413	-0.052664	0.19324	0.054557	0.39682	0.029737	0.10655	-0.37383	0.069275	0.28399	0.042452	0.70823	0.2928	0.30454	0.49678	0.24746	0.3258	0.81382	0.28128	0.38311	-0.11952	0.44544	0.26107	0.17179	0.050966	0.06612	0.70241	1.1928	0.10123
NRAS	-0.034461	0.25603	0.089713	0.55269	0.10983	0.49921	0.19453	0.11708	0.27206	0.20956	0.16092	0.36654	0.020488	0.20055	0.21831	0.11802	0.25707	0.33565	0.41238	0.098879	0.080518	0.29071	0.29362	0.26334	-0.044684	0.26681	0.40218	-0.16418	0.056384	0.13813	0.11216	0.16257	0.38922	0.15479	0.050163	0.0032467	0.4579	0.23497	0.14208	0.30219	0.19276	0.19933	0.12964	0.037002	0.19773	0.37891	-0.067096	0.27763	0.31669
STATHMIN	0.18755	0.58277	0.1616	1.8932	0.14717	0.61075	0.15624	0.373	0.38597	0.22202	0.075492	0.90434	0.46585	0.43572	0.71992	0.22072	0.76549	0.46651	0.48263	0.27471	0.61641	0.46545	0.49413	0.34048	0.26795	0.13548	0.81765	-0.11787	0.39908	0.23248	0.3845	0.27907	0.52302	0.28251	0.30016	0.42289	-0.039643	0.14482	0.11431	0.29183	0.21349	0.091322	0.18954	0.18441	0.18244	0.88247	0.31255	0.82955	0.46573
BiP-GRP78	0.242641	-0.00311999	0.183952	-0.0822209	0.250844	0.26222	0.140647	0.124318	0.342052	0.105081	0.139309	0.0188553	-0.0437072	0.166716	0.0922433	0.26502	0.224005	0.22617	0.0809968	-0.0893398	-0.101446	0.0336386	0.0846747	0.222819	-0.0539758	0.113465	0.243905	0.0343979	-0.133268	0.0955836	0.156015	0.531088	0.35688	0.0991258	0.290296	0.0420395	-0.0144732	0.257941	0.0936769	0.514818	0.0886455	0.0772912	0.073996	0.425831	0.165203	0.0301021	-0.0651265	0.205432	0.0463077
MLKL	0.440722	1.18513	1.88478	0.283658	1.01235	1.01451	0.740884	2.18056	2.86635	0.720805	0.331579	0.490095	1.14499	0.533737	0.579796	0.599269	1.1716	1.30217	1.91227	0.76123	1.30568	1.10816	1.8371	0.21317	-0.225652	1.43154	-0.307205	0.69874	0.622754	1.2145	0.39532	1.35356	1.83492	0.5641	1.22511	1.35607	1.23641	2.16161	0.302538	1.51058	1.38005	1.15912	0.604942	0.362594	1.08502	2.07153	0.787802	2.99658	0.8864
ATR	-0.145412	-0.138502	-0.059986	0.10004	-0.0342553	0.436726	0.00619092	0.0609424	-0.114818	-0.105501	-0.325046	-0.0161452	-0.0840914	0.0364049	-0.176684	-0.232892	-0.0926067	0.0133067	-0.0450224	-0.233267	-0.123975	0.257355	0.0521491	0.0666705	-0.322686	-0.191735	0.0924585	-0.108618	-0.187571	-0.221163	0.0796269	0.122476	0.0267014	-0.143012	-0.0640366	-0.0295515	0.229154	-0.0636956	-0.194812	0.00509337	-0.0416311	0.0259904	-0.276045	-0.220344	-0.192104	0.246372	-0.0342155	0.0699582	-0.155781
CD38	-0.0190563	-0.0420586	0.0649995	0.404303	-0.0583842	0.914417	0.213777	0.267557	0.656096	-0.128502	-0.22072	0.506333	-0.138647	-0.172593	0.024989	0.333168	0.78582	0.679349	0.153702	-0.0752443	0.28188	-0.24763	1.09355	-0.0288479	0.109675	0.165637	-0.0961341	-0.0229129	0.0102081	0.382416	-0.138558	0.442443	1.23735	0.0558891	0.0826246	0.207391	-0.150937	-0.141918	0.470334	0.768883	-0.175849	-0.0293378	0.0711398	0.52497	0.512191	0.0841828	0.286354	1.46619	0.317776
PDK1	-0.25577	0.067548	0.20212	-0.42506	0.050172	-0.0096626	-0.060344	0.028829	-0.019713	-0.081804	-0.089984	0.12841	-0.07599	-0.0117	0.16752	0.084681	0.079731	0.079507	-0.05702	0.12934	0.14278	0.37368	0.26931	-0.076134	0.27933	0.10792	0.041029	0.28191	-0.011445	-0.090433	-0.12683	0.43154	-0.0055013	-0.1315	0.14299	0.22762	-0.11997	-0.28707	0.029801	0.11266	0.0007549	-0.044697	0.18657	-0.088052	-0.099552	-0.10134	0.1817	-0.17198	0.25318
Glucocorticoid-Receptor	-1.36638	-0.688166	0.478029	-1.74821	-0.533213	-1.50243	-0.0056917	-0.975883	-1.3674	-0.399612	-0.444045	-1.0073	0.0279222	-0.437024	-2.00937	0.221877	-0.743233	-1.21689	0.79185	0.396723	-0.494473	0.369777	-0.46556	0.300267	0.0685819	-0.401393	-1.14343	0.630302	-0.306379	-0.175149	-0.466017	-0.707139	-1.13015	0.247304	0.330118	-0.54489	0.0923201	-1.01552	0.387757	-0.8281	-1.57826	0.699664	-1.16915	-1.31977	0.175298	-1.53368	-1.75453	-1.91936	-0.22068
PI3KP110ALPHA	0.35223	0.39316	0.19472	-0.43835	0.13483	0.068776	0.44151	0.54493	0.066996	0.42706	0.38256	0.42234	0.37931	0.47755	0.044617	0.466	0.26692	0.44526	0.23118	0.50593	0.41657	0.47606	0.40027	0.78089	-0.048772	0.1655	0.35752	0.079001	0.30661	0.21513	0.30055	0.16284	0.30871	0.15517	0.58111	0.18265	0.36007	0.052508	0.42142	0.39267	0.18642	0.64862	0.39816	0.14505	0.49163	-0.11416	-0.07018	0.35984	0.30883
SCD1	-0.32193	-0.14161	-0.24123	-0.85358	-0.3795	0.46679	-0.15463	-0.15614	3.9569	0.016696	-0.16311	-0.57732	-0.0028306	-0.045668	-0.44458	-0.1568	0.18331	-0.08862	-0.5271	-0.35883	0.42918	-0.18962	0.033775	0.47403	1.4751	-0.10687	0.10346	0.10532	-0.12079	-0.13932	0.029401	-0.18137	0.12337	-0.10782	-0.22852	-0.58423	0.35216	-0.21366	-0.25573	0.2671	-0.10738	0.068526	-0.16835	-0.24054	0.18504	-0.11667	-0.33873	0.42836	0.96006
TFRC	-0.47935	-1.3281	-0.23639	-1.3798	-1.0091	0.49347	-0.61826	-0.66738	-0.92208	-1.0479	-1.2574	-1.7079	-0.43623	0.64363	0.78014	-1.256	-0.95426	0.33161	0.57698	-1.3589	-2.648	0.22381	-0.9247	1.1208	-1.4693	-0.94654	-1.0388	-0.76427	-1.7896	-0.19383	-1.1978	-0.28534	-0.19855	-1.0217	-0.70408	-1.1247	0.12758	-0.18621	-0.70785	0.89013	-1.2909	0.80629	-0.78121	0.41754	0.55764	0.28915	-0.75831	0.45012	-2.0062
MCT4	-0.202465	-0.0351385	0.374972	0.0204042	0.270092	0.761464	0.537049	0.565345	0.567043	0.110571	-0.133511	0.0300752	-0.104951	0.734444	0.140492	-0.0732524	0.467812	1.1658	1.81543	0.0500368	0.0358153	1.45367	-0.260161	0.191694	-0.145709	0.704149	0.58121	1.07316	0.281431	0.213593	0.145944	0.235992	0.073402	0.0885125	1.12279	0.488687	0.624438	0.547296	-0.0668439	0.445986	0.201464	0.118838	-0.155803	1.47815	-0.0741417	1.12144	-0.0964949	-0.0908335	0.365809
RAD50	-0.56025	0.543	-0.41893	-0.97497	-0.34872	-0.66351	-0.22488	-0.27478	-0.15046	0.051081	0.10645	0.082385	-0.36565	-0.49942	-0.13729	-0.16275	0.33663	-0.27658	-0.24148	-0.0034985	-0.61167	-0.89866	-0.0012247	-0.51727	0.52358	-0.054857	1.1245	-0.26116	0.31709	0.4609	-0.55519	-0.10491	-0.21414	-0.48943	-0.046253	-0.37936	-0.85248	-0.45315	0.0031357	-0.13659	-0.0027641	0.019001	-0.1933	0.09694	0.18791	-0.91012	0.48686	-0.4239	-0.20157
MERIT40	0.0107302	-0.50581	-0.279315	-0.695458	-0.343073	-0.150147	-0.290687	-0.48631	-0.0613624	-0.0156162	-0.414046	-0.287945	0.0737171	-0.11273	-0.254743	0.0566861	-0.145284	-0.174698	-0.256094	-0.295228	-0.185265	-0.515829	0.346982	-0.238222	-0.151781	0.107938	-0.307861	-0.118285	-0.493942	-0.157501	-0.198546	-0.301672	0.594953	-0.0233754	0.00925093	-0.235248	-0.00636177	-0.16998	0.070626	0.0862885	-0.266051	-0.316157	-0.346042	0.174342	-0.254782	-0.359378	-0.312762	0.201098	-0.331343
HSP27_pS82	-2.22423	1.40963	2.39618	-0.994876	-0.780304	0.553703	3.40258	1.71505	0.215234	0.674994	0.694939	2.28438	2.34137	-1.72749	-0.833053	0.827368	2.60022	1.48349	-0.207258	1.54734	0.841196	-0.236544	3.85798	-1.05791	0.716136	-1.67319	2.72673	3.07694	0.942006	1.62567	0.891447	-0.099171	-1.26023	2.82187	1.20266	0.773297	3.71052	-0.744115	3.03658	0.99592	0.20609	1.25963	-0.857711	0.190668	2.51648	-0.237125	-0.270422	0.546069	-0.572611
Histone-H3_pS10	-0.379069	-0.620267	0.270769	-0.374838	-0.493691	-0.417571	-0.579039	-0.826624	-0.527091	-1.04121	-0.305605	-0.744428	0.167504	-0.849426	1.02927	-0.562892	-0.746662	-0.691694	-0.473826	0.0894429	-0.633938	-0.112748	-0.500175	-0.783552	-0.348589	-0.744301	-1.23608	-0.379934	-0.539484	-0.624494	-0.453311	0.807026	-0.463237	0.00697027	-0.492646	-0.429108	1.06088	0.544465	-0.571993	-0.882558	-0.689309	-0.575084	-0.314434	-0.852956	-0.482821	0.473986	-0.412716	-0.0546706	-0.103744
Cdc42	-0.245354	-0.0600974	-0.177463	0.751823	-0.00973535	0.038596	-0.093425	0.0559982	-0.0329339	-0.107868	-0.315251	0.440377	-0.289299	-0.086387	0.160675	-0.00477634	0.498181	0.185024	0.00452722	-0.150873	0.318756	0.0665427	0.246998	-0.180561	0.0657052	-0.0958111	0.165116	-0.0405983	-0.198343	-0.134326	0.0121619	0.0466973	0.373571	-0.121095	-0.0505285	0.111807	-0.286497	-0.342035	0.06826	-0.029463	-0.116743	-0.180236	0.0285152	0.0577818	0.077672	-0.00155211	-0.252742	0.11361	-0.302194
RAB25	0.77422	1.148	0.45016	-0.84553	0.97148	-0.47418	0.58535	0.74228	1.1	0.92217	0.78467	-0.82841	0.91464	0.10119	0.74655	0.45629	-0.49678	0.14682	-0.80004	0.58959	0.24543	0.50591	0.46826	0.23137	0.23043	1.1934	1.3561	0.6324	0.74439	0.82024	0.54869	0.89194	1.8745	0.75046	-0.067069	0.67023	0.6679	0.33313	-0.17645	-0.55141	1.3334	0.65899	1.0475	1.0956	1.133	0.85269	1.4326	-0.49228	1.1416
PAX8	0.0495503	-0.331193	0.0821691	0.361124	0.0679169	-0.513411	0.0345787	-0.381704	-0.234575	-0.0755219	0.630741	-0.16683	0.871131	0.0413936	-0.574526	-0.0341695	-0.337926	-0.503123	-0.657493	0.0790442	-0.2794	-0.0578851	-0.0630749	0.166924	-0.141239	0.62662	-0.18758	1.29424	-0.29575	-0.132575	0.934852	-0.518544	-0.0822876	0.443753	0.181839	-0.114857	1.57581	-0.548156	0.575312	-0.445475	-0.435797	0.298509	-0.133606	-0.308529	0.411985	-0.011571	-0.635097	-0.216278	-0.511508
CD45	-0.0682279	0.503723	0.231677	1.08607	0.176089	0.00407384	0.158714	0.363359	0.788876	0.25293	0.125242	0.886444	0.342784	-0.102209	0.0796209	0.834045	0.860605	0.20881	0.932855	0.537147	0.52124	-0.216759	0.786197	-0.139905	0.676208	0.0885086	0.277091	0.0863644	-0.0514278	0.631549	-0.151399	0.962654	0.623239	0.462239	0.328278	0.486167	-0.255167	-0.326921	2.00531	0.145516	-0.0845018	0.398458	0.0290678	-0.014392	1.1734	-0.0825911	-0.0960829	0.580461	0.144757
c-Abl_pY412	0.103693	0.00968224	-0.557421	1.41676	-0.00592132	0.00516058	-0.455766	-0.218072	-0.219278	-0.0275774	-0.273249	0.676573	-0.47084	-0.37724	0.418515	-0.0279089	0.640337	0.0171457	-0.507289	-0.51732	0.169287	-0.287061	-0.152187	0.0226767	0.149945	-0.0906758	0.537397	0.0249475	0.116671	0.0896969	0.11301	-0.155189	0.0626795	0.0418981	-0.213141	0.232809	-0.625529	-0.527569	-0.184107	-0.119703	0.018057	-0.305042	0.117722	0.219379	-0.183317	0.115226	0.461967	0.261584	1.30454
CD49B	0.19722	0.22175	0.94846	0.010259	0.17206	1.2447	0.78971	1.031	0.80803	0.16992	0.52483	-0.056744	-0.08214	0.45429	0.58393	-0.036604	0.079339	0.92674	1.9675	0.30444	0.36691	0.41548	0.55915	0.94747	0.12113	0.14974	0.33378	0.14306	0.17711	0.87673	0.69061	0.40389	0.28229	0.11312	0.9046	0.81475	0.22576	1.0871	0.14883	0.74871	0.24753	0.65405	0.51504	1.5952	0.65859	1.0619	0.5318	1.1543	0.079318
PERK	0.362189	-0.798851	-0.386124	-1.12382	0.734252	-0.88962	-0.493774	-0.668735	-0.119234	0.0171616	-0.892825	-0.962001	0.18588	-0.110436	-0.39456	-0.148991	-0.808825	-0.522219	-0.28676	-0.434874	-0.803513	-0.625393	-0.908892	-0.262685	-0.625367	0.456543	-0.983095	-0.767548	-0.409639	-0.512338	-0.573887	-0.074063	0.329024	0.0322456	-0.880124	-0.507999	-0.619409	0.238525	-0.220821	-0.663714	0.357299	-0.17623	0.329883	0.0512478	0.0854272	-1.21819	-0.623551	-0.608456	0.013915
BAK	-0.5249	-0.86046	0.13578	-0.22428	-0.53097	0.80917	-0.7508	0.45604	-1.0622	0.10359	0.25221	-0.79206	0.44499	0.058512	-0.87501	-0.84483	-0.14313	-0.36357	-0.15263	-0.36136	-1.0243	1.1619	-0.82164	-0.076694	-0.34552	-0.44432	-0.72792	-0.97912	-0.52071	0.12471	0.12974	-0.82336	-0.396	-0.74263	0.095281	-0.78719	0.14073	0.31318	-0.52559	-0.12622	-0.39691	0.32904	-0.07927	-0.78985	-0.973	-0.086597	-0.5517	-0.47374	-0.32419
ATM	0.3025	-0.64362	-0.07268	-1.0232	1.0219	-1.5895	-0.42993	-0.69012	-0.28935	0.22879	-0.43927	0.043738	-0.052205	-0.0644	-0.06667	0.67748	-0.26587	-0.7897	0.30743	0.72415	0.2496	-0.66714	-0.90218	-0.72086	-0.26573	-0.19266	-1.1373	-0.90452	-0.36897	-0.061675	-0.91274	0.031345	-0.90178	-0.24371	-0.52198	-0.12729	-2.7998	0.50961	0.92354	-1.4298	-0.64113	1.525	0.042228	-0.29542	-1.0536	-1.7689	-0.7928	-1.6563	-0.23497
CLAUDIN7	1.8962	-1.0163	-0.38161	-1.2895	1.2499	0.53807	-0.49277	0.23804	0.39715	0.017412	-0.98321	-1.1519	1.6565	-0.74362	1.408	-0.56631	-1.3731	-0.50888	-0.1506	0.93144	-1.0678	-0.32139	-0.060805	-0.95576	0.28245	0.2847	-1.1787	-0.84122	-0.13647	-1.4384	-0.58027	0.36268	0.20188	0.73678	-1.0793	-0.27321	0.18208	1.2849	-0.89174	-0.2895	-0.040428	0.00028835	1.7881	1.9309	0.013334	1.7463	1.0529	-0.90223	0.89738
MYH11	-0.7735	0.21339	-1.2974	-0.41344	0.16363	-0.33	-0.11531	0.26401	-0.14713	0.25779	-0.23303	0.30019	-0.81275	-0.023481	-1.244	-0.00258	0.33875	-0.35017	-0.037978	0.036837	0.28441	-1.1736	-0.28095	-1.058	0.095849	-0.37677	0.552	0.059801	0.087591	-0.024099	-0.084275	-0.57775	-1.0415	0.00025418	-0.32758	0.2651	-1.5983	-0.53501	0.068799	-1.0746	-0.12154	-0.090782	-0.60253	-0.0062139	-0.039413	-1.2167	0.22343	-0.19561	0.088811
Enolase-2	-0.64228	-0.0699227	-0.234142	-0.283596	-0.345122	-0.519608	-0.379998	-0.27961	-0.600763	-0.635776	0.127964	-0.540097	-0.708776	-0.334821	-0.918299	-0.381718	-0.244503	-0.39917	-0.552248	-0.3257	-0.417222	0.00361837	-0.776838	0.0739816	-0.179288	-0.74848	-0.619028	0.456055	0.0776872	-0.285517	-0.312244	-0.923977	-0.57655	-0.303521	-0.0293358	-0.102818	0.0496727	-0.478529	-0.380122	-0.516376	-0.551986	-0.689349	-0.620309	-0.408736	-0.428596	-0.43959	-0.739798	-1.08079	-0.223682
PI3K-p110-b	0.195412	-0.00392388	0.0185779	0.22115	0.0892772	0.178009	0.0495863	0.165011	0.168164	0.157146	-0.0241428	0.0828724	-0.0854532	0.0542984	1.00955	0.0962611	0.174435	0.123677	-0.0916755	0.0711864	0.0425925	0.0117317	0.313015	0.0415636	0.0297334	0.266904	0.287192	0.0813383	0.0856591	0.868598	0.0585403	0.121229	1.06642	-0.028667	0.0707758	0.00341636	-0.155763	-0.101332	0.112095	0.161294	0.223408	0.0865847	0.604522	0.691679	0.155543	0.0134497	-0.0198963	0.416447	0.597731
MSI2	-0.191913	-0.273592	-0.742969	-1.09031	-0.132169	-0.978875	-0.615505	-0.197092	-0.247878	-0.0865649	-0.646221	-0.829973	-0.763705	0.0386263	-0.311237	-0.265131	-0.671281	-0.286069	-0.414276	-0.243717	-0.339053	-0.515425	-0.857453	-0.34293	-0.440705	-0.219551	-0.685606	-0.859676	-0.355764	-0.292296	-0.720511	-0.667912	-0.542112	-0.23246	-0.491087	-0.347554	-0.977256	-0.375283	-0.0497371	-0.801865	-0.422637	-0.356813	-0.254795	-0.0374065	-0.391231	-0.87347	-0.225495	-0.946941	-0.135344
MITF	-0.480492	0.115711	-0.35247	0.105896	-0.289109	-0.493674	-0.361229	-0.0129908	-0.262966	0.800307	-0.184213	0.375952	-0.142837	-0.0959974	-0.265223	-0.200936	0.161371	-0.221146	-0.0220707	0.495818	0.119923	0.208534	-0.226994	-0.161361	-0.241472	-0.418749	-0.0953463	-0.290509	-0.0906666	-0.206851	-0.136411	-0.269371	-0.287034	-0.299765	-0.299272	-0.220385	-0.335255	0.135733	-0.302132	-0.0816051	-0.0606028	0.145214	-0.196122	-0.493795	-0.274054	-0.328591	-0.341475	0.197465	0.0455943
PAX6	0.368631	-0.0111152	-0.365669	0.55231	-0.177809	0.105213	-0.474519	-0.0382648	-0.241615	-0.0208587	-0.240656	0.718971	1.26982	0.0262741	0.100945	0.0309301	-0.34363	-0.16591	-0.714914	-0.552876	-0.169553	0.104027	-0.244708	0.00294076	-0.0982669	1.0888	0.708581	-0.268862	-0.155876	-0.0302887	-0.024027	-0.579493	0.0247867	0.247828	-0.0238545	0.0549868	-0.0194467	-0.612533	-0.285633	0.0722213	-0.276092	-0.315143	0.145814	-0.188382	-0.264616	0.252238	-0.212698	0.138422	-0.171795
CtIP	-0.24603	0.109293	-0.190783	0.52041	-0.0412006	0.00442446	-0.0982335	0.118586	0.117406	-0.00640216	-0.207745	0.840121	0.0609907	-0.00455067	0.044963	-0.353243	0.52373	0.014784	0.0457417	-0.210274	0.429058	0.413894	-0.0470179	-0.0506424	-0.269835	-0.656171	-0.155051	-0.457272	-0.331062	-0.00495777	0.169747	-0.585313	-0.174121	-0.0777187	0.0972865	-0.0254371	-0.362517	-0.783652	-0.169514	-0.13867	-0.451358	0.22947	-0.305676	-0.487727	-0.16659	0.209819	-0.149664	0.166704	0.156926
EIF4G	0.51937	0.22139	0.53787	-0.73406	0.14097	-1.664	0.25275	0.13056	-0.34734	0.29856	0.1458	-1.1556	0.6897	0.50796	-0.52176	-0.57697	-0.71823	-0.39201	0.51278	-0.020207	-0.87619	0.84151	-1.7494	0.7629	-0.21355	0.39182	-0.89508	0.30264	-0.13485	0.047847	0.84117	-0.56098	-1.4646	0.52236	0.36964	-0.093648	0.66532	0.26267	0.12854	-0.45965	0.14027	0.35532	0.23763	0.15381	-0.08566	-0.44437	-0.35102	-1.9633	-0.10538
MEK1_pS217S221	0.2026	0.63599	0.67223	2.0512	0.40308	0.72608	0.45685	0.56898	0.76022	0.36722	0.24225	1.3579	0.24257	0.40358	0.65235	0.64436	1.2927	0.84796	0.69383	0.37796	1.209	0.72463	0.84447	0.26898	0.92022	0.093274	1.4591	0.31077	0.98992	0.66475	0.61992	0.81761	0.56304	0.25056	0.70368	0.62756	0.35114	0.26731	0.4406	0.57938	0.34391	0.44944	0.38351	0.55502	0.67746	1.0167	0.6091	1.2576	0.54228
PRAS40	0.0493843	0.001229	-0.0149833	0.0269757	-0.0125573	0.0520389	-0.0284117	-0.0622976	-0.0399568	0.000110994	0.0829378	-0.0247202	0.0424185	0.074198	0.0167927	-0.0265426	-0.0437417	-0.0551864	-0.120648	-0.0683272	-0.0556052	-0.065527	-0.104501	0.135253	-0.0661968	-0.0110464	-0.110079	0.0139043	0.0168238	-0.0838474	0.106248	-0.0240704	-0.0233617	0.00488929	0.0117202	-0.0193397	0.207482	-0.0359625	-0.038465	-0.00364097	0.0472973	-0.0713436	0.00690206	0.012525	0.000110994	-0.0638845	-0.029457	-0.00439532	-0.0062127
P90RSK	-0.18461	0.0023459	0.42725	-0.68086	0.051408	0.17763	0.4124	-0.15704	0.1827	0.18163	0.32264	-0.27951	0.14332	0.40872	0.68158	0.15922	-0.16607	0.14121	-0.11999	0.10526	-0.17629	0.1421	0.12331	-0.10097	0.082713	0.67018	0.15094	-0.32307	-0.032548	0.24905	0.26608	0.0077069	0.20685	-0.19884	0.19599	0.089217	0.31743	0.41955	0.044214	0.45502	-0.16299	-0.1767	-0.026211	0.19603	-0.29265	-1.0296	0.1959	-0.95789	0.2344
COG3	-0.14627	-0.82343	-0.12721	-1.0687	0.55423	-0.78252	-0.36576	-0.27221	-0.3963	-0.58264	-0.5341	-1.2074	-0.15121	0.16858	-0.57712	-0.12426	-1.063	-0.85346	-0.13084	0.043917	-0.87268	0.0090923	-1.181	-0.23935	-0.23142	-0.16069	-0.75299	-0.35349	-0.10285	-0.40008	-0.2804	-0.46615	-0.76392	-0.53232	0.063508	-0.86826	-0.068142	-0.070773	-0.37977	-0.71537	-0.091106	-0.38198	0.055308	-0.25763	-0.72505	-1.1756	-0.32566	-1.3637	0.58914
TUBERIN	-0.23461	-0.63763	0.092	-1.1938	0.10361	-1.1195	-0.2189	-0.39646	-0.45146	-0.48937	0.046181	-1.3093	0.12116	0.04561	-0.59434	-0.25394	-1.3911	-0.39474	-0.16058	0.32097	-0.74196	0.2858	-0.8162	-0.42047	-0.24436	0.017967	-0.72518	-0.15539	-0.26147	-0.35849	-0.061103	-0.61664	-0.49209	-0.30835	-0.20287	-0.32323	-0.11359	-0.11372	-0.29825	-0.33721	-0.048767	-0.3592	0.0089309	-0.29199	-0.53571	-1.8724	-0.28451	-2.2615	-0.15241
SGK3	-0.394815	-0.0338836	-0.465465	0.200929	-0.0100313	-0.473298	-0.604231	-0.191557	-0.364346	-0.148489	-0.181541	0.550203	-0.215363	-0.0138067	-0.0471527	-0.105434	0.204684	-0.399244	-0.301964	0.343455	0.186877	0.0745208	-0.602496	-0.411489	-0.240455	-0.50444	0.0870338	-0.271571	-0.199578	-0.261914	-0.0980066	-0.926604	-0.687094	-0.494868	-0.107175	-0.307741	-0.470664	-0.64533	-0.587232	-0.661488	-0.368107	0.0912722	-0.435694	-0.773452	-0.66051	-0.410459	-0.311601	-0.529041	-0.110161
PKC-a-b-II_pT638_T641	0.239776	1.14713	0.113622	-0.876017	1.6862	-0.245079	0.991742	1.11803	0.984101	0.145073	1.02347	-0.309881	-0.481605	1.02843	0.222967	0.933194	0.477207	0.344303	0.402885	1.23923	0.86842	0.535578	0.352421	0.397694	0.188582	1.01306	0.627599	0.0499015	1.16552	1.73369	-0.115604	0.477822	0.114757	-0.252428	0.529665	0.167399	-0.298632	0.327672	0.745117	0.101196	1.24077	-0.250257	0.301746	0.245368	0.30576	-0.959137	0.681867	-1.21493	0.745009
UGT1A	1.25408	1.09746	0.0363436	0.214913	0.477104	0.299453	0.722179	1.69371	1.36683	1.71164	0.520775	0.298805	0.00519759	1.95023	0.392315	0.0966106	0.0835756	1.56662	0.00326895	1.83771	0.243733	0.814116	0.135333	1.46192	0.109875	1.52911	0.382482	0.0753457	0.43866	1.49591	0.134288	0.32749	0.829268	1.16499	0.536793	0.377642	0.00641297	0.179387	1.89427	0.792481	1.6317	1.96192	0.378352	2.19951	1.77969	0.180469	1.29037	0.276709	0.253405
Myt1	-0.12345	-0.0945369	0.271928	0.10247	0.229361	0.457947	0.354348	0.124866	0.238311	-0.0153046	0.0298163	-0.078007	0.379578	-0.129561	-0.0233578	0.0954238	-0.052366	0.431004	0.20244	0.105119	0.136214	0.125322	0.514817	0.505506	-0.185057	0.0729943	-0.133374	-0.144616	-0.0163676	0.0526801	0.0999823	0.0941798	0.37611	-0.290375	-0.0337154	-0.144667	0.397126	0.00271698	0.258614	0.49955	0.148588	0.221847	0.0643955	-0.116872	0.320749	0.12889	0.0577222	0.542841	0.0808921
Akt2	-0.607877	-0.169366	-0.259314	-1.44912	-0.122925	-0.890992	0.445843	-0.233915	-0.421528	-0.457381	-0.158369	-0.484761	-0.0689023	-0.109628	-0.987583	-0.154578	-0.395319	-0.157628	-0.271154	0.0658216	-0.180844	-0.263401	-0.254304	-0.0436124	-0.132468	-0.827459	-0.098405	-0.321381	-0.19261	-0.247257	-0.623904	-0.477586	-0.365274	-0.442748	-0.413079	-0.543478	0.177472	-0.249861	0.0788675	0.0299646	-0.480747	-0.0692997	-0.548585	-0.629911	-0.032661	-1.26816	-0.693897	-0.785794	-0.583102
UQCRC2	0.20095	0.157711	0.117942	-0.109626	0.122728	0.404989	0.233998	-0.0143544	0.201695	-0.00861493	0.403722	-0.328238	0.0473751	-0.0474601	-0.030574	0.0379553	-0.198524	-0.300924	0.215113	0.577322	-0.126423	0.148001	-0.106162	-0.110146	-0.220183	0.354678	-0.0257637	-0.0172313	0.0690147	0.160588	-0.0433254	0.244964	0.0921333	-0.0818799	-0.215912	-0.171594	0.159274	0.31603	-0.0606339	-0.27283	0.456427	0.0934427	0.112431	-0.0155277	-0.047587	0.37492	0.268202	-0.25508	0.401868
Atg4B	-0.477715	-0.225799	-0.42709	0.367668	-0.368646	0.0126736	-0.359023	0.0368111	-0.312287	-0.298148	-0.281161	-0.167878	-0.378436	0.0390397	-0.0434241	-0.310532	-0.0765668	-0.0789172	-0.297367	-0.338676	0.0222698	-0.257114	-0.175697	-0.169051	-0.110661	-0.514819	-0.127075	-0.333374	-0.358563	-0.262789	-0.575307	-0.58944	-0.00171856	-0.412504	-0.0558086	-0.148059	-0.338703	-0.0959444	-0.280272	-0.31521	-0.331916	-0.576534	-0.0548252	-0.0938734	-0.353569	-0.251226	-0.531296	-0.161597	-0.23853
p90RSK_pT573	0.137343	-0.633122	-0.374318	-0.44541	-0.0165119	-0.683515	-0.636282	-0.696037	-0.525399	-0.545193	-0.138833	-0.325726	-0.299586	-0.730255	0.289626	-0.407593	-0.672932	-0.731019	-0.529089	-0.728557	-0.510541	-0.646576	-0.491271	-0.555173	-0.169024	-0.519072	-0.171432	-0.0291176	-0.571916	-0.457823	-0.403131	-0.06665	-0.394324	-0.306684	-0.447162	-0.449432	0.806688	-0.397545	-0.496936	-0.717294	-0.602075	-0.212043	-0.21185	-0.567184	-0.678115	-0.299032	-0.509572	-1.03319	-0.21657
CMYC	-0.56794	0.069162	-0.60578	1.2679	-0.31747	1.1073	-0.3055	-0.31587	0.74191	-0.3906	-0.44396	0.052961	0.11088	-0.39169	0.1233	-0.41321	-0.092069	-0.36397	-0.45033	-0.42123	0.26186	-0.15397	-0.29774	-0.39338	0.077615	-0.29327	-0.050306	-0.77163	-0.31671	-0.44405	-0.24018	-0.078356	-0.30232	-0.321	-0.31151	-0.11741	-0.29371	-0.44777	-0.47877	-0.29177	-0.58513	-0.44371	-0.1188	-0.66379	-0.54261	0.83428	-0.32883	0.086777	0.15224
Enolase-1	0.222704	0.346584	0.927378	-0.154667	-0.125409	1.08479	0.880521	0.429339	0.558637	0.174409	0.584682	0.422202	0.279646	1.12609	0.510695	0.0814412	0.75788	1.27468	0.444619	0.552363	0.220314	0.920352	1.92322	1.09835	-0.0110794	0.24564	0.182161	1.24717	0.0515201	0.29284	1.81419	0.528983	1.22286	0.19892	1.09142	0.445466	0.94519	1.01709	0.561578	1.54373	0.0325175	-0.027798	0.787057	0.42189	0.870395	1.23902	0.209837	1.2295	-0.171905
PDL1	0.16973	0.50512	1.0068	0.98243	0.14802	0.99489	0.27997	0.479	0.5523	0.32252	0.24703	0.75237	0.51075	0.29066	0.52183	0.19927	0.61391	0.45092	1.3891	0.55735	0.51683	0.57998	0.38452	0.407	-0.022329	0.40688	0.37084	0.44887	0.21598	-0.092645	0.65968	0.45737	0.47515	0.40157	0.44337	0.70188	0.047898	0.12047	0.3263	0.47858	0.19661	1.1545	0.33511	0.11922	0.29381	0.84967	0.15743	0.57768	0.12987
SF2	0.029933	-0.51887	-0.076014	-1.4139	0.25191	0.3341	0.02434	-0.32093	-0.10809	0.28099	0.34181	-1.2341	-0.011178	-0.1297	-0.14916	0.021346	-0.61366	-0.12475	-0.044252	-0.039256	-0.942	-0.0523	0.12523	-0.063316	0.10539	-0.10776	0.15222	-0.18106	0.062191	0.19059	-0.14643	0.030532	0.2199	-0.01292	-0.39905	-0.41743	0.093637	0.14467	-0.028242	0.040274	0.020625	0.12332	0.06991	-0.11431	-0.05897	-0.19308	-0.031791	0.21105	0.069053
NOTCH1	-0.0020533	0.41769	0.41261	0.29776	0.13993	0.17198	0.24026	0.28494	0.10395	0.21793	0.53007	0.28004	0.67067	0.66602	0.28926	0.034228	0.18218	0.47115	0.15788	0.28194	-0.022147	0.19934	0.032805	0.56319	-0.0048346	0.52363	0.2284	0.68354	0.1368	0.034585	0.44105	0.13202	0.016012	0.25837	0.0028408	0.15355	0.29006	0.1688	0.29175	0.24029	0.16597	0.14626	0.15359	0.10653	0.41657	0.35227	0.19066	0.12878	0.017758
[truncated: 77 more columns]
