# Supplementary material for: Construction and validation of a novel and superior protein risk model for prognosis prediction in esophageal cancer
Source: Front Genet. 2022 Nov 15;13:1055202. doi: 10.3389/fgene.2022.1055202 (PMC9705836; doi:10.3389/fgene.2022.1055202)
Supplement: Supplementary file 6 [file Table5.XLSX]

## Sheet: Sheet1
id	futime	fustat	ASNS	PHGDH	b-Catenin_pT41_S45	ARAF_pS299	CHK2	EEF2	SFRP1	P21	Vinculin	BIM	LC3A-B	MERIT40	BAK	Atg4B
TCGA-L5-A4OR	0.263014	0	0.24197	0.3677	0.144446	-0.25179	0.31599	-0.21192	-0.523349	-1.0458	-0.0264955	-0.38358	-0.611921	0.0107302	-0.5249	-0.477715
TCGA-LN-A9FQ	1.07123	1	-0.13579	0.0884067	-0.221982	-0.12814	-0.89217	-0.91427	-0.293259	-0.80927	1.25712	-0.12203	0.0914224	-0.50581	-0.86046	-0.225799
TCGA-L5-A43M	0.745205	1	0.72207	0.500303	-0.0608477	0.44461	-0.071265	-0.14297	-0.430471	-0.68218	-0.13874	-0.53037	-0.511419	-0.343073	-0.53097	-0.368646
TCGA-IG-A6QS	0.830137	0	1.7195	0.0780236	0.278071	0.081168	-0.032806	-0.13202	-0.351709	-0.1417	-0.103396	-0.32954	0.693479	-0.150147	0.80917	0.0126736
TCGA-L5-A4OQ	0.115068	0	0.47095	0.382046	0.155362	-0.090916	1.1193	-0.30787	-0.444254	-0.7433	-0.392041	-0.47543	-0.291413	-0.0613624	-1.0622	-0.312287
TCGA-IG-A3YB	0.219178	1	0.32257	0.371915	-0.0708845	0.10621	-0.28902	-0.77138	-0.350646	-0.20524	1.11139	0.43808	-0.060615	-0.414046	0.25221	-0.281161
TCGA-LN-A4A3	1.06301	1	0.20882	0.269845	0.312695	-0.076854	-1.1555	-0.60257	-0.305087	-0.96516	1.15759	-0.15493	0.203418	-0.287945	-0.79206	-0.167878
TCGA-LN-A49L	0.871233	0	2.1056	1.53575	-0.316062	0.14143	0.40867	-0.61874	-0.571741	-1.1834	-0.156167	0.80835	0.012207	0.0737171	0.44499	-0.378436
TCGA-LN-A9FR	1.02192	1	0.29189	0.593824	-0.634583	-0.13886	-0.33929	-0.024764	-0.438657	-1.1614	0.692062	0.32515	0.680723	-0.11273	0.058512	0.0390397
TCGA-RE-A7BO	0.583562	0	1.1695	-0.064122	0.001098	-0.17561	0.14603	-0.37807	-0.418923	-0.67583	-0.589193	-0.51927	0.229892	-0.254743	-0.87501	-0.0434241
TCGA-LN-A4A2	1.0411	1	0.58947	0.379323	0.0368806	-0.15349	-0.20194	-0.071594	-0.346713	-1.1791	0.426586	0.053729	0.348449	-0.174698	-0.36357	-0.0789172
TCGA-VR-A8Q7	4.35616	1	0.90831	0.524123	-0.456419	-0.15931	-0.17906	-0.29205	-0.554149	-0.56205	0.603717	-0.12415	0.0392702	-0.256094	-0.15263	-0.297367
TCGA-LN-A49P	1.0274	1	0.3548	0.896348	-0.458274	-0.10995	0.20634	-0.72125	-0.434459	-1.1178	1.15649	0.12458	-0.316395	-0.295228	-0.36136	-0.338676
TCGA-L5-A4OT	0.408219	0	-0.10663	0.00873817	0.0571089	0.040774	-0.25077	-1.0809	-0.367136	-0.65285	1.21935	-0.3296	0.333857	-0.185265	-1.0243	0.0222698
TCGA-Z6-A8JD	0.284932	1	0.10518	0.166504	-0.328912	-0.13606	-0.025132	-0.037692	-0.473318	0.14457	0.698828	-0.1299	0.268738	0.346982	-0.82164	-0.175697
TCGA-JY-A6FG	3.46027	0	-0.10317	-0.249772	0.570104	-0.1243	-0.23274	1.1633	-0.362483	-0.50382	0.486986	-0.74688	-0.284144	-0.118285	-0.97912	-0.333374
TCGA-IG-A5S3	1.95068	1	0.28291	0.0537354	-0.14758	-0.20685	-0.13747	-0.94087	-0.367941	-0.31127	0.90701	-0.96093	-0.198433	-0.157501	0.12471	-0.262789
TCGA-VR-A8EQ	1.90137	0	0.48501	0.303087	-0.0521705	0.028918	0.033067	-0.095856	-0.337654	-0.10178	0.404074	-0.28733	-0.00888044	0.594953	-0.396	-0.00171856
TCGA-VR-A8EP	2.25753	1	1.1996	0.724299	0.0593883	-0.14661	0.24938	-0.47651	-0.448815	-0.12169	0.366939	0.5623	0.248992	-0.0233754	-0.74263	-0.412504
TCGA-L5-A43J	0.00273973	0	0.35319	0.305816	-0.178155	-0.15691	0.20476	-0.14918	-0.478253	-1.164	0.916278	0.13763	0.114741	0.00925093	0.095281	-0.0558086
TCGA-L5-A4OU	2.41644	1	0.96164	0.250315	-0.0950078	-0.22279	-0.60784	-0.078131	-0.41687	-0.99299	0.701216	-0.43048	-0.1728	-0.235248	-0.78719	-0.148059
TCGA-XP-A8T7	3.43562	1	0.12571	-0.162717	-0.0892436	-0.011338	-0.12217	0.024659	-0.332906	-0.37583	-0.102684	-0.5288	-0.168515	-0.00636177	0.14073	-0.338703
TCGA-IG-A3QL	2.93425	1	0.78262	0.558122	0.0247493	-0.095631	0.39079	-0.37962	-0.509208	-0.81364	0.780462	0.099292	0.176571	0.070626	-0.52559	-0.280272
TCGA-IG-A97H	1.20822	1	0.78375	0.29262	-0.24136	0.000208	-0.20824	-0.4859	-0.423652	-0.20482	-0.183847	0.28833	0.124068	0.0862885	-0.12622	-0.31521
TCGA-L5-A4OW	0.594521	0	0.38001	0.330972	-0.128634	-0.13416	0.093161	1.0982	-0.381946	-0.38976	0.746432	-0.56758	-0.0836887	0.174342	-0.78985	-0.0938734
TCGA-JY-A93F	2.00274	1	0.13564	-0.208975	-0.0208998	-0.16902	-0.76781	-0.059347	-0.362121	0.18506	0.111751	-1.2409	-0.262484	-0.359378	-0.086597	-0.251226
TCGA-VR-A8EO	2.15068	1	0.66467	0.471799	-0.188554	-0.083069	-0.25968	-0.3207	-0.222548	0.21433	0.482886	-0.079032	0.517857	0.201098	-0.47374	-0.161597
TCGA-L5-A4ON	1.52877	0	0.04743	0.0545499	0.250958	-0.20604	-0.037905	-0.82648	-0.36555	-0.78414	-0.343328	-0.43858	-0.578837	-0.110964	-0.44605	-0.569316
TCGA-JY-A939	1.80822	1	0.98891	0.295548	0.0619381	-0.056719	-0.15744	-0.17215	-0.465097	-0.28273	-0.474483	-0.11486	-0.363644	-0.186035	-0.16223	-0.388773
TCGA-IG-A3YA	1.73151	1	-0.034813	-0.0621928	-0.0899158	-0.048143	-0.1385	-0.3607	-0.381548	-0.01649	1.24416	-0.10941	0.231645	0.0865985	-0.70336	-0.120758
TCGA-LN-A5U5	0.372603	0	0.59774	0.360854	0.23049	-0.14567	-0.1788	-0.33251	-0.406555	-0.37975	-0.347241	-0.18906	-0.38871	-0.345881	-0.5432	-0.241152
TCGA-LN-A7HX	1.01918	1	0.03873	-0.177437	-0.259294	-0.13531	-0.11636	-0.33444	-0.566083	-1.0921	0.652913	0.066095	0.0864971	-0.328602	-0.14619	-0.323381
TCGA-LN-A49U	1.27945	1	-0.064872	0.421386	-0.0677787	-0.09933	0.23558	-0.33556	-0.46876	-1.11	0.48142	-0.25068	0.036187	-0.458009	0.46643	-0.502349
TCGA-LN-A4A1	1.04932	1	1.6327	0.239474	-0.20105	-0.15851	-0.23363	0.42031	-0.430429	-0.60523	0.917913	-0.2505	-0.000321045	-0.394817	-0.32938	-0.108509
TCGA-JY-A6FB	5.03288	1	0.50204	0.178542	-0.226146	-0.19188	0.091313	0.015348	-0.40818	-0.02179	0.00661052	-0.74422	0.282116	0.346294	-1.0287	-0.138106
TCGA-L5-A4OG	0.391781	1	2.4503	0.768729	-0.661354	-0.14616	0.20067	0.02239	-0.542489	0.0026707	0.196274	0.2394	0.421299	0.215786	-0.52773	0.0807416
TCGA-L5-A4OH	2.71781	1	0.10888	-0.0947663	-0.0652204	-0.12236	0.19762	-0.19696	-0.524978	-0.25113	-0.391691	-0.31677	-0.418701	-0.0810562	-0.22056	-0.241625
TCGA-Z6-A8JE	0.175342	1	-0.16228	1.12134	-0.574892	-0.18118	-0.12972	-0.87262	0.626665	-1.015	-0.377302	0.030154	0.201482	-0.521294	0.33646	0.264673
TCGA-LN-A4MR	1.10137	1	0.34117	-0.0199612	-0.196908	-0.22217	-0.15545	0.042522	-0.531393	-0.51407	0.128147	-0.35562	-0.219326	-0.317758	-0.18323	-0.298098
TCGA-LN-A4A8	1.29315	1	0.1863	0.951718	-0.267144	-0.084975	0.019238	-0.21561	-0.352538	-0.43901	0.315295	0.097945	0.284677	-0.241894	-0.891	0.142745
TCGA-X8-AAAR	1.51781	1	0.18261	0.327454	0.284693	-0.016231	-0.49972	-0.49606	-0.337222	-0.47526	0.504112	0.15782	0.275277	-0.231776	0.11552	-0.224878
TCGA-L7-A6VZ	0.863014	1	0.54221	0.075816	-0.253699	-0.11647	-0.38307	-0.45475	-0.555852	-1.0825	1.08594	-0.66836	-0.17989	-0.197853	-0.31528	-0.200556
TCGA-IG-A3I8	2.7726	1	-0.056734	0.170735	-0.312817	-0.15683	-0.36404	-0.63441	-0.356143	-0.53535	1.23278	-0.0971	-0.0589179	-0.398799	-0.67612	-0.101728
TCGA-JY-A6FA	3.72877	0	0.18257	0.0739703	0.195387	-0.11445	0.2311	-0.2642	-0.495893	-0.40468	0.0133103	-0.28042	-0.333753	-0.244403	-0.42158	-0.593318
TCGA-IG-A51D	1.41918	1	0.11705	0.162245	-0.0991338	-0.21629	-0.31502	-0.73855	-0.523199	-0.38652	0.92053	-0.19439	-0.26298	-0.432467	-0.69522	-0.368155
TCGA-L5-A8NJ	1.3726	1	0.51421	-0.264198	-0.878957	-0.11643	-0.56385	-0.80129	-0.580926	-0.34092	0.567998	-0.16879	-0.50917	-0.264241	-0.40203	-0.457598
TCGA-LN-A49R	1.11507	1	1.039	0.322008	-0.136647	-0.1093	0.014642	-0.025484	-0.454267	-1.0237	-0.164056	0.1356	0.293475	-0.231798	-0.023888	-0.406319
TCGA-LN-A7HY	1.00274	1	0.91663	0.66904	0.145024	0.034358	-0.45894	-0.31617	-0.271934	-0.24003	1.36642	0.34442	0.0436501	-0.163965	-0.40924	-0.200272
TCGA-LN-A4MQ	1.0274	1	0.38677	0.662185	0.145813	0.019971	-0.062711	-0.60803	-0.436332	-0.45733	1.302	-0.081462	0.646837	-0.205701	-0.73574	-0.0893657
TCGA-Q9-A6FW	0.652055	1	0.034469	0.637312	0.240025	-0.17628	-0.36591	-0.70268	-0.0857564	-0.88474	1.54382	-0.11577	-0.15616	-0.0393589	-0.60709	-0.143186
TCGA-LN-A4A5	1.86575	0	0.072606	0.324269	-0.187984	-0.14506	0.050523	-0.051802	-0.475693	-1.1195	0.892832	-0.2949	-0.231196	0.0719554	-0.22547	-0.122906
TCGA-XP-A8T6	2.09041	0	0.12093	0.469784	0.22624	-0.090483	0.011283	-0.32462	-0.485804	-0.49381	-0.145524	0.33456	-0.44069	0.0316863	-1.2502	-0.548621
TCGA-IG-A3Y9	0.0712329	0	0.30547	0.333827	-0.0750491	-0.23103	0.010055	0.39583	-0.350493	-0.77542	0.904447	-0.31631	0.123245	-0.397237	-0.81619	-0.132831
TCGA-IG-A50L	0.0438356	1	2.0163	0.514634	0.15306	-0.053567	-1.5454	-2.1007	-0.293637	-0.8498	0.1715	-1.1355	0.98575	-1.79797	0.05522	0.092444
TCGA-Z6-AAPN	0.221918	1	0.68928	0.608456	0.0322758	-0.0071101	-0.11118	-0.14622	-0.383685	0.29427	0.2604	0.22724	0.219201	0.46215	-0.32284	0.0358593
TCGA-LN-A49N	1.03562	1	-0.16308	0.402607	-0.28147	-0.18269	-0.38672	-0.38599	-0.407785	-1.0826	1.26452	0.0086387	0.724166	-0.0508453	-0.029996	-0.00393834
TCGA-IG-A4P3	1.55342	0	0.29721	0.176656	0.413793	-0.12972	-0.32323	-0.67227	-0.198301	-0.32147	1.2493	-0.4063	-0.0599631	-0.258945	-0.14683	-0.513686
TCGA-LN-A7HZ	1.09863	1	0.48017	-0.063754	-0.337937	-0.12722	-0.41849	-0.46082	-0.408987	-0.86987	0.699383	-0.052461	-0.175939	-0.364556	0.1905	-0.336004
TCGA-L5-A43I	1.52329	0	0.19601	-0.00520398	-0.0754203	-0.073109	-0.11926	-0.53856	-0.42437	-0.62749	0.79315	-0.091573	-0.230061	-0.198878	-0.15509	-0.58867
TCGA-LN-A49S	1.09589	1	0.054222	0.615732	0.18454	0.041979	-0.21863	-0.4626	-0.400122	-1.0357	0.904737	-0.1933	-0.216369	-0.139075	-0.66678	-0.290441
TCGA-L5-A8NE	4.62466	1	-0.07481	-0.0365792	0.21302	-0.044056	-0.29812	-0.10432	-0.351739	0.0065036	-0.515399	-0.3985	-0.625418	-0.328064	-0.99035	-0.123889
TCGA-M9-A5M8	2.7589	1	0.60698	0.058251	-0.438315	-0.097072	0.32909	0.17661	-0.534969	-0.91788	-0.250327	-0.39963	0.0841652	-0.113234	-1.1302	-0.185835
TCGA-IC-A6RE	0.641096	1	2.9633	0.127127	-0.156435	0.14011	0.36051	-0.17052	-0.463589	-0.82664	-0.36567	-0.56825	-0.247508	0.0154149	-0.43694	-0.269855
