# Supplementary material for: Construction and validation of a novel and superior protein risk model for prognosis prediction in esophageal cancer
Source: Front Genet. 2022 Nov 15;13:1055202. doi: 10.3389/fgene.2022.1055202 (PMC9705836; doi:10.3389/fgene.2022.1055202)
Supplement: Supplementary file 7 [file Table7.XLSX]

## Sheet: Sheet1
ID	Description	setSize	enrichmentScore	NES	pvalue	p.adjust	qvalues	rank	leading_edge	core_enrichment
GOBP_AXON_DEVELOPMENT	GOBP_AXON_DEVELOPMENT	428	0.470144	1.98411	1e-10	3.96077e-08	3.24696e-08	4130	tags=31%, list=16%, signal=27%	POU3F2/KEL/DCC/NGFR/SLITRK6/GBX2/ATP8A2/ADGRB1/TNN/SEMA3D/SEMA3E/LAMA1/CRTAC1/PAK3/NTN3/RNF165/VASH2/LGR6/UCHL1/GDNF/PTPRO/FLRT2/GATA3/CNTN5/ATOH1/NGF/NOG/DAB1/RTN4RL1/MAP2/GLI2/VAX1/FSTL4/S100B/ACTBL2/CDK5R2/KIAA0319/FN1/KIF5A/WNT7A/EFNB3/ETV1/EPHB6/NFIB/RND2/SPP1/NKX2-8/NTRK2/LHX2/ADCY1/CDH11/BMP7/DCLK1/WNT3A/OLFM1/SHOX2/SEMA3A/PLXNA1/ISLR2/BMPR1B/BCL2/EPHA4/PTCH1/PLXNC1/STMN1/TUBB2B/VAX2/ISL1/…
GOBP_CELL_MORPHOGENESIS_INVOLVED_IN_NEURON_DIFFERENTIATION	GOBP_CELL_MORPHOGENESIS_INVOLVED_IN_NEURON_DIFFERENTIATION	493	0.461802	1.98055	1e-10	3.96077e-08	3.24696e-08	4130	tags=30%, list=16%, signal=26%	POU3F2/KEL/DCC/NGFR/SLITRK6/GBX2/ATP8A2/CUX2/ADGRB1/TNN/SEMA3D/SEMA3E/LAMA1/KIF1A/PAK3/NTN3/RNF165/NLGN1/LGR6/CAMK2B/UCHL1/GDNF/PTPRO/DNM3/FLRT2/GATA3/CNTN5/ATOH1/NGF/NOG/DAB1/MAP2/GLI2/VAX1/FSTL4/S100B/ACTBL2/CDK5R2/KIAA0319/FN1/CTNND2/KIF5A/WNT7A/EFNB3/ETV1/EPHB6/NFIB/RND2/SPP1/PTPRD/NKX2-8/NTRK2/LHX2/CHRNA3/LZTS1/ADCY1/CDH11/CDHR1/BMP7/DCLK1/WNT3A/SLC1A3/OLFM1/SHOX2/SULT4A1/SEMA3A/PLXNA1/ISLR2…
GOBP_DIGESTION	GOBP_DIGESTION	116	-0.714095	-2.64393	1e-10	3.96077e-08	3.24696e-08	2039	tags=44%, list=8%, signal=41%	EZR/MUC6/PBLD/SOAT2/SLC26A7/INAVA/SERPINA3/CAPN9/SPINK1/ASAH2/ABCG5/CRACD/PLS1/CLPSL2/AQP5/VIL1/TFF1/MUC2/MUC4/CAPN8/ARX/SLC5A1/ABCG8/VSIG1/NPSR1/KCNQ1/PRSS3/FABP1/PRSS2/GCNT3/ADRA2A/MOGAT2/PRAP1/MUC13/SLC9A4/CCK/APOA4/PRSS1/FABP2/SI/PNLIPRP2/GHRL/CCKBR/PGC/GKN1/APOA2/APOA1/PGA5/PGA3/PGA4/CHIA
GOBP_MORPHOGENESIS_OF_AN_EPITHELIUM	GOBP_MORPHOGENESIS_OF_AN_EPITHELIUM	478	0.459725	1.96329	1e-10	3.96077e-08	3.24696e-08	4780	tags=32%, list=18%, signal=27%	TMEFF2/SOX10/NGFR/GBX2/IRX1/SEMA3E/LAMA1/SFRP1/BMP5/WNT6/WNT16/GDNF/WNT5B/GATA3/HGF/LGR5/NOG/WNT10A/GLI2/MMP12/SFRP2/NDRG4/FZD1/SOX11/HAND2/WNT7A/LEF1/FGF1/SULF1/ADAMTS12/ROR2/ANKRD6/GREM1/TCF15/NKX2-5/LHX2/HHIP/VANGL1/BMP7/WNT3A/TBX5/CTHRC1/SEMA3A/SPEF1/CITED2/ID4/PLXNA1/SIX4/DACT1/BCL2/COL5A1/EPHA4/PTCH1/TGFB2/CCL11/FOXN1/HOXD11/FGF7/GREB1L/KRT27/FRZB/NRP1/EDNRA/TP63/FGF2/VEGFC/CARMIL2/FST/FUZ/…
GOBP_REGULATION_OF_NEURON_PROJECTION_DEVELOPMENT	GOBP_REGULATION_OF_NEURON_PROJECTION_DEVELOPMENT	389	0.470466	1.96959	1e-10	3.96077e-08	3.24696e-08	4092	tags=28%, list=15%, signal=24%	POU3F2/KEL/DCC/SEZ6/ATP8A2/CUX2/ALKAL2/SEMA3D/SEMA3E/SFRP1/KIF1A/PAK3/BMP5/NLGN1/SNAP25/CAMK2B/PTPRO/DNM3/GATA3/HGF/NGF/DAB1/RTN4RL1/MAP2/PRRX1/SFRP2/FSTL4/NDRG4/KIAA0319/FN1/FZD1/TENM3/WNT7A/EFNB3/RND2/PRKD1/SPP1/ROR2/STMN2/PTPRD/NTRK2/CHRNA3/LZTS1/BMP7/SPOCK1/WNT3A/SHOX2/SEMA3A/PLXNA1/ISLR2/DPYSL3/EPHA4/PLXNC1/KREMEN1/BCL11A/NRP1/PTPRS/PTN/PLXNA4/CNTN1/ALKAL1/PACSIN1/CDH2/DRAXIN/VIM/CAMK1D/ABI2…
GOBP_SKELETAL_SYSTEM_DEVELOPMENT	GOBP_SKELETAL_SYSTEM_DEVELOPMENT	471	0.464354	1.98352	1e-10	3.96077e-08	3.24696e-08	4416	tags=35%, list=17%, signal=29%	INHA/NPPC/ALX4/SFRP1/EFEMP1/BMP5/WNT10B/LRRC17/BMP3/NKX3-2/FGFR1/WNT5B/EPYC/COL2A1/TLL1/SNORC/HOXD10/CHST11/NOG/HAS2/HAPLN1/GLI2/FGF4/PRRX1/SFRP2/HOXA9/CYTL1/SOX11/HAND2/SFRP4/WNT7A/COMP/SULF1/FREM1/NFIB/CHI3L1/ADAMTS12/ROR2/GREM1/TCF15/DLX1/HHIP/CDH11/BMP7/VCAN/DMRT2/SHOX2/HOXD9/CITED2/PDGFRA/SIX4/GHR/BMPR1B/RARB/GPLD1/HOXA7/COL5A2/TGFB2/MATN3/TAL1/PDGFC/WNT9A/MAF/FRZB/WFIKKN1/EDNRA/COL10A1/TP63…
GOBP_SYNAPSE_ORGANIZATION	GOBP_SYNAPSE_ORGANIZATION	350	0.519903	2.1528	1e-10	3.96077e-08	3.24696e-08	3301	tags=32%, list=12%, signal=28%	NEUROD2/KIRREL3/SEZ6/SLITRK6/CUX2/ADGRB1/SEMA3E/KIF1A/PAK3/NLGN1/LGI2/CEL/CAMK2B/GDNF/GABRA2/LINGO2/PTPRO/DNM3/FLRT2/CNTN5/C1QL1/GLRB/NRXN2/ACTBL2/DRP2/DNER/FZD1/OXTR/CTNND2/PPFIA4/PCDHB2/LRRN1/WNT7A/ADD2/SNCA/SDK1/NLGN4Y/PTPRD/NTRK2/LRRN3/TMEM108/WNT3A/AMIGO2/WASF1/CTTNBP2/CX3CR1/SIX4/NEURL1/NRG1/INA/FCGR2B/EPHA4/PDZRN3/SPOCK2/IL1RAP/PFN2/PALM/SLC7A11/IGSF21/MDGA1/NRP1/SYNDIG1/PTPRS/SNCG/PRNP/CO…
GOBP_TRIGLYCERIDE_METABOLIC_PROCESS	GOBP_TRIGLYCERIDE_METABOLIC_PROCESS	90	-0.684892	-2.4584	1e-10	3.96077e-08	3.24696e-08	1356	tags=22%, list=5%, signal=21%	LIPG/DGAT1/PLAAT3/MOGAT3/LIPH/PNPLA1/MTTP/MOGAT2/CYP2E1/APOA4/MOGAT1/PCK1/APOH/PNLIPRP2/CPS1/APOC3/APOA2/APOA1/APOB/LIPF
GOCC_APICAL_PART_OF_CELL	GOCC_APICAL_PART_OF_CELL	361	-0.531564	-2.30045	1e-10	3.96077e-08	3.24696e-08	2520	tags=28%, list=9%, signal=25%	KCNK1/BST2/MAL/SLC9B2/CLCN5/SLC9A1/HIP1R/IL6R/SLC22A18/STX3/BYSL/KCNMA1/TNIK/ERBB3/EPCAM/PARD6B/EZR/ATP12A/DUOX1/MUC20/CEACAM6/ATP1B1/ATP8B1/SLC23A1/INSC/OCLN/CLDN4/ECRG4/RAB17/MYO5B/C5AR2/DSG1/SHROOM3/SLC29A1/SLC26A9/RHCG/ABCG5/SLC12A2/HPN/KISS1/PRKCZ/CEACAM1/AQP5/SLC15A1/ERBB2/GP2/ABCG2/SLC6A20/UPK1A/CEACAM5/AMN/ACY3/SLC52A3/SLC1A1/CEACAM7/ENPP3/SLC34A3/SLC5A1/USH1C/CYP4F12/DPP4/ABCG8/FOLR1/KCN…
GOCC_APICAL_PLASMA_MEMBRANE	GOCC_APICAL_PLASMA_MEMBRANE	301	-0.567025	-2.41915	1e-10	3.96077e-08	3.24696e-08	2520	tags=30%, list=9%, signal=27%	KCNK1/BST2/MAL/SLC9B2/SLC9A1/HIP1R/IL6R/SLC22A18/STX3/KCNMA1/TNIK/ERBB3/EPCAM/PARD6B/EZR/ATP12A/DUOX1/MUC20/CEACAM6/ATP1B1/ATP8B1/SLC23A1/OCLN/CLDN4/ECRG4/RAB17/DSG1/SHROOM3/SLC29A1/SLC26A9/RHCG/ABCG5/SLC12A2/HPN/KISS1/PRKCZ/CEACAM1/AQP5/SLC15A1/ERBB2/GP2/ABCG2/SLC6A20/UPK1A/CEACAM5/AMN/ACY3/SLC52A3/SLC1A1/CEACAM7/ENPP3/SLC34A3/SLC5A1/CYP4F12/DPP4/ABCG8/FOLR1/KCNQ1/ACE2/CNTFR/CLIC5/MYO1A/SLC44A4/…
GOCC_BRUSH_BORDER	GOCC_BRUSH_BORDER	90	-0.743212	-2.66774	1e-10	3.96077e-08	3.24696e-08	1030	tags=34%, list=4%, signal=33%	MYH14/EZR/SOAT2/SLC23A1/PLS1/SLC15A1/VIL1/ABCG2/AMN/SLC34A3/SLC5A1/USH1C/FOLR1/ITLN1/ACE2/MYO1A/ANKS4B/SLC2A2/MTTP/CDHR5/SLC9A3/MYO7B/PDZK1/SLC7A9/PDZD3/SI/CDHR2/SLC6A19/CA4/SLC28A2/SLC26A3
GOCC_BRUSH_BORDER_MEMBRANE	GOCC_BRUSH_BORDER_MEMBRANE	45	-0.822356	-2.62782	1e-10	3.96077e-08	3.24696e-08	872	tags=38%, list=3%, signal=37%	ABCG2/AMN/SLC34A3/SLC5A1/FOLR1/ITLN1/ACE2/MTTP/CDHR5/SLC9A3/PDZK1/SLC7A9/CDHR2/SLC6A19/CA4/SLC28A2/SLC26A3
GOCC_EXTERNAL_ENCAPSULATING_STRUCTURE	GOCC_EXTERNAL_ENCAPSULATING_STRUCTURE	482	0.443657	1.89544	1e-10	3.96077e-08	3.24696e-08	3792	tags=40%, list=14%, signal=35%	TMEFF2/ZP4/ADAMTS18/EMID1/TFPI2/COL9A3/COL23A1/VIT/TNN/LAMB4/LAMA1/SFRP1/EFEMP1/NTN3/WNT6/COL26A1/CCN5/LRRC17/SOST/LINGO2/THBS4/WNT5B/CDON/EPYC/FLRT2/COL2A1/SPON1/CCBE1/SNORC/FBN3/AMTN/COL8A1/RTN4RL1/RTBDN/FCN1/HAPLN1/MMP12/SFRP2/BMPER/SMOC1/FN1/TRIL/MMP3/SBSPON/SMOC2/LRRN1/WNT7A/POSTN/FGF1/COMP/SULF1/CILP/FREM1/CHI3L1/ADAMTS12/EMILIN1/PTX3/GREM1/LTBP2/CTSF/PXDN/LRRN3/ASPN/BMP7/VCAN/COL4A4/ANGPT1…
GOBP_CELL_SURFACE_RECEPTOR_SIGNALING_PATHWAY_INVOLVED_IN_CELL_CELL_SIGNALING	GOBP_CELL_SURFACE_RECEPTOR_SIGNALING_PATHWAY_INVOLVED_IN_CELL_CELL_SIGNALING	491	0.437862	1.87674	1.80843e-10	6.65115e-08	5.45249e-08	4241	tags=27%, list=16%, signal=23%	SOX10/SEZ6/SHISA2/CUX2/TNN/SFRP1/WIF1/NLGN1/WNT6/WNT10B/KREMEN2/LGR6/WNT16/CXXC4/SOST/PTPRO/WNT5B/SFRP5/GATA3/RGS4/TPBGL/LGR5/NOG/WNT10A/GLRB/INSYN1/SFRP2/APCDD1L/RIMS2/FZD1/CTNND2/NTSR1/SFRP4/WNT7A/LEF1/CDK14/IGSF11/SNCA/SULF1/ROR2/ANKRD6/GREM1/NKX2-5/CHRNA3/TMEM108/VANGL1/WNT3A/CTHRC1/IGFBP1/GLI1/SPEF1/TCF7L1/DACT1/DKK2/FZD10/ADORA1/IGFBP4/VAX2/ISL1/KREMEN1/PYGO1/CPE/GRIN1/TRABD2B/WNT9A/FRZB/ED…
GOBP_LIPID_CATABOLIC_PROCESS	GOBP_LIPID_CATABOLIC_PROCESS	288	-0.493171	-2.10766	2.1242e-10	7.29168e-08	5.97758e-08	2641	tags=20%, list=10%, signal=19%	SMPDL3A/PLCD3/DAGLA/GDPD3/PLCD1/ETFDH/PNPLA7/PLCE1/PLA2G4A/AMACR/BCO1/ACADS/SMPDL3B/HSD17B11/PLA2G4E/DECR2/ADTRP/GALC/FUCA1/PLCB3/STS/TNF/PLCH1/LIPG/PLA2G2E/ASAH2/PLA2G2F/ACAA2/PLAAT4/CLPSL2/PLAAT3/PLA2G10/PLA2G4F/ASPG/CIDEA/CYP4F12/SMPD3/LIPH/FABP1/PNPLA1/ACER1/PLA2G12B/ADRA2A/CYP2W1/APOA4/NEU4/PCK1/PNLIPRP2/CPS1/PLA2G2A/GBA3/SULT2A1/CYP4F2/CYP3A4/APOC3/APOA2/APOA1/APOB/LIPF
GOCC_BLOOD_MICROPARTICLE	GOCC_BLOOD_MICROPARTICLE	119	-0.623636	-2.34054	4.51685e-10	1.45358e-07	1.19162e-07	2420	tags=33%, list=9%, signal=30%	IGKV3D-11/APOL1/HPX/PROS1/IGHA2/ORM1/IGKV3-15/HBA1/SERPINA3/C9/IGLC3/C4B/HSPA7/IGKV2-30/HBB/IGHA1/C4A/C8G/CP/IGLV3-21/IGKV1-5/ITIH2/HBA2/JCHAIN/AHSG/ALB/CFB/VTN/F2/APOA4/PRSS1/AMBP/ORM2/GC/APOA2/APOA1/IGHD/FGA/FGG
GOCC_BASEMENT_MEMBRANE	GOCC_BASEMENT_MEMBRANE	89	0.668699	2.31015	4.82096e-10	1.46018e-07	1.19703e-07	4130	tags=55%, list=16%, signal=47%	TMEFF2/COL9A3/LAMB4/LAMA1/NTN3/THBS4/COL2A1/AMTN/COL8A1/SMOC1/FN1/SMOC2/FREM1/COL4A4/EGFL6/COL4A3/COL7A1/HMCN1/COL5A1/P3H2/LAMB1/EFEMP2/MEGF9/COL8A2/COL4A5/LAMC3/FBN1/ATRN/NID1/TGFBI/FBLN1/COL4A2/THBS2/COL17A1/LAMC2/LAMC1/DST/TIMP1/CCDC80/NTNG2/LOXL2/EFNA5/ATRNL1/SERPINF1/NID2/COL18A1/VWA2/TIMP3/LAMA3
GOBP_GLYCEROLIPID_METABOLIC_PROCESS	GOBP_GLYCEROLIPID_METABOLIC_PROCESS	366	-0.459658	-1.99128	8.00726e-10	2.29052e-07	1.87773e-07	3951	tags=23%, list=15%, signal=20%	MBOAT1/FITM2/GK/DGKD/PLAAT2/SLA2/PON1/PCK2/PLCH2/LPIN1/SOCS6/SERINC5/PIK3C2B/ABHD2/INPP1/MGLL/ANG/AGPAT2/PI4KAP2/SYNJ2/DGKQ/PLA2G4D/PNPLA2/TMEM86B/MFSD2A/TNXB/PLCD4/SLC44A3/LPCAT4/SERAC1/THEM5/DAGLA/GDPD3/PLCD1/ITPKC/SOCS2/INSIG1/PNPLA7/PLCE1/PLA2G4A/ALOX15/DGAT2/PLA2G4E/ITPKA/GALR2/INPP5J/CDS1/GPAT3/PLCB3/GAL3ST1/NR1H4/IP6K3/PI4KAP1/LIPG/PLA2G2E/DGAT1/PLA2G2F/PLAAT4/PLAAT3/PLAAT5/HTR2B/PLA2G10/M…
GOBP_XENOBIOTIC_METABOLIC_PROCESS	GOBP_XENOBIOTIC_METABOLIC_PROCESS	85	-0.675921	-2.41705	1.47802e-09	4.00544e-07	3.28358e-07	1009	tags=29%, list=4%, signal=28%	CYP2C8/CYP2J2/CYP2C19/CYP2C18/RORC/FMO5/CYP4F12/CES3/CYP2C9/CYP2A13/SULT1C4/CYP3A5/GSTA2/HNF4A/NAT2/CYP2E1/CYP2W1/UGT2B15/CYP2B6/SULT1B1/NR1I2/SULT2A1/CYP4F2/CYP3A4/CYP1A1
GOBP_CELL_CELL_SIGNALING_BY_WNT	GOBP_CELL_CELL_SIGNALING_BY_WNT	424	0.439162	1.85352	4.04414e-09	1.03517e-06	8.48613e-07	5206	tags=29%, list=20%, signal=24%	SOX10/SHISA2/TNN/SFRP1/WIF1/WNT6/WNT10B/KREMEN2/LGR6/WNT16/CXXC4/SOST/PTPRO/WNT5B/SFRP5/GATA3/TPBGL/LGR5/NOG/WNT10A/SFRP2/APCDD1L/FZD1/CTNND2/SFRP4/WNT7A/LEF1/CDK14/SULF1/ROR2/ANKRD6/GREM1/NKX2-5/VANGL1/WNT3A/CTHRC1/IGFBP1/GLI1/SPEF1/TCF7L1/DACT1/DKK2/FZD10/IGFBP4/VAX2/ISL1/KREMEN1/PYGO1/CPE/TRABD2B/WNT9A/FRZB/EDNRA/CCND1/FGF2/FUZ/GSC/SOX4/RSPO3/GPC6/BICC1/NKD2/CDH2/DRAXIN/PRICKLE1/WNT2/RBMS3/TME…
GOBP_DIGESTIVE_SYSTEM_PROCESS	GOBP_DIGESTIVE_SYSTEM_PROCESS	88	-0.655369	-2.34071	4.2219e-09	1.03517e-06	8.48613e-07	2039	tags=44%, list=8%, signal=41%	NOD2/AQP1/FGF10/TJP2/HIP1R/EZR/MUC6/PBLD/SOAT2/SLC26A7/INAVA/SERPINA3/SPINK1/ABCG5/CRACD/PLS1/AQP5/VIL1/TFF1/MUC2/MUC4/SLC5A1/ABCG8/VSIG1/NPSR1/KCNQ1/FABP1/GCNT3/ADRA2A/MOGAT2/PRAP1/MUC13/SLC9A4/APOA4/FABP2/GHRL/CCKBR/APOA2/APOA1
GOBP_SENSORY_ORGAN_DEVELOPMENT	GOBP_SENSORY_ORGAN_DEVELOPMENT	465	0.427609	1.82406	5.15203e-09	1.16046e-06	9.51323e-07	4153	tags=31%, list=16%, signal=26%	ADAMTS18/PCDH15/SIX3/SLITRK6/GBX2/ATP8A2/PRSS56/MYO3A/LAMA1/EFEMP1/BMP5/WNT6/WNT10B/CRYGD/WNT16/ZIC1/NKX3-2/WNT5B/COL2A1/GATA3/LGR5/ATOH1/NOG/COL8A1/WNT10A/VAX1/PRRX1/BMPER/SMOC1/CYTL1/TUB/SOX11/CPAMD8/HAND2/INHBA/TENM3/WNT7A/LEF1/VSTM4/SDK1/ROR2/SALL2/NTRK2/TCF15/DLX1/MDM1/LHX2/HMX3/BMP7/WNT3A/CTHRC1/BNC2/CITED2/PDGFRA/SIX4/BMPR1B/RARB/BCL2/COL5A1/EPHA4/COL5A2/TGFB2/VAX2/DZANK1/SLC7A11/WNT9A/CDH…
GOCC_COLLAGEN_TRIMER	GOCC_COLLAGEN_TRIMER	72	0.693637	2.32331	5.18364e-09	1.16046e-06	9.51323e-07	3792	tags=60%, list=14%, signal=51%	EMID1/COL9A3/COL23A1/COL26A1/COL2A1/C1QL1/CCBE1/C1QL2/COL8A1/FCN1/C1QL4/EMILIN1/COL4A4/CTHRC1/COL4A3/COL7A1/MSR1/COL5A1/COL5A2/COL6A3/COL8A2/COL10A1/SCARA3/COL4A5/COL3A1/C1QB/C1QC/COL11A1/COL4A2/COL17A1/C1QA/COL27A1/LOX/LUM/MARCO/COL11A2/COL22A1/SFTPD/EMILIN2/COL12A1/COL6A2/COL1A2/COL18A1
GOBP_REGULATION_OF_NERVOUS_SYSTEM_DEVELOPMENT	GOBP_REGULATION_OF_NERVOUS_SYSTEM_DEVELOPMENT	379	0.449582	1.8803	7.03277e-09	1.47156e-06	1.20636e-06	5704	tags=36%, list=21%, signal=29%	SOX10/DCC/SLITRK6/GBX2/CUX2/ADGRB1/SEMA3D/SEMA3E/PAK3/NLGN1/CAMK2B/NKX2-2/LINGO2/FLRT2/HGF/ATOH1/NGF/NOG/DAB1/MAP2/VAX1/FSTL4/KIAA0319/FN1/OXTR/SOX11/LRRN1/WNT7A/EFNB3/RND2/SPP1/PTPRD/NTRK2/DLX1/LHX2/LRRN3/DMRTA2/BMP7/WNT3A/CST7/AMIGO2/SHOX2/SEMA3A/CX3CR1/ID4/PLXNA1/ISLR2/NEURL1/EPHA4/PLXNC1/CCL11/HEY1/NAP1L1/SERPINE2/IL1RAP/TP73/NRP1/SYNDIG1/PTPRS/PTN/VEGFC/PLXNA4/DLL1/DRAXIN/DLX2/BHLHE41/WNT2/G…
GOCC_CLUSTER_OF_ACTIN_BASED_CELL_PROJECTIONS	GOCC_CLUSTER_OF_ACTIN_BASED_CELL_PROJECTIONS	132	-0.585436	-2.22943	7.14488e-09	1.47156e-06	1.20636e-06	2072	tags=34%, list=8%, signal=32%	EPS8L2/CLIC1/SCART1/AQP1/TPRN/LHFPL5/RSPH9/KCNK1/MYH14/EZR/SOAT2/ATP8B1/SLC23A1/IDO1/PDZD7/PLS1/SLC15A1/VIL1/ABCG2/AMN/SLC34A3/SLC5A1/USH1C/DCDC2/FOLR1/ITLN1/ACE2/CLIC5/MYO1A/ANKS4B/SLC2A2/MTTP/CDHR5/SLC9A3/MYO7B/PDZK1/SLC7A9/PDZD3/SI/CDHR2/SLC6A19/CALB1/CA4/SLC28A2/SLC26A3
GOCC_POSTSYNAPSE	GOCC_POSTSYNAPSE	492	0.418607	1.7945	7.48557e-09	1.48243e-06	1.21527e-06	3716	tags=25%, list=14%, signal=22%	MYL7/DCC/SEZ6/OPRK1/NGFR/ADGRB1/PAK3/NLGN1/SNAP25/CEL/GABRA2/PTPRO/CHRM4/DNM3/CADM1/GLRB/INSYN1/SYN2/DGKI/SH3GL3/CACNG4/DRP2/ADCY8/DLGAP1/CTNND2/NTSR1/TENM2/EFNB3/IGSF11/ADD2/SNCA/APBA2/SHISA9/NLGN4Y/NTRK2/ADAM22/IQSEC3/PDE4B/CHRNA3/TMEM108/LZTS1/ADCY1/BNIP3/SPOCK1/DCLK1/CNIH2/WASF1/CTTNBP2/PLAT/CNIH3/NEURL1/INA/FCGR2B/EPHA4/PTCH1/RGS7BP/ADORA1/NOS1/PFN2/GRIN1/PALM/BCL11A/IGSF21/SSPN/SLC6A17/NRP1…
GOBP_SYNAPSE_ASSEMBLY	GOBP_SYNAPSE_ASSEMBLY	143	0.570825	2.12583	8.91095e-09	1.69935e-06	1.3931e-06	3296	tags=41%, list=12%, signal=36%	KIRREL3/SLITRK6/CUX2/ADGRB1/NLGN1/LGI2/CEL/GABRA2/LINGO2/DNM3/FLRT2/CNTN5/NRXN2/DNER/FZD1/OXTR/PCDHB2/LRRN1/WNT7A/ADD2/SNCA/SDK1/NLGN4Y/PTPRD/NTRK2/LRRN3/WNT3A/AMIGO2/SIX4/NRG1/SPOCK2/IL1RAP/MDGA1/SYNDIG1/GPC6/CDH2/PCDHB10/PCDHB11/PCDHB6/NLGN4X/OBSL1/PCDHB4/TLR2/WNT5A/GAP43/EPHA7/THBS2/FLRT3/PCDHB16/NLGN2/FARP1/ADGRL3/CLSTN2/NTNG2/SLITRK3/SIX1/EFNA5/SRPX2
GOBP_FOREBRAIN_DEVELOPMENT	GOBP_FOREBRAIN_DEVELOPMENT	317	0.465092	1.89484	1.00257e-08	1.84366e-06	1.5114e-06	5564	tags=35%, list=21%, signal=28%	GHRH/POU3F2/SIX3/KIRREL3/LHX8/PCSK1/GBX2/NPY/ATOH1/NOG/DAB1/RTN4RL1/GLI2/CDK5R2/NR0B1/OXTR/SSTR2/INHBA/WNT7A/LEF1/INHBB/NFIB/NTRK2/DLX1/LHX2/TMEM108/BNIP3/DMRTA2/NHLH2/DCLK1/WNT3A/CDK6/SEMA3A/GLI1/ID4/SCT/NRG1/RARB/LAMB1/DYNC2H1/VAX2/ISL1/SLC7A11/MDGA1/NRP1/FGF2/PITX2/PLXNA4/GSC/GATA2/CDH2/DRAXIN/COL3A1/DLX2/NR2F2/FEZ1/C21orf91/ITGAM/TOX/CSF1R/GLI3/ROBO1/WNT5A/SLIT3/FUT10/EGFR/DCLK2/AXL/NOTCH3/DI…
GOBP_OSSIFICATION	GOBP_OSSIFICATION	375	0.439221	1.83193	1.28296e-08	2.27792e-06	1.8674e-06	4994	tags=33%, list=19%, signal=27%	NPPC/TNN/SFRP1/BMP5/CYP24A1/WNT10B/LRRC17/KREMEN2/BMP3/SOST/IGF2/COL2A1/HGF/NOG/GLI2/SFRP2/SMOC1/IGSF10/FZD1/SOX11/HAND2/CLEC5A/LEF1/COMP/PRKD1/ADAMTS12/SPP1/ROR2/GREM1/CDH11/ASPN/BMP7/VCAN/TNFAIP6/WNT3A/CTHRC1/CCL3/CDK6/SHOX2/GLI1/ID4/ITGA11/BMPR1B/BCL2/GPLD1/COL5A2/PTCH1/TGFB2/KREMEN1/DDR2/MRC2/OMD/TP63/PTN/FGF2/VEGFC/RUNX3/TNC/DMP1/MMP16/MGP/JAG1/SLC26A2/SIX2/CCN1/COL11A1/MN1/GLI3/MMP14/IGFBP5…
GOBP_CANONICAL_WNT_SIGNALING_PATHWAY	GOBP_CANONICAL_WNT_SIGNALING_PATHWAY	289	0.472542	1.91393	1.34635e-08	2.31079e-06	1.89434e-06	4760	tags=30%, list=18%, signal=25%	SOX10/TNN/SFRP1/WNT6/WNT10B/LGR6/WNT16/SOST/PTPRO/WNT5B/SFRP5/GATA3/TPBGL/LGR5/NOG/WNT10A/SFRP2/FZD1/CTNND2/SFRP4/WNT7A/LEF1/CDK14/ROR2/ANKRD6/GREM1/NKX2-5/WNT3A/CTHRC1/IGFBP1/GLI1/TCF7L1/DACT1/DKK2/FZD10/IGFBP4/ISL1/KREMEN1/PYGO1/WNT9A/FRZB/EDNRA/FGF2/FUZ/SOX4/RSPO3/BICC1/NKD2/CDH2/DRAXIN/PRICKLE1/WNT2/RBMS3/GLI3/CAV1/WNT5A/ADGRA2/TMEM170B/NPHP4/EGFR/YAP1/MKS1/WWTR1/FZD2/DISC1/HECW1/MCC/NKD1/ZEB…
GOCC_PRESYNAPSE	GOCC_PRESYNAPSE	404	0.437876	1.83947	1.45082e-08	2.40976e-06	1.97548e-06	3182	tags=23%, list=12%, signal=20%	GHRH/UCN3/SLC18A1/KIRREL3/OPRK1/PCSK1/TNN/NLGN1/SCN2A/SNAP25/CEL/PTPRN/GABRA2/NTS/DNM3/NPY/NTF3/CNTN5/C1QL1/NGF/SV2B/NRXN2/SYN2/DGKI/SH3GL3/RIMS2/ADCY8/SCGN/NTSR1/SV2A/PPFIA4/WNT7A/EFNB3/SNCA/APBA2/NLGN4Y/PTPRD/NTRK2/PDE4B/LAMP5/WNT3A/CTTNBP2/RIMS4/SLC29A4/EPHA4/RGS7BP/ADORA1/PFN2/GRIN1/AMPH/IGSF21/SLC6A17/SYNDIG1/CPLX2/LGI3/PTPRS/CNTN1/SNCG/PRNP/PACSIN1/CDH2/GRIK2/TSPOAP1/APBA1/SPHK1/NLGN4X/KCTD…
GOBP_MUSCLE_TISSUE_DEVELOPMENT	GOBP_MUSCLE_TISSUE_DEVELOPMENT	337	0.455214	1.87206	2.23947e-08	3.55572e-06	2.91491e-06	3481	tags=24%, list=13%, signal=21%	FGF3/MYL7/KEL/ACTA1/BMP5/WNT10B/FHOD3/ANKRD1/IGF2/RGS4/HOXD10/NOG/VAX1/MEOX2/NDRG4/HIVEP3/DNER/SOX11/LEF1/GREM1/NKX2-5/DMRTA2/BMP7/MEGF10/WNT3A/TBX5/SHOX2/HOXD9/GLI1/CITED2/PDGFRA/NOX4/SIX4/NEURL1/NRG1/RARB/BCL2/HEG1/PTCH1/TGFB2/HEY1/EFEMP2/ISL1/ALPK3/SGCG/GJC1/TP73/RBM24/EDNRA/FGF2/SOX6/DLL1/ELN/COL3A1/NR2F2/WNT2/COL11A1/OBSL1/IGFBP5/CAV1/TENM4/WNT5A/DIPK2A/EYA2/LOX/GJA1/YAP1/SMO/CAV2/MSC/ALDH1A…
GOMF_OXIDOREDUCTASE_ACTIVITY_ACTING_ON_PAIRED_DONORS_WITH_INCORPORATION_OR_REDUCTION_OF_MOLECULAR_OXYGEN_REDUCED_FLAVIN_OR_FLAVOPROTEIN_AS_ONE_DONOR_AND_INCORPORATION_OF_ONE_ATOM_OF_OXYGEN	GOMF_OXIDOREDUCTASE_ACTIVITY_ACTING_ON_PAIRED_DONORS_WITH_INCORPORATION_OR_REDUCTION_OF_MOLECULAR_OXYGEN_REDUCED_FLAVIN_OR_FLAVOPROTEIN_AS_ONE_DONOR_AND_INCORPORATION_OF_ONE_ATOM_OF_OXYGEN	30	-0.819714	-2.37126	2.27886e-08	3.55572e-06	2.91491e-06	1009	tags=47%, list=4%, signal=45%	CYP2C8/CYP2J2/CYP2C19/CYP2C18/CYP4F12/CYP2C9/CYP2A13/CYP3A5/CYP2E1/CYP2W1/CYP2B6/CYP4F2/CYP3A4/CYP1A1
GOBP_MUSCLE_ORGAN_DEVELOPMENT	GOBP_MUSCLE_ORGAN_DEVELOPMENT	282	0.46825	1.89549	2.41298e-08	3.65425e-06	2.99568e-06	4193	tags=28%, list=16%, signal=24%	FGF3/KEL/ACTA1/ALX4/ADGRB1/WNT10B/ANKRD1/IGF2/HOXD10/NOG/VAX1/MEOX2/HIVEP3/DNER/FZD1/SOX11/LEF1/ETV1/TCF15/NKX2-5/DMRTA2/MEGF10/WNT3A/SHOX2/HOXD9/CITED2/ITGA11/SIX4/NEURL1/NRG1/BCL2/HEG1/TGFB2/SGCE/EFEMP2/COL6A3/ISL1/SGCG/MKX/SMTNL1/RBM24/EDNRA/GSC/SOX6/DLL1/ELN/COL3A1/NR2F2/WNT2/COL11A1/CAV1/WNT5A/H1-5/LOX/GJA1/CAVIN4/FZD2/SMO/CAV2/MSC/CRYAB/EVC/HEY2/TBX1/TNNC1/SIX1/CXCL10/SGCD/TWIST1/BVES/MYL6B…
GOBP_REGULATION_OF_WNT_SIGNALING_PATHWAY	GOBP_REGULATION_OF_WNT_SIGNALING_PATHWAY	316	0.456148	1.85627	3.12409e-08	4.59598e-06	3.7677e-06	5170	tags=31%, list=19%, signal=25%	SOX10/SHISA2/TNN/SFRP1/WIF1/WNT10B/LGR6/CXXC4/SOST/PTPRO/WNT5B/SFRP5/TPBGL/LGR5/NOG/SFRP2/APCDD1L/FZD1/CTNND2/SFRP4/LEF1/CDK14/SULF1/ROR2/ANKRD6/GREM1/NKX2-5/WNT3A/CTHRC1/IGFBP1/GLI1/SPEF1/TCF7L1/DACT1/DKK2/IGFBP4/ISL1/KREMEN1/TRABD2B/FRZB/FGF2/FUZ/GSC/SOX4/RSPO3/BICC1/NKD2/CDH2/DRAXIN/PRICKLE1/RBMS3/TMEM237/GLI3/CAV1/TLR2/WNT5A/ADGRA2/TMEM170B/CCN4/NPHP4/EGFR/YAP1/MKS1/WWTR1/MDFIC/DISC1/HECW1/MC…
GOBP_ORGANIC_HYDROXY_COMPOUND_METABOLIC_PROCESS	GOBP_ORGANIC_HYDROXY_COMPOUND_METABOLIC_PROCESS	480	-0.400692	-1.78595	3.36694e-08	4.81565e-06	3.94778e-06	4027	tags=26%, list=15%, signal=23%	NPC1L1/RAPGEF2/DHRS9/SGPP2/GK/ALOX15B/PMEL/ACADVL/SLC16A2/ACP3/SRD5A3/PON1/PCK2/IDH3A/PPIP5K1/CYP2D6/ABCD3/ACER2/PAX8/MIR210/NPR1/LDHAL6B/ITPK1/INPP1/BTBD9/EPAS1/ACSS2/SYNJ2/ALDH2/PTK2B/DGKQ/MSMO1/PNPLA2/SEC14L2/DUOXA1/RDH13/HDC/HSD3B7/SORD/CRYM/EPHX2/GDPD3/ITPKC/INSIG1/APOL1/PLA2G4A/DEGS2/EDNRB/AMACR/BCO1/ALOX15/DGAT2/ALOX12/OSBPL7/CEBPA/GRIN2A/TPO/NR5A2/ITPKA/GALR2/INPP5J/FGFR4/DUOX1/SOAT2/ALDH…
GOBP_STEROID_METABOLIC_PROCESS	GOBP_STEROID_METABOLIC_PROCESS	266	-0.465425	-1.95918	3.47953e-08	4.84219e-06	3.96954e-06	2605	tags=19%, list=10%, signal=17%	DHRS2/EPHX2/IL1A/INSIG1/APOL1/EDNRB/AMACR/DGAT2/HSD17B11/PRLR/OSBPL7/CEBPA/NR5A2/FGFR4/SOAT2/DHRS11/ATP8B1/STS/NR1H4/TNF/GAL/SULT2B1/STARD3/ACAA2/CYP2C8/CYP2C19/RORC/FMO5/HSD17B2/HSD11B2/CYP2C9/CYP3A5/NR0B2/CYP2E1/MALRD1/APOA4/UGT2B15/CYP2B6/HMGCS2/NR1I2/GC/SULT2A1/RDH8/CYP3A4/BAAT/APOA2/APOA1/APOB/NR5A1/CYP1A1
GOBP_REGULATION_OF_NEUROGENESIS	GOBP_REGULATION_OF_NEUROGENESIS	316	0.453849	1.84691	4.19992e-08	5.6909e-06	4.66529e-06	5704	tags=35%, list=21%, signal=28%	SOX10/DCC/CUX2/SEMA3D/SEMA3E/PAK3/CAMK2B/NKX2-2/ATOH1/NGF/NOG/DAB1/MAP2/VAX1/FSTL4/KIAA0319/FN1/SOX11/WNT7A/EFNB3/RND2/SPP1/PTPRD/NTRK2/DLX1/LHX2/DMRTA2/BMP7/WNT3A/SHOX2/SEMA3A/CX3CR1/ID4/PLXNA1/ISLR2/NEURL1/EPHA4/PLXNC1/CCL11/HEY1/NAP1L1/SERPINE2/TP73/NRP1/PTPRS/PTN/VEGFC/PLXNA4/DLL1/DRAXIN/DLX2/BHLHE41/WNT2/GLI3/OBSL1/ROBO1/TENM4/TLR2/LPAR3/WNT5A/EPHA7/NKX6-1/ZNF365/YAP1/SEMA6C/SPART/DISC1/HAP1…
GOBP_LIPID_LOCALIZATION	GOBP_LIPID_LOCALIZATION	397	-0.419111	-1.83461	4.38091e-08	5.78393e-06	4.74156e-06	2376	tags=17%, list=9%, signal=16%	APOL1/PLA2G4A/SLC25A20/DGAT2/APOM/OSBPL7/ATP8A1/ABCC3/SOAT2/CDS1/EDN1/SMIM22/ZC3H12A/XKR6/ATP8B1/ANO9/STARD10/TNF/GAL/SLC10A5/SPNS3/SLCO1B3/LIPG/PLA2G2E/GRAMD1B/SFTPA1/ABCG5/STARD3/DGAT1/ATG9B/PLA2G2F/ACSL5/CEACAM1/ABCG2/PLA2G10/PLA2G4F/SERPINA5/CRABP2/CIDEA/TSPO2/SPNS2/ABCG8/XKR9/SLC51B/ATP10B/KCNQ1/TNFRSF11A/FABP1/CIDEC/MTTP/NR0B2/PLA2G12B/NMUR2/PRAP1/NOS2/RBP2/APOA4/FABP2/APOH/GHRL/PLA2G2A/LBP…
GOBP_NEUTRAL_LIPID_METABOLIC_PROCESS	GOBP_NEUTRAL_LIPID_METABOLIC_PROCESS	114	-0.606728	-2.24081	4.55251e-08	5.86022e-06	4.8041e-06	1356	tags=33%, list=5%, signal=32%	FITM2/GK/DGKD/PCK2/LPIN1/ABHD2/MGLL/ANG/DGKQ/PNPLA2/MFSD2A/TNXB/DAGLA/INSIG1/PLCE1/PLA2G4A/DGAT2/GPAT3/LIPG/DGAT1/PLAAT3/MOGAT3/LIPH/PNPLA1/MTTP/MOGAT2/CYP2E1/APOA4/MOGAT1/PCK1/APOH/PNLIPRP2/CPS1/APOC3/APOA2/APOA1/APOB/LIPF
GOBP_CELLULAR_RESPONSE_TO_XENOBIOTIC_STIMULUS	GOBP_CELLULAR_RESPONSE_TO_XENOBIOTIC_STIMULUS	138	-0.555089	-2.14231	5.28356e-08	6.63537e-06	5.43955e-06	1009	tags=22%, list=4%, signal=22%	CYP2C8/CYP2J2/CYP2C19/CYP2C18/RORC/TH/FMO5/CYP4F12/CES3/CYP2C9/CYP2A13/DDC/SULT1C4/KCNQ1/KCNE2/CYP3A5/GSTA2/HNF4A/NAT2/NOS2/CYP2E1/CYP2W1/UGT2B15/CYP2B6/SULT1B1/DPEP1/NR1I2/SULT2A1/CYP4F2/CYP3A4/CYP1A1
GOBP_NEGATIVE_REGULATION_OF_WNT_SIGNALING_PATHWAY	GOBP_NEGATIVE_REGULATION_OF_WNT_SIGNALING_PATHWAY	163	0.54553	2.07373	6.16176e-08	7.54134e-06	6.18225e-06	4241	tags=34%, list=16%, signal=29%	SOX10/SHISA2/TNN/SFRP1/WIF1/CXXC4/SOST/PTPRO/SFRP5/TPBGL/NOG/SFRP2/APCDD1L/FZD1/SFRP4/ROR2/ANKRD6/GREM1/NKX2-5/CTHRC1/IGFBP1/GLI1/DACT1/DKK2/IGFBP4/ISL1/KREMEN1/TRABD2B/FRZB/FUZ/GSC/BICC1/NKD2/CDH2/DRAXIN/PRICKLE1/RBMS3/GLI3/CAV1/WNT5A/TMEM170B/NPHP4/WWTR1/HECW1/MCC/NKD1/HIC1/FZD6/SNAI2/IFT80/APOE/AMER1/TMEM131L/LRP4/DKK3/DAB2
GOMF_SIGNALING_RECEPTOR_REGULATOR_ACTIVITY	GOMF_SIGNALING_RECEPTOR_REGULATOR_ACTIVITY	388	0.423604	1.77247	6.29788e-08	7.54134e-06	6.18225e-06	2983	tags=29%, list=11%, signal=26%	GHRH/FGF3/UCN3/SCG2/INHA/NPPC/FGF19/SEMA3D/SEMA3E/EFEMP1/BMP5/WNT6/WNT10B/BMP3/CGA/WNT16/GRP/GDNF/SCGB3A1/CSF3/NTS/TAFA5/THBS4/WNT5B/NPY/IGF2/FLRT2/HGF/NTF3/CCL3L3/NGF/WNT10A/CD70/IL11/LY6H/CXCL6/FGF4/SFRP2/RETN/CCL13/CCL7/INHBA/WNT7A/FGF1/CXCL5/INHBB/VGF/CRLF1/STC2/SPP1/CCL8/GREM1/PXDN/BMP7/OSM/WNT3A/CMTM3/TNFSF4/ADH7/OSGIN1/IL24/CCL3/ERFE/SEMA3A/VIP/CXCL9/SCT/NRG1/DKK2/LILRB4/TGFB2/CCL11/DEFB10…
GOBP_MESENCHYME_DEVELOPMENT	GOBP_MESENCHYME_DEVELOPMENT	274	0.467967	1.89734	6.51828e-08	7.62787e-06	6.25318e-06	5775	tags=38%, list=22%, signal=30%	SOX10/ACTA1/GBX2/FGF19/SEMA3D/SEMA3E/SFRP1/BMP5/WNT16/GDNF/FGFR1/GATA3/HGF/NOG/HAS2/WNT10A/IL17RD/SFRP2/FN1/SOX11/HAND2/LEF1/GREM1/TCF15/NKX2-5/BMP7/WNT3A/TBX5/OLFM1/SEMA3A/BNC2/CITED2/SIX4/NRG1/BCL2/EPHA4/TGFB2/HEY1/ISL1/FRZB/NRP1/RBM24/EDNRA/PITX2/TGFBR3L/FUZ/GSC/CDH2/JAG1/PDPN/SIX2/WNT2/EPHA3/LOXL3/ROBO1/WNT5A/TGFB3/YAP1/WWTR1/SEMA6C/SMO/SEMA5B/ALDH1A2/PDGFRB/HEY2/TBX1/LOXL2/SIX1/RFLNB/SNAI2/T…
GOCC_COLLAGEN_CONTAINING_EXTRACELLULAR_MATRIX	GOCC_COLLAGEN_CONTAINING_EXTRACELLULAR_MATRIX	369	0.432715	1.8058	8.97689e-08	1.02716e-05	8.42043e-06	4787	tags=48%, list=18%, signal=40%	TMEFF2/ZP4/COL9A3/COL23A1/VIT/TNN/LAMB4/LAMA1/SFRP1/EFEMP1/NTN3/COL26A1/SOST/THBS4/WNT5B/CDON/COL2A1/SPON1/SNORC/FBN3/AMTN/COL8A1/RTBDN/FCN1/HAPLN1/SFRP2/SMOC1/FN1/SBSPON/SMOC2/POSTN/COMP/SULF1/CILP/FREM1/EMILIN1/GREM1/LTBP2/CTSF/PXDN/ASPN/BMP7/VCAN/COL4A4/ANGPT1/CTHRC1/EGFL6/COL4A3/COL7A1/PLAT/F13A1/ADAMDEC1/HMCN1/COL5A1/ADAMTS3/SERPINE1/COL5A2/P3H2/TGFB2/LAMB1/EFEMP2/COL6A3/SERPINE2/AEBP1/MATN3…
GOBP_PATTERN_SPECIFICATION_PROCESS	GOBP_PATTERN_SPECIFICATION_PROCESS	392	0.422425	1.76696	1.05136e-07	1.16098e-05	9.51749e-06	5874	tags=38%, list=22%, signal=30%	SIX3/ALX4/GBX2/IRX1/SFRP1/BMP5/WNT6/NKX2-2/ZIC1/GDNF/CXXC4/NKX3-2/HOXD10/NOG/GLI2/MEOX2/SFRP2/HOXA9/NDRG4/DMRT3/HAND2/WNT7A/LEF1/FGF1/ROR2/MNS1/GREM1/TCF15/DLX1/NKX2-5/LHX2/IRX4/HHIP/DMRTA2/BMP7/WNT3A/TBX5/DMRT2/LMX1B/SEMA3A/HOXD9/GLI1/CITED2/BMPR1B/HOXA7/PTCH1/HEY1/DYNC2H1/VAX2/ISL1/GPR161/HOXD11/NRP1/TP63/FGF2/PITX2/FST/FUZ/GSC/DLL1/BICC1/DLX2/SIX2/NR2F2/BHLHE41/WNT2/ITGAM/RIPPLY3/GLI3/ROBO1/HO…
GOBP_CARTILAGE_DEVELOPMENT	GOBP_CARTILAGE_DEVELOPMENT	175	0.517879	1.99493	1.05974e-07	1.16098e-05	9.51749e-06	3322	tags=35%, list=12%, signal=31%	NPPC/EFEMP1/BMP5/WNT10B/BMP3/NKX3-2/WNT5B/EPYC/COL2A1/SNORC/CHST11/NOG/FGF4/PRRX1/SFRP2/CYTL1/HAND2/WNT7A/COMP/SULF1/NFIB/CHI3L1/ADAMTS12/ROR2/GREM1/BMP7/SHOX2/GHR/BMPR1B/RARB/GPLD1/MATN3/WNT9A/MAF/FRZB/FGF2/SOX6/RUNX3/MGP/COL3A1/DLX2/BGN/SIX2/CCN1/COL11A1/GLI3/WNT5A/TGFBI/LTBP3/CCN4/HOXA3/COL27A1/BMP8A/TIMP1/COL11A2/EVC/LOXL2/RFLNB/SNAI2/IFT80/RUNX2
GOBP_ALCOHOL_METABOLIC_PROCESS	GOBP_ALCOHOL_METABOLIC_PROCESS	319	-0.441683	-1.88548	1.28752e-07	1.38113e-05	1.13223e-05	3199	tags=21%, list=12%, signal=18%	ACSS2/SYNJ2/ALDH2/PTK2B/DGKQ/MSMO1/PNPLA2/SEC14L2/RDH13/SORD/EPHX2/GDPD3/ITPKC/INSIG1/APOL1/PLA2G4A/DEGS2/EDNRB/BCO1/DGAT2/CEBPA/ITPKA/GALR2/INPP5J/SOAT2/ALDH3B2/ALDH3B1/NR1H4/RETSAT/ADH1B/IP6K3/SULT2B1/ASAH2/STARD3/DGAT1/ACAA2/CYP2C8/TPK1/CD244/MIOX/CYP2C18/MOGAT3/RDH12/FMO5/HSD11B2/CYP2C9/SULT1C4/ADH4/CYP3A5/ACER1/NR0B2/MOGAT2/TTR/APOA4/MOGAT1/HMGCS2/PCK1/SULT1B1/GPD1/SULT2A1/RDH8/CYP3A4/APOA2/…
GOBP_TOXIN_METABOLIC_PROCESS	GOBP_TOXIN_METABOLIC_PROCESS	15	-0.90419	-2.28452	1.47309e-07	1.54794e-05	1.26897e-05	748	tags=53%, list=3%, signal=52%	TH/AKR7A3/CYP2A13/DDC/CYP3A5/CYP2W1/CYP3A4/CYP1A1
GOMF_AROMATASE_ACTIVITY	GOMF_AROMATASE_ACTIVITY	17	-0.886848	-2.34483	1.52494e-07	1.57038e-05	1.28737e-05	1009	tags=65%, list=4%, signal=62%	CYP2C8/CYP2C19/CYP2C18/CYP4F12/CYP2C9/CYP2A13/CYP3A5/CYP2E1/CYP4F2/CYP3A4/CYP1A1
GOBP_EXTERNAL_ENCAPSULATING_STRUCTURE_ORGANIZATION	GOBP_EXTERNAL_ENCAPSULATING_STRUCTURE_ORGANIZATION	285	0.455669	1.84652	1.69122e-07	1.70746e-05	1.39975e-05	4760	tags=41%, list=18%, signal=34%	ADAMTS18/COL9A3/COL23A1/VIT/LAMB4/FLRT2/COL2A1/TLL1/HAS2/COL8A1/MMP12/LOXL4/SFRP2/SMOC1/MMP3/SMOC2/POSTN/COMP/SULF1/ADAMTS12/EMILIN1/PTX3/GREM1/TCF15/PXDN/COL4A4/WNT3A/EGFL6/COL4A3/PDGFRA/FAP/HMCN1/COL5A1/ADAMTS3/COL5A2/TGFB2/CTSV/LAMB1/SPOCK2/EFEMP2/AEBP1/DDR2/ANTXR1/COL8A2/COL10A1/PAPLN/CARMIL2/COL4A5/TNFRSF11B/ELN/DMP1/MMP16/ADAMTS2/COL3A1/MMP11/PDPN/CCN1/COL11A1/LOXL3/ADAMTS16/MMP14/CAV1/NID1…
GOBP_CELLULAR_LIPID_CATABOLIC_PROCESS	GOBP_CELLULAR_LIPID_CATABOLIC_PROCESS	200	-0.493953	-2.00702	1.73544e-07	1.71842e-05	1.40872e-05	4024	tags=27%, list=15%, signal=23%	SMPD2/ACOX1/ABCD1/ACADVL/SRD5A3/PCK2/ABCD3/ACER2/LPIN1/NEU1/ABHD2/MGLL/PPARA/PLBD1/ACOX2/PLA2G4D/PNPLA2/MFSD2A/SMPDL3A/DAGLA/GDPD3/ETFDH/PNPLA7/PLA2G4A/AMACR/BCO1/ACADS/SMPDL3B/PLA2G4E/DECR2/ADTRP/GALC/FUCA1/LIPG/ASAH2/ACAA2/PLA2G10/PLA2G4F/SMPD3/LIPH/FABP1/PNPLA1/ACER1/CYP2W1/APOA4/NEU4/PCK1/PNLIPRP2/CPS1/GBA3/APOC3/APOA2/APOA1/APOB
GOCC_ENDOSOME_LUMEN	GOCC_ENDOSOME_LUMEN	31	-0.80248	-2.3279	1.7919e-07	1.74085e-05	1.42712e-05	31	tags=23%, list=0%, signal=23%	CTSS/PRLR/APOB/PGA5/PGA3/PGA4/CSH1
GOBP_HUMORAL_IMMUNE_RESPONSE	GOBP_HUMORAL_IMMUNE_RESPONSE	251	-0.457742	-1.90978	1.8516e-07	1.75291e-05	1.437e-05	2939	tags=30%, list=11%, signal=27%	IGHV3-74/MS4A1/NOD2/IGHV3-13/IGHV1-18/IGLL1/CFD/WFDC10B/HLA-A/IGHV4-4/S100A9/HPX/PI3/IGHA2/FCER2/IGHE/SPINK5/SLPI/IGHV2-26/TFEB/PAX5/IGHV3-53/IGHV7-81/MASP1/TNFRSF21/C9/KLK7/WFDC12/IGLC3/TNF/PGLYRP4/C4B/LTF/PF4/CD55/BLNK/IGHA1/C7/IGHV3-21/C4A/WFDC5/C8G/C4BPB/GATA6/CXCL1/JCHAIN/CXCL2/PF4V1/SPNS2/CXCL3/IGHV6-1/PRSS3/IGHV1-69-2/KLK5/IGHV3-64D/CFB/REG3A/IGHV3-30/BPIFA1/PRSS2/F2/IGHV2-70/PPBP/IGHV2-70…
GOBP_FATTY_ACID_METABOLIC_PROCESS	GOBP_FATTY_ACID_METABOLIC_PROCESS	340	-0.422635	-1.82034	1.87241e-07	1.75291e-05	1.437e-05	4000	tags=24%, list=15%, signal=21%	ACOX1/ELOVL1/ABCD1/ALOX15B/ACADVL/PCK2/CYP2D6/ABCD3/PTGDS/LPIN1/PTGS1/PM20D1/PPARGC1A/XBP1/ABHD2/THEM4/MGLL/PPARA/ACOX2/SIRT4/PLA2G4D/MSMO1/PPARG/MFSD2A/TNXB/ELOVL2/THEM5/DAGLA/ETFDH/INSIG1/PLA2G4A/CYP2S1/ELOVL7/AMACR/SLC45A3/ALOX15/DGAT2/ACADS/ALOX12/PDK4/DECR2/ADTRP/EDN1/PRXL2B/CRYL1/ALOXE3/MLXIPL/LIPG/ASAH2/ALOX12B/HPGD/ACOT11/PLA2G2F/ACAA2/CYP2C8/CYP2J2/ACSL5/CEACAM1/CYP2C19/PLA2G10/PLA2G4F/C…
GOBP_APPENDAGE_DEVELOPMENT	GOBP_APPENDAGE_DEVELOPMENT	169	0.519218	1.98739	1.95602e-07	1.79849e-05	1.47437e-05	5790	tags=44%, list=22%, signal=34%	ALX4/RNF165/KREMEN2/COL2A1/HOXD10/CHST11/NOG/FGF4/MEOX2/PRRX1/SFRP2/SMOC1/SOX11/HAND2/WNT7A/LEF1/COMP/ROR2/GREM1/BMP7/TBX5/SHOX2/HOXD9/KRT84/RARB/PTCH1/TGFB2/DYNC2H1/FOXN1/KREMEN1/ZNF141/SLC7A11/TP63/PITX2/SOX4/COL3A1/NR2F2/DLX6/CIBAR1/GLI3/HOXD13/WNT5A/TULP3/WDR19/GJA1/MKS1/TBX4/ALDH1A2/FZD6/IFT80/RUNX2/TWIST1/INTU/TFAP2A/EN1/DLX5/CYP26B1/WDPCP/GRHL2/LRP4/RPGRIP1L/SEMA3C/RECK/TMEM107/ACD/MYH3/DK…
GOBP_CENTRAL_NERVOUS_SYSTEM_NEURON_DIFFERENTIATION	GOBP_CENTRAL_NERVOUS_SYSTEM_NEURON_DIFFERENTIATION	138	0.550804	2.04452	2.22722e-07	2.01193e-05	1.64934e-05	3954	tags=36%, list=15%, signal=30%	DCC/LHX8/GBX2/NKX2-2/NPY/HOXD10/MAP2/GLI2/DMRT3/INHBA/WNT7A/EPHB6/NFIB/NTRK2/DLX1/CDH11/NHLH2/SPOCK1/DCLK1/WNT3A/SEMA3A/ID4/EPHA4/PTCH1/DYNC2H1/ISL1/TAL1/MDGA1/NRP1/PLXNA4/GATA2/SOX4/DRAXIN/DLX2/C21orf91/TOX/CSF1R/GLI3/NKX6-1/TULP3/DCLK2/DISC1/SMO/SPTBN4/TCTN1/NRP2/AGTPBP1/SLIT2/MAPT
GOBP_MONOVALENT_INORGANIC_CATION_HOMEOSTASIS	GOBP_MONOVALENT_INORGANIC_CATION_HOMEOSTASIS	125	-0.555789	-2.10702	2.84016e-07	2.50261e-05	2.05159e-05	2533	tags=23%, list=10%, signal=21%	IL1A/SLC9A1/EDNRB/KCNMA1/PDK4/ATP12A/EDN1/NOX1/SLC4A8/SCNN1D/ATP1B1/SLC4A4/SCN7A/TMPRSS3/SLC9A2/ATP1A2/RHCG/SLC12A2/CYP4F12/KCNQ1/SLC9A3/SLC9A4/UPK3A/CCKBR/OTC/CYP4F2/ATP4B/ATP4A/SLC26A3
GOBP_STEROL_HOMEOSTASIS	GOBP_STEROL_HOMEOSTASIS	80	-0.620895	-2.19149	2.91282e-07	2.50261e-05	2.05159e-05	2591	tags=30%, list=10%, signal=27%	EPHX2/INSIG1/MALL/DGAT2/APOM/NR5A2/FGFR4/SOAT2/NR1H4/LIPG/GRAMD1B/ABCG5/PLA2G10/ABCG8/ACSM3/MTTP/HNF4A/PLA2G12B/MALRD1/APOA4/APOC3/APOA2/APOA1/APOB
GOBP_NEUTRAL_LIPID_CATABOLIC_PROCESS	GOBP_NEUTRAL_LIPID_CATABOLIC_PROCESS	35	-0.766196	-2.31852	2.91623e-07	2.50261e-05	2.05159e-05	488	tags=29%, list=2%, signal=28%	LIPG/LIPH/PNPLA1/APOA4/PNLIPRP2/CPS1/APOC3/APOA2/APOA1/APOB
GOBP_SKELETAL_SYSTEM_MORPHOGENESIS	GOBP_SKELETAL_SYSTEM_MORPHOGENESIS	210	0.493126	1.93395	3.1362e-07	2.59975e-05	2.13122e-05	4021	tags=35%, list=15%, signal=30%	NPPC/ALX4/SFRP1/WNT10B/NKX3-2/FGFR1/COL2A1/HOXD10/CHST11/NOG/HAS2/FGF4/PRRX1/SFRP2/HOXA9/SOX11/SFRP4/WNT7A/COMP/FREM1/ROR2/GREM1/TCF15/HHIP/BMP7/SHOX2/HOXD9/CITED2/PDGFRA/SIX4/GHR/BMPR1B/RARB/HOXA7/FUZ/GSC/SOX6/MMP16/MGP/COL3A1/SPEF2/DLX2/SIX2/COL11A1/GLI3/MMP14/LTBP3/TULP3/HOXA3/WDR19/COL27A1/TGFB3/P2RX7/TBX4/MMP2/HOXB2/HOXB4/TMEM119/TBX1/SIX1/RFLNB/HOXA4/IFT80/RUNX2/FGR/TWIST1/TFAP2A/DLX5/ACVR2…
GOBP_REGULATION_OF_SYNAPSE_STRUCTURE_OR_ACTIVITY	GOBP_REGULATION_OF_SYNAPSE_STRUCTURE_OR_ACTIVITY	171	0.514047	1.97677	3.1547e-07	2.59975e-05	2.13122e-05	3676	tags=33%, list=14%, signal=29%	NEUROD2/SLITRK6/CUX2/ADGRB1/KIF1A/PAK3/NLGN1/CAMK2B/LINGO2/PTPRO/DNM3/FLRT2/FZD1/OXTR/LRRN1/WNT7A/SNCA/PTPRD/NTRK2/LRRN3/WNT3A/AMIGO2/CTTNBP2/SIX4/NEURL1/FCGR2B/EPHA4/IL1RAP/SLC7A11/MDGA1/SYNDIG1/PRNP/GPC6/CDH2/ABI2/TUBA1A/ARHGAP22/TANC2/TLR2/WNT5A/IGSF9/EPHA7/THBS2/FLRT3/NLGN2/FARP1/DISC1/CLSTN2/NTNG2/SLITRK3/SIX1/EFNA5/SRPX2/NRCAM/STX1B/NRP2/APOE
GOBP_DIENCEPHALON_DEVELOPMENT	GOBP_DIENCEPHALON_DEVELOPMENT	52	0.70682	2.25337	3.18089e-07	2.59975e-05	2.13122e-05	3127	tags=40%, list=12%, signal=36%	GHRH/POU3F2/SIX3/PCSK1/GBX2/NOG/GLI2/NR0B1/INHBB/NHLH2/SEMA3A/GLI1/ISL1/NRP1/FGF2/PITX2/GATA2/WNT5A/HAP1/SMO/ALDH1A2
GOBP_MESENCHYMAL_CELL_DIFFERENTIATION	GOBP_MESENCHYMAL_CELL_DIFFERENTIATION	230	0.476738	1.89703	3.42298e-07	2.75389e-05	2.25759e-05	5775	tags=38%, list=22%, signal=30%	SOX10/GBX2/FGF19/SEMA3D/SEMA3E/SFRP1/BMP5/WNT16/GDNF/FGFR1/GATA3/HGF/NOG/HAS2/WNT10A/IL17RD/SFRP2/FN1/SOX11/HAND2/LEF1/GREM1/BMP7/TBX5/OLFM1/SEMA3A/CITED2/NRG1/BCL2/EPHA4/TGFB2/HEY1/ISL1/FRZB/NRP1/EDNRA/PITX2/TGFBR3L/FUZ/GSC/CDH2/JAG1/PDPN/SIX2/WNT2/EPHA3/LOXL3/WNT5A/TGFB3/WWTR1/SEMA6C/SMO/SEMA5B/ALDH1A2/HEY2/TBX1/LOXL2/SIX1/RFLNB/SNAI2/TWIST1/TGFB1I1/NRP2/ANXA6/AMER1/FOXC1/SMAD2/DAB2/CLASP1/LAMA…
GOBP_DEFENSE_RESPONSE_TO_BACTERIUM	GOBP_DEFENSE_RESPONSE_TO_BACTERIUM	265	-0.449006	-1.88668	3.64059e-07	2.88391e-05	2.36417e-05	2939	tags=27%, list=11%, signal=24%	IGHV3-74/NOD2/AQP1/IGHV3-13/IGHV1-18/MYD88/IGLL1/F2RL1/WFDC10B/HLA-A/IGHV4-4/IRF8/S100A9/OAS2/EPHA2/ISG15/IL6R/PI3/ANXA3/IGHA2/S100A14/IGHE/TNFRSF14/SPINK5/OAS1/SLPI/IGHV2-26/MIR140/LCN2/IGHV3-53/IGHV7-81/IL22RA1/NR1H4/KLK7/WFDC12/PLAC8/IGLC3/TNF/PGLYRP4/LTF/IGHA1/IGHV3-21/WFDC5/CCL20/C10orf99/JCHAIN/IGHV6-1/IGHV1-69-2/NLRP10/KLK5/IGHV3-64D/CHGA/IGHV3-30/BPIFA1/F2/IGHV2-70/NOS2/PPBP/IGHV2-70D/IGH…
GOBP_INTESTINAL_ABSORPTION	GOBP_INTESTINAL_ABSORPTION	36	-0.761266	-2.31932	3.94659e-07	3.07894e-05	2.52406e-05	2039	tags=47%, list=8%, signal=44%	EZR/SOAT2/ABCG5/PLS1/VIL1/SLC5A1/ABCG8/KCNQ1/FABP1/GCNT3/ADRA2A/MOGAT2/PRAP1/APOA4/FABP2/APOA2/APOA1
GOBP_REGULATION_OF_AXONOGENESIS	GOBP_REGULATION_OF_AXONOGENESIS	142	0.538685	2.00796	4.12269e-07	3.14372e-05	2.57716e-05	5206	tags=38%, list=20%, signal=31%	POU3F2/KEL/DCC/SEMA3D/SEMA3E/PAK3/NGF/DAB1/MAP2/FSTL4/KIAA0319/FN1/WNT7A/EFNB3/RND2/SPP1/NTRK2/WNT3A/SHOX2/SEMA3A/PLXNA1/ISLR2/EPHA4/PLXNC1/NRP1/PTPRS/PLXNA4/CDH2/DRAXIN/ROBO1/LPAR3/WNT5A/BRSK1/EPHA7/SEMA6C/SPART/DISC1/ULK1/SEMA5B/MAP6/EFNA5/SLIT2/BDNF/MAPT/TIAM2/LRP4/PLXND1/SEMA3C/DBN1/CHODL/THY1/SEMA4C/MAP1B/RYK
GOCC_DENDRITIC_TREE	GOCC_DENDRITIC_TREE	489	0.393163	1.6846	4.15174e-07	3.14372e-05	2.57716e-05	3954	tags=22%, list=15%, signal=20%	MYL7/KIRREL3/SEZ6/OPRK1/NGFR/PCSK1/ADGRB1/TNN/KIF1A/NLGN1/PCSK2/GABRA2/PTPRO/CHRM4/DNM3/NTF3/NGF/MAP2/GLRB/DGKI/DRP2/ADCY8/SCGN/DNER/NECAB2/CTNND2/NTSR1/SV2A/TENM2/KIF5A/APBA2/SHISA9/ROR2/NTRK2/PDE4B/CHRNA3/TMEM108/LZTS1/BNIP3/LAMP5/CNIH2/WASF1/CTTNBP2/SEMA3A/CX3CR1/CNIH3/NEURL1/FCGR2B/EPHA4/PTCH1/RGS7BP/SGCE/ADORA1/NOS1/GRIN1/PALM/OSBP2/CYBB/MAGEE1/SYNDIG1/CPLX2/AKAP9/TP63/ALCAM/PRNP/GRIK2/MPDZ/…
GOBP_NEGATIVE_REGULATION_OF_CANONICAL_WNT_SIGNALING_PATHWAY	GOBP_NEGATIVE_REGULATION_OF_CANONICAL_WNT_SIGNALING_PATHWAY	133	0.555711	2.05614	4.46913e-07	3.33501e-05	2.73398e-05	4241	tags=36%, list=16%, signal=30%	SOX10/TNN/SFRP1/SOST/PTPRO/SFRP5/TPBGL/NOG/SFRP2/FZD1/SFRP4/ROR2/ANKRD6/GREM1/NKX2-5/CTHRC1/IGFBP1/GLI1/DACT1/DKK2/IGFBP4/ISL1/KREMEN1/FRZB/FUZ/BICC1/NKD2/CDH2/DRAXIN/PRICKLE1/RBMS3/GLI3/CAV1/WNT5A/TMEM170B/NPHP4/WWTR1/HECW1/MCC/NKD1/FZD6/SNAI2/APOE/AMER1/TMEM131L/LRP4/DKK3/DAB2
GOBP_REGULATION_OF_CANONICAL_WNT_SIGNALING_PATHWAY	GOBP_REGULATION_OF_CANONICAL_WNT_SIGNALING_PATHWAY	242	0.469705	1.88689	5.01025e-07	3.6854e-05	3.02122e-05	4760	tags=30%, list=18%, signal=25%	SOX10/TNN/SFRP1/WNT10B/LGR6/SOST/PTPRO/SFRP5/TPBGL/LGR5/NOG/SFRP2/FZD1/CTNND2/SFRP4/CDK14/ROR2/ANKRD6/GREM1/NKX2-5/WNT3A/CTHRC1/IGFBP1/GLI1/DACT1/DKK2/IGFBP4/ISL1/KREMEN1/FRZB/FGF2/FUZ/SOX4/RSPO3/BICC1/NKD2/CDH2/DRAXIN/PRICKLE1/RBMS3/GLI3/CAV1/WNT5A/ADGRA2/TMEM170B/NPHP4/EGFR/YAP1/MKS1/WWTR1/HECW1/MCC/NKD1/ZEB2/WNK2/FZD6/SNAI2/CCNYL2/APOE/DLX5/AMER1/TMEM131L/LRP4/PTK7/ASPM/DKK3/DAB2/FZD7/RBPJ/TME…
GOBP_EMBRYONIC_ORGAN_DEVELOPMENT	GOBP_EMBRYONIC_ORGAN_DEVELOPMENT	409	0.412795	1.73649	5.91312e-07	4.28826e-05	3.51543e-05	4163	tags=28%, list=16%, signal=24%	SIX3/ALX4/SLITRK6/GBX2/ATP8A2/MYO3A/EFEMP1/BMP5/VASH2/WNT16/ZIC1/GDNF/NKX3-2/IGF2/COL2A1/GATA3/ATOH1/HOXD10/CHST11/NOG/GLI2/PRRX1/HOXA9/NDRG4/EN2/SOX11/HAND2/LEF1/ROR2/NKX2-5/HMX3/BMP7/WNT3A/CTHRC1/SHOX2/HOXD9/GLI1/CITED2/PDGFRA/SCT/SIX4/RARB/HOXA7/PTCH1/TGFB2/HEY1/TUBB2B/VAX2/TAL1/PDGFC/CDH23/FRZB/EDNRA/PITX2/PLXNA4/FUZ/GSC/GATA2/RSPO3/DLL1/MMP16/ZNF568/FBN1/DLX2/SIX2/NR2F2/DLX6/E2F7/WNT2/CCN1/C…
GOBP_ANION_TRANSPORT	GOBP_ANION_TRANSPORT	402	-0.395482	-1.73761	6.11844e-07	4.37143e-05	3.58361e-05	2595	tags=21%, list=10%, signal=20%	ABCC10/GLTP/IL1A/SLC6A12/CLCN5/SLC9A1/APOL1/PLA2G4A/TTYH1/SLC35B2/SLCO4C1/FOLR3/ABCC3/SLC26A7/SLC43A1/EDN1/SLC22A3/CLCN1/SLC4A8/ATP8B1/ANO9/GABRB3/SLC23A1/SLC26A1/SLCO4A1/CLDN4/TNF/SLC16A9/SLC66A1L/SLC10A5/SLCO1B3/SLC4A4/PLA2G2E/SLC29A1/SLC9A2/ABAT/GABRD/ATP1A2/SLC26A9/SLC12A2/CLDN17/GABRP/PLA2G2F/CLIC3/ANO5/SLC17A9/CEACAM1/ABCC6/ABCG2/SLC6A20/PLA2G10/SLC37A1/PLA2G4F/SLC52A3/SLC1A1/ENPP3/SLC34A3/…
GOBP_PITUITARY_GLAND_DEVELOPMENT	GOBP_PITUITARY_GLAND_DEVELOPMENT	30	0.783832	2.23859	6.19759e-07	4.37143e-05	3.58361e-05	2355	tags=47%, list=9%, signal=43%	GHRH/POU3F2/SIX3/PCSK1/NOG/GLI2/NR0B1/INHBB/GLI1/ISL1/FGF2/PITX2/GATA2/WNT5A
GOMF_ASPARTIC_TYPE_PEPTIDASE_ACTIVITY	GOMF_ASPARTIC_TYPE_PEPTIDASE_ACTIVITY	21	-0.840455	-2.2804	6.68766e-07	4.65335e-05	3.81473e-05	1189	tags=29%, list=4%, signal=27%	ASPRV1/CTSE/PGC/PGA5/PGA3/PGA4
GOBP_TRIGLYCERIDE_CATABOLIC_PROCESS	GOBP_TRIGLYCERIDE_CATABOLIC_PROCESS	26	-0.804115	-2.24684	7.88096e-07	5.41054e-05	4.43546e-05	488	tags=35%, list=2%, signal=34%	LIPG/LIPH/PNPLA1/APOA4/PNLIPRP2/CPS1/APOC3/APOA1/APOB
GOMF_ACTIVE_ION_TRANSMEMBRANE_TRANSPORTER_ACTIVITY	GOMF_ACTIVE_ION_TRANSMEMBRANE_TRANSPORTER_ACTIVITY	208	-0.477839	-1.95633	9.19143e-07	6.22719e-05	5.10493e-05	3226	tags=27%, list=12%, signal=24%	SLC39A14/ATP6V0C/SLC39A8/SLC8A2/CLCN3/MFSD2A/SLC9C1/ATP2C2/ABCC10/SLC9B2/SLC6A12/CLCN5/SLC9A1/ATP6V1C2/SLC45A3/SLC22A18/KCNJ11/SLC6A4/ATP8A1/ATP13A5/ATP12A/SLCO4C1/ATP2A3/ABCC3/SLC26A7/SLC4A8/ATP1B1/SLC23A1/SLC26A1/SLCO4A1/SLC5A9/SLC10A5/SLCO1B3/SLC4A4/SLC9A2/ATP1A2/SLC26A9/SLC12A2/ABCC6/SLC15A1/ATP7B/SLC6A20/SLC37A1/SLC1A1/SLC34A3/SLC5A1/SLC5A5/SLC1A7/SLC6A7/SLC17A4/SLC9A3/SLC9A4/SLC28A2/SLC13A2…
GOBP_POSITIVE_REGULATION_OF_NERVOUS_SYSTEM_DEVELOPMENT	GOBP_POSITIVE_REGULATION_OF_NERVOUS_SYSTEM_DEVELOPMENT	231	0.468097	1.86615	9.77265e-07	6.53499e-05	5.35726e-05	3981	tags=29%, list=15%, signal=25%	SOX10/SLITRK6/CUX2/ADGRB1/PAK3/NLGN1/CAMK2B/NKX2-2/LINGO2/FLRT2/NGF/FN1/OXTR/SOX11/LRRN1/WNT7A/RND2/PTPRD/NTRK2/LRRN3/DMRTA2/WNT3A/AMIGO2/SHOX2/CX3CR1/PLXNA1/ISLR2/NEURL1/EPHA4/PLXNC1/NAP1L1/SERPINE2/IL1RAP/TP73/NRP1/SYNDIG1/PTN/VEGFC/PLXNA4/WNT2/GLI3/OBSL1/ROBO1/TENM4/TLR2/LPAR3/NKX6-1/THBS2/FLRT3/ZNF365/NLGN2/DISC1/HAP1/SMO/CLSTN2/MAP6/MME/SLITRK3/EFNA5/SRPX2/PTPRZ1/SERPINF1/SLIT2/BDNF/MAPT/E2F…
GOBP_ORGANIC_ACID_BIOSYNTHETIC_PROCESS	GOBP_ORGANIC_ACID_BIOSYNTHETIC_PROCESS	264	-0.442501	-1.857	1.23906e-06	8.17938e-05	6.7053e-05	2392	tags=19%, list=9%, signal=17%	INSIG1/PLA2G4A/ELOVL7/AMACR/SLC45A3/ALOX15/ALOX12/OSBPL7/PDK4/DECR2/FGFR4/EDN1/PRXL2B/ASL/CTH/IDO1/NR1H4/GATM/ALOXE3/CARNS1/MLXIPL/LIPG/ASAH2/ABAT/ALOX12B/GGT6/MTHFR/ASS1/CYP2C8/CEACAM1/PLA2G10/PLA2G4F/CRABP2/PSPHP1/FA2H/CYP2C9/LIPH/ALDH8A1/ACSM3/CYP2E1/MALRD1/APOA4/CPS1/OTC/CYP3A4/BAAT/APOC3/APOA1/CYP1A1
GOCC_NEURON_TO_NEURON_SYNAPSE	GOCC_NEURON_TO_NEURON_SYNAPSE	294	0.439209	1.78106	1.27639e-06	8.31917e-05	6.8199e-05	3716	tags=27%, list=14%, signal=24%	DCC/NGFR/ADGRB1/PAK3/NLGN1/PTPRO/DNM3/CADM1/INSYN1/SYN2/DGKI/SH3GL3/CACNG4/DRP2/ADCY8/DLGAP1/CTNND2/NTSR1/EFNB3/IGSF11/ADD2/SHISA9/NLGN4Y/PTPRD/NTRK2/ADAM22/IQSEC3/PDE4B/CHRNA3/TMEM108/LZTS1/ADCY1/BNIP3/SPOCK1/DCLK1/CNIH2/NEURL1/EPHA4/PTCH1/RGS7BP/ADORA1/NOS1/GRIN1/PALM/BCL11A/SYNDIG1/AKAP9/PTPRS/SH2D5/PRNP/CDH2/GRIK2/MPDZ/ZDHHC2/NCS1/NLGN4X/GAP43/EPHA7/PSD/KCND2/FLRT3/LIN7A/SYT11/PLPPR4/NLGN2/PR…
GOBP_LIPID_HOMEOSTASIS	GOBP_LIPID_HOMEOSTASIS	144	-0.521867	-2.03178	1.31539e-06	8.46617e-05	6.9404e-05	2392	tags=21%, list=9%, signal=19%	INSIG1/MALL/TLCD2/DGAT2/APOM/CEBPA/NR5A2/FGFR4/SOAT2/NR1H4/MLXIPL/LIPG/GRAMD1B/ABCG5/DGAT1/PLA2G10/GCKR/ABCG8/ACSM3/PNPLA1/MTTP/HNF4A/PLA2G12B/TM6SF2/MALRD1/APOA4/APOC3/APOA2/APOA1/APOB
GOBP_CELL_JUNCTION_ASSEMBLY	GOBP_CELL_JUNCTION_ASSEMBLY	367	0.413439	1.72162	1.42085e-06	9.02202e-05	7.39608e-05	4782	tags=31%, list=18%, signal=26%	CDH18/CDH22/KIRREL3/SLITRK6/CUX2/CLDN8/ADGRB1/CLDN10/SFRP1/NLGN1/LGI2/CEL/GABRA2/CLDN11/LINGO2/PTPRO/DNM3/FLRT2/CNTN5/NRXN2/FN1/DNER/FZD1/OXTR/CTNND2/PCDHB2/LRRN1/WNT7A/ADD2/SNCA/SDK1/NLGN4Y/PTPRD/NTRK2/GREM1/LRRN3/CDH11/WNT3A/TBX5/CLDN1/AMIGO2/SIX4/NRG1/CDH6/BCL2/HEG1/SPOCK2/IL1RAP/GJC1/EPB41L3/MDGA1/NRP1/SYNDIG1/GPC6/CDH2/CLDN19/MPDZ/PCDHB10/PCDHB11/PCDHB6/EPHA3/NLGN4X/OBSL1/MMP14/CAV1/PCDHB4/T…
GOMF_EXTRACELLULAR_MATRIX_STRUCTURAL_CONSTITUENT	GOMF_EXTRACELLULAR_MATRIX_STRUCTURAL_CONSTITUENT	146	0.532606	1.99171	1.43679e-06	9.02202e-05	7.39608e-05	4760	tags=63%, list=18%, signal=52%	ZP4/TFPI2/COL9A3/COL23A1/LAMB4/LAMA1/EFEMP1/COL2A1/SPON1/FBN3/COL8A1/HAPLN1/FN1/SBSPON/POSTN/COMP/CILP/CHI3L1/EMILIN1/LTBP2/PXDN/ASPN/VCAN/COL4A4/CTHRC1/COL4A3/COL7A1/HMCN1/COL5A1/COL5A2/LAMB1/EFEMP2/COL6A3/AEBP1/MATN3/COL8A2/EDIL3/EMILIN3/COL10A1/ANOS1/COL4A5/TNC/ELN/MGP/FBN1/COL3A1/BGN/CCN1/COL11A1/LTBP1/NID1/TGFBI/FBLN1/COL4A2/THBS2/COL17A1/COL27A1/LAMC2/MFGE8/THSD4/LAMC1/IGFBP7/LUM/PCOLCE/CD4…
GOCC_DISTAL_AXON	GOCC_DISTAL_AXON	229	0.458109	1.82106	1.65903e-06	0.00010292	8.43719e-05	2365	tags=18%, list=9%, signal=17%	GHRH/UCN3/SLC18A1/DCC/OPRK1/NGFR/PCSK1/TNN/SNAP25/PTPRN/PTPRO/NTS/NPY/MAP2/CDK5R2/SCGN/NTSR1/TENM2/SNCA/STMN2/NTRK2/RASGRF1/LAMP5/OLFM1/TSHZ3/DPYSL3/EPHA4/PTCH1/ADORA1/GRIN1/CPLX2/PTPRS/SNCG/PRNP/STMN3/PACSIN1/GRIK2/TSPOAP1/FEZ1/ENO2/BRSK1/GAP43
GOBP_SMALL_MOLECULE_BIOSYNTHETIC_PROCESS	GOBP_SMALL_MOLECULE_BIOSYNTHETIC_PROCESS	481	-0.366828	-1.63403	1.77879e-06	0.000109035	8.93852e-05	4027	tags=21%, list=15%, signal=19%	NPC1L1/DHRS9/ELOVL1/ABCD1/ALOX15B/ACADVL/SRD5A3/PCK2/PPIP5K1/PDSS1/CYP2D6/ABCD3/PTGDS/SLC37A4/ACER2/SERINC5/PTGS1/NAGS/PPARGC1A/XBP1/ABHD2/SIRT7/MST1/SEPHS2/MGLL/PPARA/SLC39A14/PTK2B/DGKQ/MSMO1/SEC14L2/ELOVL2/HSD3B7/BHMT/SORD/FBP1/ITPKC/INSIG1/PLA2G4A/ELOVL7/AMACR/SLC45A3/BCO1/ALOX15/DGAT2/ALOX12/OSBPL7/PDK4/DECR2/ITPKA/FGFR4/EDN1/PRXL2B/ASL/CTH/FBP2/IDO1/NR1H4/GATM/ALOXE3/CARNS1/TNF/IP6K3/MLXIPL…
GOMF_ACTIVE_TRANSMEMBRANE_TRANSPORTER_ACTIVITY	GOMF_ACTIVE_TRANSMEMBRANE_TRANSPORTER_ACTIVITY	334	-0.409522	-1.76006	2.07668e-06	0.000124549	0.000102103	3966	tags=25%, list=15%, signal=21%	SLC37A2/ABCD1/SLC35D1/SLC16A2/SLC8B1/SLC18A2/ABCD3/SLC37A4/SLC45A4/ATP1A1/SLC17A5/CYB5A/CYB561D2/SLC39A14/ABCA12/SLC35E4/ATP6V0C/SLC39A8/SLC8A2/CLCN3/MFSD2A/SLC9C1/ATP2C2/ABCC10/SLC9B2/SLC6A12/CLCN5/SLC9A1/ATP6V1C2/SLC45A3/SLC22A18/SLC35C1/KCNJ11/SLC6A4/ATP8A1/ATP13A5/ATP12A/SLCO4C1/ATP2A3/ABCC3/SLC26A7/SLC22A3/MCU/SLC4A8/ATP1B1/SLC23A1/SLC26A1/SLCO4A1/SLC16A9/SLC5A9/SLC10A5/SLCO1B3/SLC4A4/SLC9A2…
GOBP_EMBRYONIC_SKELETAL_SYSTEM_DEVELOPMENT	GOBP_EMBRYONIC_SKELETAL_SYSTEM_DEVELOPMENT	118	0.544495	1.97399	2.08025e-06	0.000124549	0.000102103	5552	tags=47%, list=21%, signal=37%	ALX4/NKX3-2/COL2A1/HOXD10/CHST11/NOG/PRRX1/HOXA9/SOX11/HAND2/SULF1/DLX1/BMP7/DMRT2/SHOX2/HOXD9/PDGFRA/SIX4/HOXA7/WNT9A/EDNRA/FUZ/GSC/MMP16/DLX2/SIX2/COL11A1/GLI3/MMP14/WNT5A/TULP3/HOXA3/WDR19/TGFB3/MKS1/HOXB2/HOXB4/TBX1/SIX1/HOXA4/RUNX2/HOXC6/TWIST1/TFAP2A/GRHL2/SULF2/SMAD2/HOXA5/CDK20/COL1A1/ZEB1/TGFBR1/HOXB8/MBTD1/FGFR2
GOBP_OSTEOBLAST_DIFFERENTIATION	GOBP_OSTEOBLAST_DIFFERENTIATION	215	0.469932	1.85256	2.32976e-06	0.000137884	0.000113035	3397	tags=27%, list=13%, signal=23%	NPPC/TNN/SFRP1/CYP24A1/WNT10B/LRRC17/BMP3/IGF2/HGF/NOG/GLI2/SFRP2/SMOC1/FZD1/SOX11/HAND2/CLEC5A/LEF1/PRKD1/SPP1/GREM1/BMP7/VCAN/TNFAIP6/WNT3A/CTHRC1/CCL3/CDK6/SHOX2/GLI1/ID4/ITGA11/BMPR1B/PTCH1/DDR2/MRC2/TP63/FGF2/VEGFC/TNC/JAG1/CCN1/GLI3/IGFBP5/IBSP/CCN4/LOX/GJA1/YAP1/WWTR1/SMO/TMEM119/SNAI2/IFT80/RUNX2/TWSG1/TWIST1
GOBP_NEURON_FATE_COMMITMENT	GOBP_NEURON_FATE_COMMITMENT	43	0.700406	2.15452	2.35718e-06	0.000137922	0.000113065	3243	tags=49%, list=12%, signal=43%	POU3F2/NKX2-2/ATOH1/HOXD10/GLI2/PRRX1/FEV/DMRT3/DLX1/DMRTA2/ZNF521/NRG1/ISL1/GATA2/DLL1/DLX2/GLI3/JAG2/TLX3/NOTCH3/SIX1
GOBP_ISOPRENOID_METABOLIC_PROCESS	GOBP_ISOPRENOID_METABOLIC_PROCESS	104	-0.567548	-2.07752	2.68063e-06	0.000154534	0.000126684	1535	tags=20%, list=6%, signal=19%	RETSAT/ADH1B/DGAT1/CYP2C8/CYP2C19/CYP2C18/CRABP2/RDH12/TH/CYP2C9/ALDH8A1/ADH4/CYP3A5/RBP2/TTR/CYP2E1/CYP2W1/HMGCS2/RDH8/CYP3A4/CYP1A1
GOBP_NEURON_PROJECTION_GUIDANCE	GOBP_NEURON_PROJECTION_GUIDANCE	205	0.473654	1.85299	2.70112e-06	0.000154534	0.000126684	4130	tags=35%, list=16%, signal=30%	DCC/NGFR/GBX2/SEMA3D/SEMA3E/LAMA1/NTN3/RNF165/LGR6/GDNF/PTPRO/FLRT2/GATA3/CNTN5/ATOH1/NOG/GLI2/VAX1/DPYSL4/CDK5R2/KIF5A/EFNB3/ETV1/EPHB6/NFIB/LHX2/BMP7/WNT3A/SEMA3A/PLXNA1/BMPR1B/EPHA4/PTCH1/PLXNC1/TUBB2B/ISL1/NRP1/EDNRA/PLXNA4/ALCAM/CNTN1/ANOS1/DRAXIN/EPHB4/FEZ1/EPHA3/CSF1R/GLI3/ROBO1/WNT5A/GAP43/IGSF9/EPHA7/SLIT3/FLRT3/LAMC2/SEMA6C/NOTCH3/SMO/ARHGEF25/SEMA5B/BOC/EFNA5/NRCAM/NRP2/ENAH/DLX5/TRIO/…
GOBP_NUCLEOSOME_ASSEMBLY	GOBP_NUCLEOSOME_ASSEMBLY	99	0.565443	1.99662	2.73227e-06	0.000154598	0.000126737	9011	tags=70%, list=34%, signal=46%	TSPYL6/H4C6/H3C2/H4C5/H3C1/H3C13/H3C8/H2BC9/H2BC6/NAP1L1/H4C4/H3C7/H2BC8/H1-3/MACROH2A2/TSPY26P/H2BC7/H2BC13/H4C2/H3C12/H4-16/H2BC4/NAP1L3/H2BC18/H1-5/H1-4/H2BC17/H2BC21/H4C3/H4C12/MCM2/H3C11/H2BU1/HJURP/H2BW1/H1-10/H2BC10/NAP1L2/H1-2/POLE3/CENPP/H2BC15/H4C8/HMGB2/H2BC19P/SET/H2BC5/CHRAC1/NASP/TSPYL4/CHAF1A/ANP32B/CHAF1B/KAT6B/NPM1/ASF1A/ITGB3BP/TSPYL5/H3C3/RSF1/ATRX/H2AX/MIS18A/NAP1L5/SETSIP/DNA…
GOBP_PROTEIN_DNA_COMPLEX_ASSEMBLY	GOBP_PROTEIN_DNA_COMPLEX_ASSEMBLY	172	0.494604	1.90368	2.80998e-06	0.000157267	0.000128925	9545	tags=60%, list=36%, signal=39%	WNT10B/TSPYL6/H4C6/H3C2/H4C5/H3C1/H3C13/TCF4/H3C8/H2BC9/H2BC6/NAP1L1/H4C4/H3C7/H2BC8/H1-3/MACROH2A2/TSPY26P/H2BC7/H2BC13/H4C2/H3C12/H4-16/H2BC4/NAP1L3/H2BC18/H1-5/H1-4/H2BC17/H2BC21/HEY2/H4C3/H4C12/MCM2/H3C11/CENPF/KNTC1/H2BU1/HJURP/H2BW1/H1-10/DMC1/CENPH/H2BC10/NAP1L2/TP53/RAD51C/H1-2/RAD52/TERF1/POLE3/CENPA/HELLS/CENPP/H2BC15/H4C8/HMGB2/H2BC19P/ATF7IP/SET/H2BC5/HMGB1/CHRAC1/NASP/TSPYL4/CHAF1A/A…
GOMF_STEROID_BINDING	GOMF_STEROID_BINDING	90	-0.580063	-2.08212	3.11256e-06	0.000172329	0.000141272	1876	tags=24%, list=7%, signal=23%	INSIG1/OSBPL7/SOAT2/PAQR5/NR1H4/SULT2B1/GRAMD1B/ATP1A2/STARD3/ESRRG/RORC/PDIA2/TSPO2/PAQR8/HSD11B2/APOA4/CALB1/GC/CYP3A4/APOC3/APOA2/APOA1
GOCC_T_CELL_RECEPTOR_COMPLEX	GOCC_T_CELL_RECEPTOR_COMPLEX	97	0.572486	2.00935	3.1741e-06	0.000173866	0.000142532	4476	tags=47%, list=17%, signal=40%	TRBV13/TRBV5-4/TRAV20/TRBV7-6/TRBV5-6/TRBJ2-1/TRAV4/TRAV8-3/TRBV19/TRAV8-4/TRAV17/TRAJ3/TRBV4-1/TRAV35/TRBV4-2/TRBJ2-3/TRAV13-1/TRAV12-3/TRBJ2-2/TRAV29DV5/TRAV14DV4/TRAV6/TRDJ1/TRBV30/TRAV8-2/TRBV24-1/TRBV6-5/TRAV12-2/TRAV26-1/TRBJ2-7/TRBC2/TRAV3/TRAV24/CD4/TRBJ2-6/TRBV7-3/TRBV18/TRAV13-2/TRBJ2-4/TRAC/TRAV19/TRBV20-1/TRAV2/TRBV11-2/TRBV27/CD8B
GOBP_MONOCARBOXYLIC_ACID_BIOSYNTHETIC_PROCESS	GOBP_MONOCARBOXYLIC_ACID_BIOSYNTHETIC_PROCESS	178	-0.49304	-1.97606	3.22041e-06	0.000174546	0.000143089	2392	tags=22%, list=9%, signal=20%	INSIG1/PLA2G4A/ELOVL7/AMACR/SLC45A3/ALOX15/ALOX12/OSBPL7/PDK4/DECR2/FGFR4/EDN1/PRXL2B/IDO1/NR1H4/GATM/ALOXE3/MLXIPL/LIPG/ASAH2/ALOX12B/CYP2C8/CEACAM1/PLA2G10/PLA2G4F/CRABP2/FA2H/CYP2C9/LIPH/ALDH8A1/ACSM3/CYP2E1/MALRD1/APOA4/CYP3A4/BAAT/APOC3/APOA1/CYP1A1
GOBP_ORGANIC_ANION_TRANSPORT	GOBP_ORGANIC_ANION_TRANSPORT	279	-0.4215	-1.78501	3.31022e-06	0.000177008	0.000145108	1984	tags=20%, list=7%, signal=19%	SLC35B2/SLCO4C1/FOLR3/ABCC3/SLC26A7/SLC43A1/EDN1/SLC22A3/SLC4A8/ATP8B1/SLC23A1/SLC26A1/SLCO4A1/TNF/SLC16A9/SLC66A1L/SLC10A5/SLCO1B3/SLC4A4/PLA2G2E/SLC29A1/ABAT/ATP1A2/SLC26A9/SLC12A2/PLA2G2F/SLC17A9/CEACAM1/ABCC6/ABCG2/SLC6A20/PLA2G10/PLA2G4F/SLC52A3/SLC1A1/TSPO2/SLC51B/FOLR1/SLC1A7/SLC6A7/SLC6A14/TNFRSF11A/ACE2/SLC44A4/SLC2A2/MTTP/NR0B2/SLC17A4/PLA2G12B/NMUR2/NOS2/SLC7A9/CA4/PLA2G2A/SLC13A2/CYP4…
GOBP_ROOF_OF_MOUTH_DEVELOPMENT	GOBP_ROOF_OF_MOUTH_DEVELOPMENT	88	0.583618	2.01357	3.33459e-06	0.000177008	0.000145108	4163	tags=42%, list=16%, signal=36%	ALX4/COL2A1/VAX1/MEOX2/PRRX1/FZD1/SOX11/HAND2/INHBA/WNT7A/LEF1/WNT3A/BNC2/PDGFRA/TGFB2/WFIKKN1/DLX6/GLI3/LOXL3/JAG2/WNT5A/TGFB3/FZD2/MSC/COL11A2/ITGB6/TBX1/SNAI2/TWIST1/INTU/ITGB8/GDF11/TFAP2A/DLX5/ACVR2B/WDPCP/SMAD2
GOBP_REGULATION_OF_ANIMAL_ORGAN_MORPHOGENESIS	GOBP_REGULATION_OF_ANIMAL_ORGAN_MORPHOGENESIS	123	0.532164	1.93455	3.3804e-06	0.000177609	0.0001456	4510	tags=44%, list=17%, signal=37%	NGFR/SFRP1/GDNF/GATA3/HGF/NOG/WNT10A/SFRP2/DMRT3/FZD1/WNT7A/FGF1/SULF1/ROR2/ANKRD6/GREM1/VANGL1/BMP7/WNT3A/CTHRC1/SPEF1/CITED2/SIX4/DACT1/FGF7/FGF2/RSPO3/TNFRSF11B/GPC6/PAX9/PRICKLE1/SIX2/WNT2/ROBO1/WNT5A/MKS1/FZD2/AR/SMO/NKD1/ARHGEF19/TBX1/SIX1/FZD6/SNAI2/MAGI2/RUNX2/JHY/PTK7/VANGL2/DAB2/GPC4/FZD7/AJAP1
GOMF_EXTRACELLULAR_MATRIX_STRUCTURAL_CONSTITUENT_CONFERRING_TENSILE_STRENGTH	GOMF_EXTRACELLULAR_MATRIX_STRUCTURAL_CONSTITUENT_CONFERRING_TENSILE_STRENGTH	37	0.722786	2.13927	3.56265e-06	0.000185294	0.0001519	4760	tags=73%, list=18%, signal=60%	COL9A3/COL23A1/COL2A1/COL8A1/COL4A4/COL4A3/COL7A1/COL5A1/COL5A2/COL6A3/COL8A2/COL10A1/COL4A5/COL3A1/COL11A1/COL4A2/COL17A1/COL27A1/COL11A2/COL12A1/COL6A2/COL1A2/COL18A1/COL24A1/COL16A1/COL6A1/COL1A1
GOBP_STEM_CELL_DIFFERENTIATION	GOBP_STEM_CELL_DIFFERENTIATION	203	0.47619	1.85532	3.91361e-06	0.000201512	0.000165195	5296	tags=36%, list=20%, signal=29%	SOX10/GBX2/FGF19/SEMA3D/SEMA3E/SFRP1/GDNF/WNT10A/FN1/FZD1/SOX11/HAND2/WNT7A/GREM1/TCF15/NKX2-5/BMP7/OSM/WNT3A/TBX5/CDK6/SEMA3A/CITED2/PDGFRA/NRG1/HOXA7/TGFB2/ISL1/TAL1/FRZB/NRP1/RBM24/EDNRA/TP63/PTN/FGF2/PITX2/GSC/SOX6/SHC4/CDH2/PRICKLE1/LBH/JAG1/LTBP3/YAP1/SEMA6C/PHF19/SMO/HOXB4/SEMA5B/ALDH1A2/TBX1/SIX1/SNAI2/RUNX2/TWIST1/NRP2/SLC4A11/ANXA6/PTPRC/FOXC1/PRKDC/NUDT21/TP53/LAMA5/RBPJ/SEMA3C/RADIL/D…
GOBP_TERPENOID_METABOLIC_PROCESS	GOBP_TERPENOID_METABOLIC_PROCESS	86	-0.588048	-2.09645	4.40169e-06	0.000224399	0.000183958	1535	tags=27%, list=6%, signal=25%	CYP2S1/BCO1/DGAT2/RETSAT/ADH1B/DGAT1/CYP2C8/CYP2C19/CYP2C18/CRABP2/RDH12/CYP2C9/ALDH8A1/ADH4/CYP3A5/RBP2/TTR/CYP2E1/CYP2W1/HMGCS2/RDH8/CYP3A4/CYP1A1
GOBP_REGULATION_OF_TRANS_SYNAPTIC_SIGNALING	GOBP_REGULATION_OF_TRANS_SYNAPTIC_SIGNALING	344	0.414771	1.71274	4.53568e-06	0.000228963	0.000187699	4000	tags=28%, list=15%, signal=25%	DCC/NEUROD2/CUX2/ADGRB1/NPTX2/NLGN1/SNAP25/CEL/CAMK2B/CACNA1A/NTF3/RGS4/NGF/JPH3/S100B/DGKI/CACNG4/RIMS2/ADCY8/SCGN/OXTR/DLGAP1/RETN/WNT7A/IGSF11/SNCA/VGF/SHISA9/NLGN4Y/ROR2/PTPRD/NTRK2/RASGRF1/CHRNA3/TMEM108/LZTS1/ADCY1/CDH11/WNT3A/SLC1A3/TSHZ3/CNIH2/PLAT/CX3CR1/NPTXR/RIMS4/SCT/NEURL1/EPHA4/ADORA1/SERPINE2/PFN2/TUBB2B/GRIN1/SLC7A11/CPLX2/AKAP9/PTN/SNCG/PRNP/CDH2/GRIK2/ZDHHC2/APBA1/NLGN4X/BRSK1/T…
GOBP_SENSORY_SYSTEM_DEVELOPMENT	GOBP_SENSORY_SYSTEM_DEVELOPMENT	316	0.416992	1.69692	4.74217e-06	0.000237063	0.000194339	4021	tags=29%, list=15%, signal=25%	ADAMTS18/SIX3/SLITRK6/ATP8A2/PRSS56/LAMA1/EFEMP1/WNT6/CRYGD/WNT16/WNT5B/GATA3/COL8A1/VAX1/SMOC1/TUB/SOX11/CPAMD8/INHBA/TENM3/WNT7A/VSTM4/SDK1/SALL2/NTRK2/DLX1/MDM1/LHX2/BMP7/SEMA3A/CITED2/PDGFRA/BMPR1B/RARB/BCL2/COL5A1/COL5A2/TGFB2/VAX2/ISL1/DZANK1/SLC7A11/WNT9A/MAF/COL8A2/NRP1/FGF2/PITX2/DLL1/LAMC3/FBN1/JAG1/VIM/DLX2/ABI2/WNT2/ITGAM/GLI3/OBSL1/CEP290/WNT5A/RPE65/CC2D2A/TULP3/C1QA/WDR19/NPHP4/EGF…
GOBP_FATTY_ACID_BIOSYNTHETIC_PROCESS	GOBP_FATTY_ACID_BIOSYNTHETIC_PROCESS	132	-0.516569	-1.96717	5.5284e-06	0.00027329	0.000224038	2392	tags=31%, list=9%, signal=28%	ELOVL1/ABCD1/ALOX15B/ACADVL/CYP2D6/ABCD3/PTGDS/PTGS1/XBP1/ABHD2/MGLL/ELOVL2/INSIG1/PLA2G4A/ELOVL7/SLC45A3/ALOX15/ALOX12/PDK4/DECR2/EDN1/PRXL2B/ALOXE3/MLXIPL/LIPG/ASAH2/ALOX12B/CYP2C8/CEACAM1/PLA2G10/PLA2G4F/FA2H/CYP2C9/LIPH/ACSM3/CYP2E1/APOA4/CYP3A4/APOC3/APOA1/CYP1A1
GOBP_PROTEIN_CONTAINING_COMPLEX_REMODELING	GOBP_PROTEIN_CONTAINING_COMPLEX_REMODELING	30	-0.752296	-2.17624	5.57301e-06	0.00027329	0.000224038	1558	tags=37%, list=6%, signal=35%	NR1H4/LIPG/PLA2G2E/PLA2G10/MTTP/APOA4/PLA2G2A/APOC3/APOA2/APOA1/APOB
GOBP_CELL_FATE_COMMITMENT	GOBP_CELL_FATE_COMMITMENT	214	0.457681	1.80359	5.73013e-06	0.000277064	0.000227132	3322	tags=31%, list=12%, signal=27%	POU3F2/SFRP1/WNT6/WNT10B/NKX2-2/WNT16/PTCH2/WNT5B/GATA3/ATOH1/HOXD10/WNT10A/GAS1/GLI2/PRRX1/SFRP2/FEV/DMRT3/WNT7A/ROR2/DLX1/NKX2-5/DMRTA2/WNT3A/TBX5/ZNF521/NRG1/BCL2/PTCH1/ISL1/FOXN1/TAL1/WNT9A/SLAMF8/NRP1/EDNRA/FGF2/GSC/GATA2/SOX6/DLL1/JAG1/DLX2/PDPN/SIX2/NR2F2/WNT2/FOXP3/TOX/GLI3/LOXL3/JAG2/TENM4/WNT5A/GAP43/TLX3/EYA2/TBX4/NOTCH3/AR/SMO/SPN/HEY2/TBX1/SIX1/RUNX2
GOBP_PRESYNAPSE_ORGANIZATION	GOBP_PRESYNAPSE_ORGANIZATION	40	0.702055	2.12957	5.7576e-06	0.000277064	0.000227132	3219	tags=48%, list=12%, signal=42%	SLITRK6/NLGN1/CEL/CNTN5/FZD1/WNT7A/SNCA/NLGN4Y/PTPRD/WNT3A/IL1RAP/MDGA1/GPC6/NLGN4X/WNT5A/NLGN2/FARP1/NTNG2/SLITRK3
GOBP_DEVELOPMENTAL_GROWTH_INVOLVED_IN_MORPHOGENESIS	GOBP_DEVELOPMENTAL_GROWTH_INVOLVED_IN_MORPHOGENESIS	212	0.4544	1.78646	5.96724e-06	0.000284494	0.000233222	4328	tags=30%, list=16%, signal=25%	DCC/TNN/SEMA3D/SEMA3E/SFRP1/NGF/MAP2/SFRP2/FSTL4/RIMS2/KIAA0319/FN1/FGF1/RND2/SPP1/LHX2/TMEM108/DCLK1/WNT3A/OLFM1/WASF1/SEMA3A/PLXNA1/SIX4/ISLR2/CCL11/BCL11A/NDN/NRP1/EDNRA/PTPRS/PLXNA4/ALCAM/IMPACT/NRN1/DRAXIN/HOXD13/LPAR3/WNT5A/EPHA7/NKX6-1/SLIT3/FLRT3/YAP1/SEMA6C/SPART/DISC1/ULK1/SEMA5B/NKD1/SYT17/SIX1/EFNA5/MAGI2/NRCAM/NRP2/APOE/SYT1/SLIT2/BDNF/MAPT/PTK7/AUTS2/ITGA4
GOMF_CARBOXYLIC_ESTER_HYDROLASE_ACTIVITY	GOMF_CARBOXYLIC_ESTER_HYDROLASE_ACTIVITY	129	-0.51794	-1.97128	6.10978e-06	0.000288617	0.000236603	3888	tags=30%, list=15%, signal=26%	PLAAT2/PON1/PAFAH2/CA2/ABHD2/PGAP6/MGLL/ALDH2/PLA2G4D/PNPLA2/NCEH1/DAGLA/GDPD3/SIAE/PNPLA7/PLA2G4A/AARS2/PLA2G4E/LIPG/PLA2G2E/ACOT11/PLA2G2F/PLAAT4/PLAAT3/PLAAT5/PLA2G10/PLA2G4F/ASPG/CES3/CES2/LIPH/PNPLA1/PLA2G12B/ACHE/CA1/PNLIPRP2/PLA2G2A/BAAT/LIPF
GOMF_ARACHIDONIC_ACID_MONOOXYGENASE_ACTIVITY	GOMF_ARACHIDONIC_ACID_MONOOXYGENASE_ACTIVITY	16	-0.868422	-2.25138	6.25615e-06	0.000292845	0.000240069	1009	tags=69%, list=4%, signal=66%	CYP2C8/CYP2J2/CYP2C19/CYP2C18/CYP4F12/CYP2C9/CYP2A13/CYP2E1/CYP2B6/CYP4F2/CYP1A1
GOBP_RESPONSE_TO_GROWTH_HORMONE	GOBP_RESPONSE_TO_GROWTH_HORMONE	30	-0.750301	-2.17046	6.64632e-06	0.000308305	0.000252743	1091	tags=23%, list=4%, signal=22%	ASS1/GDF15/F7/HMGCS2/GHRL/CPS1/CSH1
GOBP_REGULATION_OF_NEURON_DIFFERENTIATION	GOBP_REGULATION_OF_NEURON_DIFFERENTIATION	164	0.493706	1.88015	6.93087e-06	0.000318634	0.00026121	5338	tags=38%, list=20%, signal=31%	SIX3/NEUROD2/SFRP1/NLGN1/NKX2-2/FGFR1/CDON/NTF3/ATOH1/NGF/DAB1/SFRP2/SH3GL3/SOX11/DLX1/NKX2-5/BMP7/WNT3A/ID4/TCF4/BCL2/HEY1/ISL1/CDK5RAP2/BCL11A/TP73/GATA2/DLL1/IMPACT/JAG1/DLX2/FEZ1/GLI3/NKX6-1/BEND6/TLX3/NOTCH3/NREP/PCP4/MEIS1/S1PR5/HEY2/SIX1/BCL6/NRCAM/ADRA2C/GDF11/BRINP3/EPO/BDNF/ASPM/ZFHX3/MMD/NAP1L2/MIB1/IRX3/ROCK1/ZEB1/DKK1/MAP1B/FGF20/SOX8/RAC3
GOBP_REGIONALIZATION	GOBP_REGIONALIZATION	303	0.422918	1.72057	7.0958e-06	0.00032333	0.00026506	5862	tags=40%, list=22%, signal=31%	SIX3/ALX4/GBX2/IRX1/SFRP1/NKX2-2/GDNF/CXXC4/HOXD10/NOG/GLI2/MEOX2/SFRP2/HOXA9/DMRT3/WNT7A/LEF1/FGF1/ROR2/MNS1/GREM1/TCF15/DLX1/NKX2-5/LHX2/HHIP/DMRTA2/WNT3A/DMRT2/LMX1B/SEMA3A/HOXD9/GLI1/CITED2/BMPR1B/HOXA7/PTCH1/HEY1/DYNC2H1/VAX2/ISL1/GPR161/HOXD11/NRP1/TP63/FGF2/PITX2/FUZ/GSC/DLL1/DLX2/SIX2/NR2F2/BHLHE41/WNT2/ITGAM/GLI3/ROBO1/HOXD13/WNT5A/IRX2/TULP3/C1QA/HOXA3/WDR19/MKS1/AR/HOXB2/SMO/HOXB4/PBX3…
GOBP_REGULATION_OF_MORPHOGENESIS_OF_AN_EPITHELIUM	GOBP_REGULATION_OF_MORPHOGENESIS_OF_AN_EPITHELIUM	61	0.62574	2.03474	7.61757e-06	0.00034406	0.000282054	3408	tags=44%, list=13%, signal=39%	SFRP1/GDNF/WNT5B/GATA3/HGF/NOG/FGF1/SULF1/ADAMTS12/GREM1/BMP7/SIX4/FGF7/FGF2/SIX2/WNT2/HOXD13/WNT5A/PIK3CD/GJA1/AR/SMO/NKD1/SIX1/CXCL10/SNAI2/ITGAX
GOCC_PROTEIN_DNA_COMPLEX	GOCC_PROTEIN_DNA_COMPLEX	180	0.475421	1.83943	7.92548e-06	0.000354855	0.000290903	8354	tags=53%, list=31%, signal=36%	H4C6/H3C2/H4C5/LEF1/NKX2-5/TBX5/H3C1/H3C13/H3C8/H2BC9/H2BC6/H4C4/H3C7/H2BC8/H1-3/MACROH2A2/H2BC7/H2AC11/H2BC13/H4C2/H3C12/GINS2/H4-16/H2BC4/H2BC18/H2AC8/H1-5/H1-4/H2BC17/GINS3/MCM4/H2AC12/H2BC21/H2AC18/H4C3/H4C12/MCM2/H3C11/H2AC13/KDM5A/SOX12/NFYB/GINS1/H2BU1/H2BW1/PRKDC/H1-10/H2BC10/H2AC16/PRIM1/H1-2/RAD52/TERF1/CENPA/ACD/MCM7/H2BC15/H4C8/H2BC19P/PCNA/MCM6/MBTD1/RPA3/H2AC19/H2BC5/GINS4/TEAD4/ACT…
GOBP_POSITIVE_REGULATION_OF_CELL_PROJECTION_ORGANIZATION	GOBP_POSITIVE_REGULATION_OF_CELL_PROJECTION_ORGANIZATION	308	0.417329	1.6958	8.64969e-06	0.000383942	0.000314748	6162	tags=33%, list=23%, signal=26%	ATP8A2/CUX2/ALKAL2/PAK3/BMP5/NLGN1/CAMK2B/DNM3/DZIP1/HGF/NGF/NDRG4/FN1/FZD1/TENM2/TENM3/RND2/PRKD1/ROR2/STMN2/MNS1/PTPRD/NTRK2/BMP7/WNT3A/SHOX2/PLXNA1/ISLR2/DPYSL3/NEURL1/EPHA4/PLXNC1/PALM/NRP1/PTN/PLXNA4/CNTN1/CARMIL2/FUZ/ALKAL1/PACSIN1/CAMK1D/ABI2/FEZ1/EPHA3/TOX/OBSL1/ROBO1/LPAR3/WNT5A/CCDC88A/ENPP2/TGFB3/CDC42EP3/P2RX7/CROCC/DISC1/HAP1/MAP6/IGF1R/P2RY12/EFNA5/MAGI2/CCL19/ZMYND10/VLDLR/APOE/GPC…
GOBP_REGULATION_OF_DEVELOPMENTAL_GROWTH	GOBP_REGULATION_OF_DEVELOPMENTAL_GROWTH	276	0.42854	1.73373	9.04722e-06	0.000398155	0.0003264	5414	tags=33%, list=20%, signal=27%	GHRH/POU3F2/DCC/NPPC/ATP8A2/SEMA3D/SEMA3E/CGA/MAEL/IGF2/RGS4/NGF/NOG/MAP2/FSTL4/RIMS2/KIAA0319/FN1/RND2/STC2/SPP1/NKX2-5/WNT3A/TBX5/OLFM1/SEMA3A/GLI1/CITED2/SIX4/ISLR2/GHR/BCL2/PTCH1/BCL11A/TP73/NRP1/PTPRS/FGF2/PLXNA4/DLL1/DRAXIN/ATRN/WNT2/LPAR3/WNT5A/EPHA7/NKX6-1/GAMT/YAP1/SEMA6C/SPART/AR/DISC1/SMO/ULK1/SEMA5B/NKD1/SPTBN4/SYT17/HEY2/SIX1/EFNA5/NRCAM/APOE/SYT1/BASP1/NPY1R/BDNF/FOXS1/MAPT/FOXC1/RU…
GOCC_NEURON_PROJECTION_TERMINUS	GOCC_NEURON_PROJECTION_TERMINUS	102	0.556389	1.96883	9.37405e-06	0.000406988	0.000333641	1936	tags=23%, list=7%, signal=21%	GHRH/UCN3/SLC18A1/OPRK1/PCSK1/TNN/PTPRN/UCHL1/NTS/NPY/SCGN/NTSR1/SNCA/NTRK2/EPHA4/ADORA1/GRIN1/CPLX2/SNCG/PRNP/PACSIN1/GRIK2/TSPOAP1
GOBP_EPITHELIAL_TUBE_MORPHOGENESIS	GOBP_EPITHELIAL_TUBE_MORPHOGENESIS	303	0.420224	1.7096	9.40602e-06	0.000406988	0.000333641	4755	tags=28%, list=18%, signal=24%	GBX2/IRX1/SEMA3E/LAMA1/SFRP1/BMP5/WNT6/GDNF/GATA3/LGR5/NOG/GLI2/SFRP2/NDRG4/FZD1/SOX11/HAND2/LEF1/FGF1/ADAMTS12/GREM1/NKX2-5/LHX2/HHIP/BMP7/WNT3A/CTHRC1/CITED2/SIX4/BCL2/EPHA4/PTCH1/TGFB2/CCL11/HOXD11/GREB1L/NRP1/EDNRA/FGF2/FUZ/SOX4/DLL1/PRICKLE1/SIX2/WNT2/CSF1R/GLI3/ADAMTS16/MMP14/CEP290/WNT5A/IRX2/EPHA7/CC2D2A/TULP3/PIK3CD/GJA1/YAP1/MKS1/FZD2/AR/SMO/SIX1/FZD6/CXCL10/TCTN1/TWIST1/ITGAX/PKD2/CLIC…
GOBP_BEHAVIOR	GOBP_BEHAVIOR	474	0.376107	1.60564	9.58198e-06	0.000411147	0.00033705	3769	tags=22%, list=14%, signal=20%	GHRH/NEUROD2/KIRREL3/SEZ6/OPRK1/LHX8/SLITRK6/ATP8A2/CUX2/NPTX2/NLGN1/SCN2A/SNAP25/UCHL1/ZIC1/GRP/GDNF/THBS4/NPY/NTF3/C1QL1/NGF/HOXD10/DAB1/GLRB/NRXN2/JPH3/SCN9A/S100B/NDRG4/ADCY8/DMRT3/OXTR/NTSR1/RETN/HAND2/EFNB3/NPW/ETV1/SNCA/SDK1/NLGN4Y/NTRK2/RASGRF1/TCF15/CHRNA3/ADCY1/NHLH2/SLC1A3/CCL3/HOXD9/CX3CR1/VIP/FOXO6/NRG1/BCL2/EPHA4/CCL11/ADORA1/GRIN1/TAL1/SLC7A11/CDH23/PTN/CNTN1/SNCG/PRNP/KCNK10/CAMK4…
GOCC_PLASMA_MEMBRANE_SIGNALING_RECEPTOR_COMPLEX	GOCC_PLASMA_MEMBRANE_SIGNALING_RECEPTOR_COMPLEX	225	0.446723	1.76816	9.79932e-06	0.000416998	0.000341847	5530	tags=41%, list=21%, signal=33%	TRBV13/ITGBL1/TRBV5-4/TRAV20/CACNG4/TRBV7-6/TRBV5-6/ITGA9/TRBJ2-1/SHISA9/GPR156/EMILIN1/TRAF1/TRAV4/CHRNA3/TRAV8-3/TRBV19/CNIH2/TRAV8-4/TRAV17/CNIH3/IL2RA/ITGA11/TRAJ3/BMPR1B/TRBV4-1/TRAV35/GRIN1/TRBV4-2/TRBJ2-3/OLFM2/TRAV13-1/TRAV12-3/TRBJ2-2/TRAV29DV5/GRIK2/ITGB2/TRAV14DV4/CSF2RB/TRAV6/TRDJ1/TRBV30/TRAV8-2/ITGAM/ITGA2B/TLR2/TRBV24-1/TRBV6-5/TRAV12-2/TRAV26-1/GP1BA/TRBJ2-7/TRBC2/TRAV3/CPT1C/TRAV…
GOCC_DNA_PACKAGING_COMPLEX	GOCC_DNA_PACKAGING_COMPLEX	105	0.54803	1.96093	9.89343e-06	0.000417551	0.000342301	5770	tags=47%, list=22%, signal=37%	H4C6/H3C2/H4C5/H3C1/H3C13/H3C8/H2BC9/H2BC6/H4C4/H3C7/H2BC8/H1-3/MACROH2A2/H2BC7/H2AC11/H2BC13/H4C2/H3C12/H4-16/H2BC4/H2BC18/H2AC8/NCAPD2/H1-5/H1-4/H2BC17/H2AC12/H2BC21/H2AC18/H4C3/H4C12/SMC4/H3C11/H2AC13/H2BU1/H2BW1/H1-10/H2BC10/H2AC16/H1-2/CENPA/NCAPG/H2BC15/H4C8/H2BC19P/MBTD1/SMC2/H2AC19/H2BC5
GOBP_POSTSYNAPSE_ORGANIZATION	GOBP_POSTSYNAPSE_ORGANIZATION	141	0.497964	1.85458	1.03288e-05	0.000432383	0.000354459	3676	tags=30%, list=14%, signal=26%	CUX2/KIF1A/PAK3/NLGN1/CEL/CAMK2B/GDNF/DNM3/GLRB/NRXN2/ACTBL2/CTNND2/WNT7A/NLGN4Y/PTPRD/TMEM108/INA/FCGR2B/EPHA4/IL1RAP/SLC7A11/NRP1/PRNP/CDH2/ABI2/ZDHHC2/ARHGAP22/TANC2/NLGN4X/WNT5A/GAP43/EPHA7/ZNF365/NLGN2/FARP1/IGF1R/NTNG2/NEFH/SLITRK3/NRCAM/NRP2/APOE
GOMF_STEROL_TRANSFER_ACTIVITY	GOMF_STEROL_TRANSFER_ACTIVITY	23	-0.79271	-2.19257	1.14264e-05	0.000474472	0.000388963	1339	tags=39%, list=5%, signal=37%	GRAMD1B/ABCG5/STARD3/ABCG8/MTTP/APOA4/APOA2/APOA1/APOB
GOMF_FRIZZLED_BINDING	GOMF_FRIZZLED_BINDING	34	0.725625	2.11639	1.15923e-05	0.000477276	0.000391262	2355	tags=44%, list=9%, signal=40%	SFRP1/WNT6/WNT10B/WNT16/WNT5B/WNT10A/FZD1/WNT7A/ROR2/WNT3A/CTHRC1/WNT9A/RSPO3/WNT2/WNT5A
GOMF_HYDROLASE_ACTIVITY_HYDROLYZING_O_GLYCOSYL_COMPOUNDS	GOMF_HYDROLASE_ACTIVITY_HYDROLYZING_O_GLYCOSYL_COMPOUNDS	76	-0.599231	-2.09674	1.16793e-05	0.000477276	0.000391262	4492	tags=32%, list=17%, signal=26%	HPSE2/GNE/LYG1/OVGP1/GLB1L2/LYG2/ACER2/NEU1/GLB1/EDEM3/TREH/CEMIP2/GALC/FUCA1/CHI3L2/PGGHG/MYORG/HYAL1/ACER1/NEU4/SI/GBA3/LYZ/CHIA
GOBP_PROTEIN_LIPID_COMPLEX_SUBUNIT_ORGANIZATION	GOBP_PROTEIN_LIPID_COMPLEX_SUBUNIT_ORGANIZATION	43	-0.695899	-2.20515	1.18648e-05	0.000481039	0.000394347	2217	tags=33%, list=8%, signal=30%	APOM/SOAT2/NR1H4/LIPG/PLA2G2E/DGAT1/PLA2G10/MTTP/APOA4/PLA2G2A/APOC3/APOA2/APOA1/APOB
GOMF_LIPOPROTEIN_PARTICLE_RECEPTOR_BINDING	GOMF_LIPOPROTEIN_PARTICLE_RECEPTOR_BINDING	28	-0.771243	-2.19745	1.22066e-05	0.000491029	0.000402536	36	tags=21%, list=0%, signal=21%	RELN/APOC3/APOA2/APOA1/CRP/APOB
GOBP_EMBRYONIC_ORGAN_MORPHOGENESIS	GOBP_EMBRYONIC_ORGAN_MORPHOGENESIS	262	0.437788	1.77165	1.23553e-05	0.000493159	0.000404283	4163	tags=31%, list=16%, signal=26%	SIX3/ALX4/SLITRK6/GBX2/ATP8A2/MYO3A/EFEMP1/WNT16/ZIC1/NKX3-2/COL2A1/GATA3/ATOH1/HOXD10/CHST11/NOG/PRRX1/HOXA9/NDRG4/SOX11/HAND2/ROR2/NKX2-5/HMX3/BMP7/WNT3A/CTHRC1/SHOX2/HOXD9/GLI1/CITED2/PDGFRA/SIX4/RARB/HOXA7/VAX2/CDH23/FRZB/EDNRA/FUZ/GSC/GATA2/DLL1/MMP16/FBN1/DLX2/SIX2/DLX6/COL11A1/GLI3/MMP14/CEP290/WNT5A/TULP3/HOXA3/WDR19/TGFB3/GJA1/YAP1/FZD2/HOXB2/SMO/HOXB4/WHRN/TBX1/SIX1/HOXA4/FZD6/RUNX2/TWI…
GOMF_STEROID_HYDROXYLASE_ACTIVITY	GOMF_STEROID_HYDROXYLASE_ACTIVITY	24	-0.79042	-2.20785	1.33441e-05	0.000525631	0.000430902	1009	tags=50%, list=4%, signal=48%	CYP2C8/CYP2J2/CYP2C19/CYP2C18/CYP2C9/CYP2A13/CYP3A5/CYP2E1/CYP2W1/CYP2B6/CYP3A4/CYP1A1
GOBP_MORPHOGENESIS_OF_A_POLARIZED_EPITHELIUM	GOBP_MORPHOGENESIS_OF_A_POLARIZED_EPITHELIUM	94	0.559754	1.95322	1.3373e-05	0.000525631	0.000430902	5206	tags=45%, list=20%, signal=36%	LAMA1/SFRP1/SFRP2/FZD1/WNT7A/ROR2/ANKRD6/TCF15/VANGL1/CTHRC1/SPEF1/DACT1/TP63/FUZ/RSPO3/GPC6/PRICKLE1/WNT5A/BRSK1/MKS1/FZD2/NKD1/ARHGEF19/FZD6/MAGI2/NPHP1/JHY/ASTN2/PTK7/LAMA3/VANGL2/DAB2/GPC4/FZD7/RPGRIP1L/AJAP1/LAMA5/SAPCD2/MSN/DKK1/TTC8/RYK
GOBP_ARACHIDONIC_ACID_METABOLIC_PROCESS	GOBP_ARACHIDONIC_ACID_METABOLIC_PROCESS	50	-0.659925	-2.1318	1.45635e-05	0.000568085	0.000465705	2517	tags=40%, list=9%, signal=36%	DAGLA/PLA2G4A/CYP2S1/ALOX15/ALOX12/ALOXE3/ALOX12B/PLA2G2F/CYP2C8/CYP2J2/CYP2C19/PLA2G10/CYP2C18/CYP4F12/CYP2C9/CYP2A13/CYP2E1/CYP2B6/CYP4F2/CYP1A1
GOBP_MORPHOGENESIS_OF_A_BRANCHING_STRUCTURE	GOBP_MORPHOGENESIS_OF_A_BRANCHING_STRUCTURE	183	0.471562	1.82486	1.54162e-05	0.000594277	0.000487177	2887	tags=25%, list=11%, signal=23%	SOX10/GBX2/SEMA3E/LAMA1/SFRP1/WNT6/GDNF/HGF/NOG/GLI2/SFRP2/LEF1/FGF1/SULF1/GREM1/HHIP/BMP7/SHOX2/SEMA3A/PLXNA1/SIX4/BCL2/PTCH1/CCL11/HOXD11/BCL11A/FGF7/GREB1L/NRP1/EDNRA/TP63/FGF2/RSPO3/DLX2/SIX2/WNT2/GLI3/ADAMTS16/MMP14/HOXD13/WNT5A/EPHA7/YAP1/MKS1/AR/SMO
GOBP_APPENDAGE_MORPHOGENESIS	GOBP_APPENDAGE_MORPHOGENESIS	135	0.507591	1.88058	1.54657e-05	0.000594277	0.000487177	5064	tags=41%, list=19%, signal=34%	ALX4/RNF165/COL2A1/HOXD10/CHST11/NOG/FGF4/PRRX1/SFRP2/SOX11/HAND2/WNT7A/LEF1/ROR2/GREM1/BMP7/TBX5/SHOX2/HOXD9/RARB/PTCH1/TGFB2/DYNC2H1/ZNF141/TP63/SOX4/COL3A1/DLX6/CIBAR1/GLI3/HOXD13/WNT5A/TULP3/WDR19/GJA1/MKS1/TBX4/ALDH1A2/FZD6/RUNX2/TWIST1/INTU/TFAP2A/EN1/DLX5/CYP26B1/WDPCP/GRHL2/LRP4/RPGRIP1L/SEMA3C/RECK/TMEM107/ACD/MYH3/DKK1
GOBP_SMOOTHENED_SIGNALING_PATHWAY	GOBP_SMOOTHENED_SIGNALING_PATHWAY	130	0.504883	1.86399	1.63423e-05	0.000623308	0.000510976	5846	tags=45%, list=22%, signal=35%	SFRP1/WNT10B/NKX2-2/ZIC1/PTCH2/CDON/DZIP1/GAS1/GLI2/PRRX1/ROR2/HHIP/SHOX2/GLI1/PTCH1/SERPINE2/DYNC2H1/GPR161/KIF7/TCTN2/FUZ/CIBAR1/GLI3/EVC2/CC2D2A/NKX6-1/TULP3/WDR19/MKS1/TMEM17/SMO/BOC/EVC/TCTN1/IFT80/RUNX2/IFT81/INTU/ARL3/GPC2/WDPCP/DZIP1L/RPGRIP1L/CENPJ/TTBK2/CDK20/PDCL/GLIS2/RAB34/RORA/ARMC9/CHSY1/TTC26/FGFR2/IFT52/TMEM231/HHAT/PRKACB
GOBP_EMBRYONIC_APPENDAGE_MORPHOGENESIS	GOBP_EMBRYONIC_APPENDAGE_MORPHOGENESIS	114	0.51596	1.86765	1.65028e-05	0.0006248	0.0005122	5064	tags=42%, list=19%, signal=34%	ALX4/HOXD10/CHST11/NOG/FGF4/PRRX1/SFRP2/HAND2/WNT7A/LEF1/ROR2/GREM1/BMP7/TBX5/SHOX2/HOXD9/RARB/PTCH1/TGFB2/DYNC2H1/TP63/DLX6/GLI3/HOXD13/WNT5A/TULP3/WDR19/GJA1/MKS1/TBX4/ALDH1A2/FZD6/RUNX2/TWIST1/INTU/TFAP2A/EN1/DLX5/CYP26B1/WDPCP/GRHL2/LRP4/RPGRIP1L/RECK/TMEM107/ACD/MYH3/DKK1
GOBP_CHROMATIN_ASSEMBLY_OR_DISASSEMBLY	GOBP_CHROMATIN_ASSEMBLY_OR_DISASSEMBLY	201	0.456935	1.77923	1.71361e-05	0.000644041	0.000527973	10257	tags=59%, list=39%, signal=37%	TSPYL6/PADI2/H4C6/H3C2/H4C5/H3C1/H3C13/H3C8/H2BC9/ZDBF2/H2BC6/NAP1L1/H4C4/H3C7/H2BC8/H1-3/TAL1/MACROH2A2/NDN/TET1/TSPY26P/H2BC7/H2BC13/H4C2/H3C12/H4-16/H2BC4/NAP1L3/H2BC18/DNMT3A/H1-5/H1-4/H2BC17/H2BC21/APOBEC1/H4C3/H4C12/MCM2/H3C11/CHD3/H2BU1/HJURP/H2BW1/H1-10/H2BC10/NAP1L2/TP53/H1-2/PHF2/RBBP4/POLE3/HELLS/CENPP/H2BC15/L3MBTL3/H4C8/HMGB2/H2BC19P/SMARCD3/HIRIP3/ATF7IP/SET/H2BC5/SCMH1/L3MBTL1/CHRA…
GOBP_DENDRITE_DEVELOPMENT	GOBP_DENDRITE_DEVELOPMENT	206	0.454787	1.77873	1.80492e-05	0.000669835	0.000549118	2995	tags=23%, list=11%, signal=20%	DCC/SEZ6/CUX2/KIF1A/PAK3/BMP5/NTN3/NLGN1/CAMK2B/DNM3/DAB1/MAP2/FSTL4/KIAA0319/CTNND2/WNT7A/SDK1/PTPRD/CHRNA3/LZTS1/BMP7/DCLK1/SULT4A1/SEMA3A/FOXO6/NEURL1/EPHA4/BCL11A/NRP1/PTPRS/PTN/PACSIN1/CAMK1D/ABI2/C21orf91/TANC2/OBSL1/SDC2/IGSF9/LST1/LAMC2/ZNF365/NLGN2/FARP1/DISC1/HECW1/MAP6
GOCC_SYNAPTIC_MEMBRANE	GOCC_SYNAPTIC_MEMBRANE	265	0.420643	1.7046	1.80977e-05	0.000669835	0.000549118	4047	tags=30%, list=15%, signal=26%	DCC/OPRK1/NLGN1/SCN2A/SNAP25/CEL/GABRA2/PTPRO/CHRM4/DNM3/CNTN5/GLRB/DGKI/CACNG4/RIMS2/ADCY8/TENM2/EFNB3/SHISA9/NLGN4Y/PTPRD/ADAM22/IQSEC3/CHRNA3/ADCY1/CNIH2/RIMS4/CNIH3/EPHA4/RGS7BP/ADORA1/GRIN1/IGSF21/SSPN/NRP1/MAGEE1/SYNDIG1/AKAP9/PTPRS/CNTN1/SHC4/CDH2/GRIK2/ENO2/APBA1/NLGN4X/KCTD12/EPHA7/STXBP1/KCND2/FLRT3/LIN7A/DNM1/SYT11/PLPPR4/NLGN2/FXYD6/FARP1/ADORA3/PRRT1/NINJ1/SNTA1/CLSTN2/ERC1/CRYAB/NTN…
GOBP_DNA_CONFORMATION_CHANGE	GOBP_DNA_CONFORMATION_CHANGE	307	0.408906	1.66312	1.82126e-05	0.000669835	0.000549118	10257	tags=58%, list=39%, signal=36%	TSPYL6/H4C6/H3C2/H4C5/H3C1/H3C13/H3C8/H2BC9/ZDBF2/H2BC6/NAP1L1/H4C4/H3C7/H2BC8/H1-3/MACROH2A2/NDN/TET1/TSPY26P/H2BC7/H2BC13/H4C2/H3C12/GINS2/H4-16/H2BC4/MCMDC2/NAP1L3/H2BC18/NCAPD2/DNMT3A/H1-5/DDX12P/MTERF1/H1-4/RECQL/H2BC17/GINS3/MCM4/IGHMBP2/H2BC21/APOBEC1/H4C3/H4C12/MCM2/SMC4/NAV2/H3C11/RFC4/HMGB3/GINS1/CHD3/H2BU1/HJURP/H2BW1/H1-10/DDX11/H2BC10/NAP1L2/TP53/H1-2/MCM8/PHF2/CHD6/DSCC1/MNAT1/RBBP4…
GOBP_HUMORAL_IMMUNE_RESPONSE_MEDIATED_BY_CIRCULATING_IMMUNOGLOBULIN	GOBP_HUMORAL_IMMUNE_RESPONSE_MEDIATED_BY_CIRCULATING_IMMUNOGLOBULIN	106	-0.530574	-1.95112	1.95415e-05	0.000712187	0.000583838	2939	tags=34%, list=11%, signal=30%	IGHV3-74/NOD2/IGHV3-13/IGHV1-18/IGLL1/IGHV4-4/HPX/IGHA2/FCER2/IGHE/IGHV2-26/IGHV3-53/IGHV7-81/C9/IGLC3/TNF/C4B/CD55/IGHA1/C7/IGHV3-21/C4A/C8G/C4BPB/IGHV6-1/IGHV1-69-2/IGHV3-64D/IGHV3-30/IGHV2-70/IGHV2-70D/IGHV3-35/C6/IGHV5-10-1/IGHV3-20/CRP/IGHD
GOCC_RECEPTOR_COMPLEX	GOCC_RECEPTOR_COMPLEX	397	0.381647	1.60054	1.96408e-05	0.000712187	0.000583838	4520	tags=32%, list=17%, signal=27%	GFRA1/NLGN1/ARNT2/TRBV13/GABRA2/FGFR1/OLR1/ITGBL1/TRBV5-4/TRAV20/LOXL4/CACNG4/TRIL/TRBV7-6/TRBV5-6/ITGA9/TRBJ2-1/EPHB6/CRLF1/SHISA9/GPR156/EMILIN1/ROR2/NTRK2/TRAF1/TRAV4/CHRNA3/TRAV8-3/IL13RA2/TRBV19/CNIH2/TRAV8-4/TRAV17/IL12RB2/CNIH3/PDGFRA/IL2RA/GPR84/PLXNA1/ITGA11/TRAJ3/GHR/BMPR1B/TRBV4-1/EPHA4/PLXNC1/TLR7/TRAV35/GRIN1/DDR2/TRBV4-2/TRBJ2-3/NRP1/OLFM2/TRAV13-1/PLXNA4/KLRC2/TRAV12-3/TNFRSF11B/TR…
GOMF_INTEGRIN_BINDING	GOMF_INTEGRIN_BINDING	149	0.488839	1.83262	2.01091e-05	0.000724067	0.000593576	6258	tags=52%, list=24%, signal=40%	GFRA1/TNN/CCN5/VCAM1/THBS4/IGF2/ITGBL1/SFRP2/FN1/ITGA9/FGF1/COMP/ICAM5/EMILIN1/SPP1/ADAM22/EGFL6/COL4A3/FAP/ITGA11/NRG1/COL5A1/LAMB1/EDIL3/PTN/FGF2/DMP1/FBN1/COL3A1/ITGB2/ITGAM/CCN1/ITGA2B/MMP14/TGFBI/FBLN1/IBSP/CCN4/MFGE8/DST/ADAMTS5/ITGB6/CD9/MADCAM1/JAM3/ITGAX/ITGB8/LCP1/ADAM11/PTPRZ1/ITGA2/FBLN5/LAMA3/ITGA1/TSPAN4/CCN2/ITGA4/ITGAV/LAMA5/COL16A1/THBS1/S1PR2/THY1/CX3CL1/ITGB5/JAM2/ITGA5/ECM2/IT…
GOBP_OLEFINIC_COMPOUND_METABOLIC_PROCESS	GOBP_OLEFINIC_COMPOUND_METABOLIC_PROCESS	136	-0.488013	-1.87032	2.17423e-05	0.00077744	0.00063733	2591	tags=29%, list=10%, signal=27%	DGKQ/PNPLA2/RDH13/ELOVL2/EPHX2/DAGLA/PLA2G4A/CYP2S1/EDNRB/BCO1/ALOX15/DGAT2/ALOX12/RETSAT/ADH1B/ALOXE3/ALOX12B/STARD3/DGAT1/PLA2G2F/CYP2C8/CYP2J2/CYP2C19/PLA2G10/CYP2C18/RDH12/CYP4F12/HSD11B2/CYP2C9/CYP2A13/ALDH8A1/ADH4/CYP3A5/TTR/CYP2E1/CYP2B6/RDH8/CYP4F2/CYP3A4/CYP1A1
GOBP_SEX_DIFFERENTIATION	GOBP_SEX_DIFFERENTIATION	227	0.431349	1.70972	2.23715e-05	0.00079442	0.000651251	2870	tags=22%, list=11%, signal=20%	INHA/GFRA1/LHX8/COL9A3/TEX11/SFRP1/BMP5/PTPRN/GATA3/SRY/SFRP2/NR0B1/DMRT3/PCYT1B/RETN/INHBA/WNT7A/INHBB/VGF/PTX3/ROR2/DMRTA2/NHLH2/TNFAIP6/DMRT2/SEMA3A/CITED2/PDGFRA/SIX4/BMPR1B/SYCP2/BCL2/CBX2/TGFB2/TFAP2C/GREB1L/CCND1/TP63/FST/GDF9/NR2F2/MMP14/HOXD13/WNT5A/SLIT3/WDR19/GJA1/AXL/MMP2/AR
GOBP_GLYCEROLIPID_CATABOLIC_PROCESS	GOBP_GLYCEROLIPID_CATABOLIC_PROCESS	61	-0.621516	-2.10929	2.4091e-05	0.000849621	0.000696504	2517	tags=34%, list=9%, signal=31%	ABHD2/MGLL/PLA2G4D/PNPLA2/DAGLA/GDPD3/PNPLA7/PLA2G4A/PLA2G4E/LIPG/PLA2G10/PLA2G4F/LIPH/PNPLA1/APOA4/PNLIPRP2/CPS1/APOC3/APOA2/APOA1/APOB
GOBP_REGULATION_OF_PLASMA_LIPOPROTEIN_PARTICLE_LEVELS	GOBP_REGULATION_OF_PLASMA_LIPOPROTEIN_PARTICLE_LEVELS	68	-0.601143	-2.07227	2.49852e-05	0.000875163	0.000717442	2310	tags=26%, list=9%, signal=24%	HMOX1/DGAT2/APOM/SOAT2/MIR199A1/NR1H4/LIPG/PLA2G2E/DGAT1/PLA2G10/CES3/MTTP/APOA4/PLA2G2A/APOC3/APOA2/APOA1/APOB
GOBP_CARBOXYLIC_ACID_TRANSPORT	GOBP_CARBOXYLIC_ACID_TRANSPORT	215	-0.442393	-1.81326	2.83097e-05	0.00098491	0.000807411	1928	tags=21%, list=7%, signal=20%	FOLR3/ABCC3/SLC26A7/SLC43A1/EDN1/SLC22A3/ATP8B1/SLC23A1/SLC26A1/TNF/SLC16A9/SLC66A1L/SLC10A5/SLCO1B3/PLA2G2E/ABAT/ATP1A2/SLC26A9/SLC12A2/PLA2G2F/CEACAM1/ABCC6/ABCG2/SLC6A20/PLA2G10/PLA2G4F/SLC1A1/TSPO2/SLC51B/FOLR1/SLC1A7/SLC6A7/SLC6A14/TNFRSF11A/ACE2/NR0B2/SLC17A4/PLA2G12B/NMUR2/NOS2/SLC7A9/PLA2G2A/SLC13A2/CYP4F2/SLC26A3
GOMF_OXIDOREDUCTASE_ACTIVITY_ACTING_ON_PAIRED_DONORS_WITH_INCORPORATION_OR_REDUCTION_OF_MOLECULAR_OXYGEN_NAD_P_H_AS_ONE_DONOR_AND_INCORPORATION_OF_ONE_ATOM_OF_OXYGEN	GOMF_OXIDOREDUCTASE_ACTIVITY_ACTING_ON_PAIRED_DONORS_WITH_INCORPORATION_OR_REDUCTION_OF_MOLECULAR_OXYGEN_NAD_P_H_AS_ONE_DONOR_AND_INCORPORATION_OF_ONE_ATOM_OF_OXYGEN	38	-0.686948	-2.11038	2.95166e-05	0.00102001	0.000836183	1028	tags=26%, list=4%, signal=25%	NOS3/CYP2C19/FMO5/CYP2C9/NOS2/CYP2E1/CYP2B6/CYP4F2/CYP3A4/CYP1A1
GOBP_SENSORY_ORGAN_MORPHOGENESIS	GOBP_SENSORY_ORGAN_MORPHOGENESIS	224	0.431991	1.71234	3.09371e-05	0.00106197	0.000870581	4153	tags=33%, list=16%, signal=28%	SIX3/SLITRK6/GBX2/ATP8A2/MYO3A/EFEMP1/WNT16/ZIC1/NKX3-2/COL2A1/GATA3/ATOH1/NOG/COL8A1/PRRX1/SOX11/TENM3/SDK1/ROR2/NTRK2/HMX3/BMP7/WNT3A/CTHRC1/CITED2/SIX4/RARB/BCL2/COL5A1/COL5A2/VAX2/DZANK1/WNT9A/CDH23/COL8A2/FRZB/EDNRA/FGF2/PITX2/GSC/GATA2/DLL1/FBN1/JAG1/ABI2/SIX2/DLX6/WNT2/COL11A1/GLI3/OBSL1/CEP290/WNT5A/RPE65/WDR19/FZD2/MEIS1/WHRN/TBX1/SIX1/FZD6/FJX1/TWIST1/INTU/GNGT1/GDF11/FOXI1/TFAP2A/AGTPB…
GOBP_FIBROBLAST_GROWTH_FACTOR_RECEPTOR_SIGNALING_PATHWAY	GOBP_FIBROBLAST_GROWTH_FACTOR_RECEPTOR_SIGNALING_PATHWAY	68	0.584776	1.94672	3.17018e-05	0.00107741	0.000883237	1782	tags=24%, list=7%, signal=22%	FGF3/SHISA2/NGFR/FGF19/FGFR1/FLRT2/GATA3/NOG/FGF4/SMOC2/FGF1/SULF1/HHIP/FGF7/FGF2/FUZ
GOBP_AUTONOMIC_NERVOUS_SYSTEM_DEVELOPMENT	GOBP_AUTONOMIC_NERVOUS_SYSTEM_DEVELOPMENT	41	0.670829	2.0486	3.19262e-05	0.00107741	0.000883237	3636	tags=54%, list=14%, signal=46%	SOX10/INSM1/GBX2/GDNF/VCAM1/GATA3/FN1/SOX11/HAND2/SEMA3A/NRP1/EDNRA/TP63/PLXNA4/SOX4/ACKR3/HOXB2/TBX1/SIX1/TFAP2A/NAV2/NRP2
GOBP_CELL_CELL_ADHESION_VIA_PLASMA_MEMBRANE_ADHESION_MOLECULES	GOBP_CELL_CELL_ADHESION_VIA_PLASMA_MEMBRANE_ADHESION_MOLECULES	226	0.433493	1.72019	3.23043e-05	0.00107741	0.000883237	3282	tags=35%, list=12%, signal=31%	PCDH15/CDH18/CDH22/KIRREL3/PCDH10/CLDN8/CLDN10/MPZ/NLGN1/VCAM1/CLDN11/TRO/PCDHGB5/DAB1/FAT3/DSC1/CADM1/PCDHGB4/PCDH19/TENM2/PCDHB2/TENM3/IGSF11/SDK1/PTPRD/PCDHGB2/SELE/CDH11/CDHR1/PCDHGA9/CLDN1/AMIGO2/HMCN1/PCDH18/CDH6/TGFB2/IL1RAP/PCDHB12/IGSF21/MDGA1/CDH23/SCARF2/DCHS2/PTPRS/ALCAM/PCDHB7/GPC6/CDH2/CLDN19/PCDHB10/CD209/ITGB2/PCDH7/PCDHB11/PCDHB6/ITGAM/OBSL1/ROBO1/TENM4/PCDHB4/CLDN20/FAT2/IGSF9/C…
GOBP_REGULATION_OF_SYNAPSE_ASSEMBLY	GOBP_REGULATION_OF_SYNAPSE_ASSEMBLY	77	0.581082	1.96382	3.24127e-05	0.00107741	0.000883237	3296	tags=44%, list=12%, signal=39%	SLITRK6/CUX2/ADGRB1/NLGN1/LINGO2/FLRT2/FZD1/OXTR/LRRN1/WNT7A/SNCA/PTPRD/NTRK2/LRRN3/WNT3A/AMIGO2/SIX4/IL1RAP/MDGA1/SYNDIG1/GPC6/TLR2/WNT5A/EPHA7/THBS2/FLRT3/NLGN2/FARP1/CLSTN2/NTNG2/SLITRK3/SIX1/EFNA5/SRPX2
GOBP_ESTABLISHMENT_OF_TISSUE_POLARITY	GOBP_ESTABLISHMENT_OF_TISSUE_POLARITY	70	0.58355	1.93905	3.24331e-05	0.00107741	0.000883237	5206	tags=51%, list=20%, signal=41%	SFRP1/SFRP2/FZD1/WNT7A/ROR2/ANKRD6/VANGL1/CTHRC1/SPEF1/DACT1/TP63/FUZ/RSPO3/GPC6/PRICKLE1/WNT5A/BRSK1/MKS1/FZD2/NKD1/ARHGEF19/FZD6/MAGI2/NPHP1/JHY/ASTN2/PTK7/VANGL2/DAB2/GPC4/FZD7/RPGRIP1L/SAPCD2/DKK1/TTC8/RYK
GOMF_ATPASE_COUPLED_TRANSMEMBRANE_TRANSPORTER_ACTIVITY	GOMF_ATPASE_COUPLED_TRANSMEMBRANE_TRANSPORTER_ACTIVITY	89	-0.554319	-1.98845	3.31221e-05	0.00109	0.00089356	2622	tags=27%, list=10%, signal=24%	ATP2C2/ABCC10/ATP6V1C2/KCNJ11/ATP8A1/ATP13A5/ATP12A/ATP2A3/ABCC3/SLC26A7/SLC4A8/ATP1B1/SLC26A1/ATP1A2/SLC26A9/ABCG5/ABCC6/ATP7B/ABCG2/SLC1A1/ABCG8/ATP4B/ATP4A/SLC26A3
GOBP_REGULATION_OF_CELLULAR_RESPONSE_TO_GROWTH_FACTOR_STIMULUS	GOBP_REGULATION_OF_CELLULAR_RESPONSE_TO_GROWTH_FACTOR_STIMULUS	263	0.42111	1.70537	3.32355e-05	0.00109	0.00089356	5064	tags=31%, list=19%, signal=25%	SHISA2/NGFR/SFRP1/RNF165/SOST/PEG10/FGFR1/SFRP5/GATA3/CCBE1/CHST11/NOG/IL17RD/FGF4/SFRP2/BMPER/FZD1/SOX11/SMOC2/SFRP4/FGF1/SULF1/ADAMTS12/EMILIN1/GREM1/DLX1/HHIP/TMEM108/ASPN/TNFAIP6/WASF1/DOK5/CITED2/ADAMTS3/HTRA3/WFIKKN1/FGF2/TGFBR3L/VEGFC/FST/FUZ/DLL1/FBN1/CCN1/LTBP1/ROBO1/CAV1/WNT5A/ADGRA2/ZNF423/FSTL1/TGFB3/LOX/SPART/CAV2/NREP/ZEB2/RUNX2/TWSG1/NRROS/TGFB1I1/SLIT2/C20orf27/ZDHHC17/SULF2/SMAD2…
GOBP_RESPONSE_TO_XENOBIOTIC_STIMULUS	GOBP_RESPONSE_TO_XENOBIOTIC_STIMULUS	345	-0.38142	-1.64289	3.41769e-05	0.00111378	0.000913054	2342	tags=18%, list=9%, signal=17%	CYP2S1/HMOX1/PARP4/TPMT/FOS/KCNJ11/GRIN2A/SLC6A4/BAK1/AIM2/EDN1/CA9/NAT1/TNF/GAL/ABAT/ABCG5/MTHFR/ASS1/HNF1B/CYP2C8/CYP2J2/ABCC6/CYP2C19/HTR2B/GATA6/CYP2C18/RORC/TH/SLC1A1/FMO5/PDX1/ARG1/CYP4F12/CES3/HSD11B2/ABCG8/CYP2C9/CYP2A13/DDC/SULT1C4/KCNQ1/KCNE2/CYP3A5/GSTA2/HNF4A/NAT2/NOS2/CYP2E1/CYP2W1/UGT2B15/CYP2B6/HMGCS2/SULT1B1/DPEP1/NR1I2/CPS1/OTC/SULT2A1/CYP4F2/CYP3A4/APOA2/CYP1A1
GOBP_COLLAGEN_FIBRIL_ORGANIZATION	GOBP_COLLAGEN_FIBRIL_ORGANIZATION	59	0.612094	1.97608	3.59533e-05	0.0011643	0.00095447	3208	tags=47%, list=12%, signal=42%	COL2A1/TLL1/LOXL4/SFRP2/COMP/ADAMTS12/EMILIN1/GREM1/PXDN/COL5A1/ADAMTS3/COL5A2/TGFB2/EFEMP2/AEBP1/DDR2/ADAMTS2/COL3A1/MMP11/COL11A1/LOXL3/P4HA1/ADAMTS14/LOX/LUM/COL11A2/COL12A1/LOXL2
GOMF_TETRAPYRROLE_BINDING	GOMF_TETRAPYRROLE_BINDING	114	-0.521102	-1.92457	3.96779e-05	0.00127688	0.00104677	1591	tags=26%, list=6%, signal=25%	CYP2S1/HMOX1/TPO/DUOX1/IDO1/HBA1/FLVCR2/HBB/CYP4F22/NOS3/CYP2C8/CYP2J2/CYP2C19/CYP2C18/HBA2/CYP4F12/FA2H/CYP2C9/CYP2A13/CYP3A5/DUOX2/NOS2/CYP2E1/CYP2W1/CYP2B6/AMBP/CBLIF/CYP4F2/CYP3A4/CYP1A1
GOBP_CARDIAC_MUSCLE_TISSUE_DEVELOPMENT	GOBP_CARDIAC_MUSCLE_TISSUE_DEVELOPMENT	190	0.447701	1.73419	4.2063e-05	0.00134523	0.0011028	3402	tags=25%, list=13%, signal=22%	FGF3/MYL7/BMP5/FHOD3/ANKRD1/RGS4/NOG/NDRG4/GREM1/NKX2-5/BMP7/WNT3A/TBX5/SHOX2/GLI1/CITED2/PDGFRA/NOX4/NRG1/RARB/HEG1/TGFB2/HEY1/ISL1/ALPK3/SGCG/GJC1/TP73/EDNRA/FGF2/SOX6/DLL1/WNT2/COL11A1/OBSL1/TENM4/WNT5A/DIPK2A/GJA1/YAP1/MSC/ALDH1A2/PDGFRB/HEY2/TNNC1/SGCD/BVES
GOCC_VESICLE_LUMEN	GOCC_VESICLE_LUMEN	294	-0.389739	-1.66659	4.33237e-05	0.001377	0.00112884	2447	tags=16%, list=9%, signal=14%	NAPRT/S100A9/SERPINB1/PROS1/CSTB/SELENOP/SERPINA1/CLEC3B/SCCPDH/SLPI/FOLR3/JUP/FUCA1/ORM1/LCN2/SERPINA3/VEGFA/PLAC8/ECM1/CRISP3/LTF/S100P/PF4/LRG1/TOR4A/SERPINB3/CXCL1/SERPINA4/AHSG/ARG1/CDA/ALB/AOC1/PRSS2/PPBP/TTR/OLFM4/F5/APOH/GHRL/ORM2/LYZ/APOA1/APOB/FGA/FGG
GOBP_CHONDROCYTE_DIFFERENTIATION	GOBP_CHONDROCYTE_DIFFERENTIATION	103	0.525987	1.86687	4.44393e-05	0.00139597	0.00114439	4268	tags=40%, list=16%, signal=34%	NPPC/EFEMP1/WNT10B/NKX3-2/WNT5B/COL2A1/CHST11/SFRP2/CYTL1/WNT7A/COMP/SULF1/NFIB/ADAMTS12/GREM1/SHOX2/BMPR1B/RARB/GPLD1/WNT9A/MAF/SOX6/RUNX3/COL3A1/SIX2/COL11A1/GLI3/TGFBI/LTBP3/CCN4/COL27A1/LOXL2/RFLNB/SNAI2/IFT80/RUNX2/ANXA6/SULF2/TRPS1/RUNX1/CCN2
GOBP_EMBRYONIC_SKELETAL_SYSTEM_MORPHOGENESIS	GOBP_EMBRYONIC_SKELETAL_SYSTEM_MORPHOGENESIS	88	0.545124	1.88076	4.466e-05	0.00139597	0.00114439	4163	tags=41%, list=16%, signal=35%	ALX4/COL2A1/HOXD10/CHST11/NOG/PRRX1/HOXA9/SOX11/BMP7/SHOX2/HOXD9/PDGFRA/SIX4/HOXA7/FUZ/GSC/MMP16/DLX2/SIX2/COL11A1/GLI3/MMP14/TULP3/HOXA3/WDR19/TGFB3/HOXB2/HOXB4/TBX1/SIX1/HOXA4/RUNX2/TWIST1/TFAP2A/GRHL2/SMAD2
GOBP_CENTRAL_NERVOUS_SYSTEM_NEURON_DEVELOPMENT	GOBP_CENTRAL_NERVOUS_SYSTEM_NEURON_DEVELOPMENT	69	0.576817	1.91702	4.47341e-05	0.00139597	0.00114439	3954	tags=38%, list=15%, signal=32%	DCC/LHX8/GBX2/NPY/MAP2/GLI2/EPHB6/NFIB/NTRK2/CDH11/NHLH2/DCLK1/SEMA3A/EPHA4/NRP1/PLXNA4/GATA2/DRAXIN/DCLK2/DISC1/SPTBN4/TCTN1/NRP2/AGTPBP1/SLIT2/MAPT
GOBP_SPINAL_CORD_DEVELOPMENT	GOBP_SPINAL_CORD_DEVELOPMENT	80	0.556368	1.88455	4.54236e-05	0.00140895	0.00115503	3843	tags=42%, list=14%, signal=36%	DCC/VIT/NKX2-2/ZIC1/GDNF/HOXD10/NOG/DAB1/GLI2/DMRT3/SOX11/PHGDH/WNT3A/PTCH1/DYNC2H1/ISL1/TAL1/MDGA1/GATA2/SOX6/SOX4/DLL1/DRAXIN/GLI3/LOXL3/TULP3/SMO/PBX3/TCTN1/INTU/PKD2/GDF11/VLDLR/SOX12
GOMF_DNA_BINDING_TRANSCRIPTION_ACTIVATOR_ACTIVITY	GOMF_DNA_BINDING_TRANSCRIPTION_ACTIVATOR_ACTIVITY	408	0.373198	1.57039	4.61008e-05	0.00141395	0.00115913	5062	tags=26%, list=19%, signal=21%	SOX10/POU3F2/SIX3/NEUROD2/ALX4/RFX6/MYCN/GBX2/CTCFL/ARNT2/NKX2-2/ZIC1/GATA3/ATOH1/HOXD10/IRX6/ZNF229/MEOX2/PRRX1/FEV/SOX11/HAND2/LEF1/ETV1/NFIB/ETV5/NKX2-8/SALL2/TCF15/NKX2-5/LHX2/NHLH2/TBX5/DMRT2/ZNF521/CSRNP3/GLI1/ZNF606/SIX4/ZNF43/TCF4/HOXA7/TFAP2C/ISL1/FOXN1/MAF/NDN/TP73/TP63/STOX2/MYBL1/GATA2/SOX4/PAX9/ZNF658/MIXL1/DLX2/MAFA/SIX2/ZNF345/HOXD13/TFEC/SPI1/ETV4/ZNF658B/AR/HOXB2/MEIS1/PBX3/SIX1/…
GOBP_HOMOPHILIC_CELL_ADHESION_VIA_PLASMA_MEMBRANE_ADHESION_MOLECULES	GOBP_HOMOPHILIC_CELL_ADHESION_VIA_PLASMA_MEMBRANE_ADHESION_MOLECULES	136	0.481838	1.78787	4.61338e-05	0.00141395	0.00115913	4334	tags=41%, list=16%, signal=35%	PCDH15/CDH18/CDH22/KIRREL3/PCDH10/TRO/PCDHGB5/FAT3/DSC1/CADM1/PCDHGB4/PCDH19/PCDHB2/TENM3/IGSF11/SDK1/PCDHGB2/CDH11/CDHR1/PCDHGA9/AMIGO2/HMCN1/PCDH18/CDH6/PCDHB12/IGSF21/CDH23/DCHS2/PCDHB7/CDH2/PCDHB10/PCDH7/PCDHB11/PCDHB6/OBSL1/ROBO1/PCDHB4/FAT2/IGSF9/CD84/PCDHGC3/PCDHGA4/PCDHB16/DSC3/CLSTN2/PCDHGA6/PCDHGA7/PCDHGA2/PCDHB18P/PCDHGB6/FAT4/DCHS1/CDH19/EMB/CDH13/PCDHB8
GOBP_NERVE_DEVELOPMENT	GOBP_NERVE_DEVELOPMENT	67	0.582497	1.93686	4.87535e-05	0.00148029	0.00121352	4328	tags=45%, list=16%, signal=38%	NGFR/SLITRK6/RNF165/NKX2-2/VCAM1/NTF3/NGF/SULF1/SLC1A3/SEMA3A/CITED2/SIX4/SERPINE2/ISL1/NRP1/EDNRA/PLXNA4/GLI3/ACKR3/HOXA3/HOXB2/TBX1/SIX1/TFAP2A/NAV2/NRP2/BDNF/SULF2/MAFB/ITGA4
GOBP_UROGENITAL_SYSTEM_DEVELOPMENT	GOBP_UROGENITAL_SYSTEM_DEVELOPMENT	323	0.390237	1.59351	4.88736e-05	0.00148029	0.00121352	4562	tags=31%, list=17%, signal=26%	KIRREL3/GFRA1/IRX1/SFRP1/WNT6/GDNF/PTPRO/GATA3/LGR5/NOG/HAS2/GLI2/BMPER/SOX11/FGF1/SULF1/CRLF1/GREM1/BMP7/COL4A4/ANGPT1/COL4A3/GLI1/PDGFRA/ID4/SIX4/RARB/BCL2/EPHA4/PTCH1/TGFB2/DYNC2H1/PYGO1/HOXD11/GREB1L/DACT2/TP73/NRP1/EDNRA/DCHS2/TP63/FGF2/GATA2/SOX4/TNC/DLL1/BICC1/FBN1/JAG1/SIX2/GLI3/ADAMTS16/HOXD13/CEP290/NID1/WNT5A/IRX2/EPHA7/CC2D2A/GCNT1/YAP1/WWTR1/MMP2/NOTCH3/AR/SMO/CNTRL/ALDH1A2/PDGFRB/MM…
GOBP_NEGATIVE_REGULATION_OF_NERVOUS_SYSTEM_DEVELOPMENT	GOBP_NEGATIVE_REGULATION_OF_NERVOUS_SYSTEM_DEVELOPMENT	124	0.504926	1.83859	5.0444e-05	0.00151893	0.00124519	2983	tags=28%, list=11%, signal=25%	SOX10/DCC/SEMA3D/SEMA3E/ATOH1/NOG/DAB1/MAP2/VAX1/FSTL4/KIAA0319/SOX11/WNT7A/EFNB3/SPP1/DLX1/LHX2/BMP7/WNT3A/SEMA3A/ID4/CCL11/NRP1/PTPRS/PTN/DRAXIN/DLX2/TLR2/WNT5A/EPHA7/NKX6-1/SEMA6C/SPART/ULK1/SEMA5B
GOBP_EPITHELIAL_TO_MESENCHYMAL_TRANSITION	GOBP_EPITHELIAL_TO_MESENCHYMAL_TRANSITION	153	0.47495	1.7878	5.11162e-05	0.00153022	0.00125444	6734	tags=41%, list=25%, signal=31%	SFRP1/BMP5/WNT16/FGFR1/GATA3/HGF/NOG/HAS2/IL17RD/SFRP2/LEF1/GREM1/BMP7/TBX5/OLFM1/EPHA4/TGFB2/HEY1/ISL1/EDNRA/TGFBR3L/FUZ/GSC/JAG1/PDPN/WNT2/EPHA3/LOXL3/WNT5A/TGFB3/WWTR1/HEY2/LOXL2/RFLNB/SNAI2/TWIST1/TGFB1I1/FOXC1/SMAD2/DAB2/CLASP1/PHLDB1/ROCK1/RBPJ/COL1A1/TGFBR1/LRP6/LIMS1/GLIPR2/MAD2L2/FGFR2/HEYL/PHLDB2/SPRED1/FERMT2/MIR573/EOMES/GSK3B/MARK1/ALX1/DLG5/FOXF2/DACT3
GOMF_STEROL_TRANSPORTER_ACTIVITY	GOMF_STEROL_TRANSPORTER_ACTIVITY	35	-0.691756	-2.09326	5.2076e-05	0.00154994	0.00127061	1339	tags=26%, list=5%, signal=24%	GRAMD1B/ABCG5/STARD3/ABCG8/MTTP/APOA4/APOA2/APOA1/APOB
GOBP_REPRODUCTIVE_SYSTEM_DEVELOPMENT	GOBP_REPRODUCTIVE_SYSTEM_DEVELOPMENT	380	0.385366	1.61108	5.30756e-05	0.00157061	0.00128756	4229	tags=24%, list=16%, signal=20%	INHA/GFRA1/LHX8/COL9A3/TEX11/SFRP1/BMP5/VASH2/PTPRN/IGF2/GATA3/NOG/LDOC1/SRY/SFRP2/NR0B1/PCYT1B/RETN/INHBA/WNT7A/LEF1/INHBB/SULF1/VGF/STC2/PTX3/SPP1/ROR2/BMP7/NHLH2/TNFAIP6/SEMA3A/GLI1/CITED2/PDGFRA/ID4/SIX4/BMPR1B/SYCP2/BCL2/PTCH1/TGFB2/HEY1/TFAP2C/SERPINE2/GREB1L/CCND1/TP63/PTN/FST/STOX2/GATA2/GDF9/RSPO3/TNC/ZNF568/NR2F2/ADAM19/E2F7/WNT2/CCN1/GLI3/MMP14/HOXD13/WNT5A/SLIT3/WDR19/EGFR/GJA1/AXL/MM…
GOBP_SMALL_MOLECULE_CATABOLIC_PROCESS	GOBP_SMALL_MOLECULE_CATABOLIC_PROCESS	334	-0.380932	-1.63719	5.47251e-05	0.00161017	0.00131999	3936	tags=22%, list=15%, signal=19%	ABCD1/GK/ACADVL/SRD5A3/PON1/PCK2/ABCD3/LPIN1/MIR210/GLB1/ABHD2/INPP1/ASRGL1/PPARA/ACOX2/SYNJ2/ALDH2/MFSD2A/HDC/XDH/XYLB/SORD/CRYM/TST/ETFDH/AMACR/RENBP/ACADS/GLYCTK/DECR2/INPP5J/ADTRP/HAL/DDO/ALDH3B2/GALM/ASPA/ALDH3B1/IDO1/DDAH1/PFKFB2/CARNS1/GALE/ENPP4/LDHD/ABAT/ACAA2/GDA/NOS3/PIPOX/FUT2/FUT4/MIOX/APOBEC2/GPT/FUT6/ARG1/CYP4F12/CDA/SULT1C4/ALDH8A1/HGD/FTCD/ADH4/FABP1/NOS2/CYP2W1/PCK1/SULT1B1/OTC/…
GOBP_PROTEIN_LIPID_COMPLEX_ASSEMBLY	GOBP_PROTEIN_LIPID_COMPLEX_ASSEMBLY	25	-0.744233	-2.07734	5.51792e-05	0.0016143	0.00132338	2217	tags=36%, list=8%, signal=33%	APOM/SOAT2/DGAT1/MTTP/APOA4/APOC3/APOA2/APOA1/APOB
GOBP_REGULATION_OF_LIPOPROTEIN_LIPASE_ACTIVITY	GOBP_REGULATION_OF_LIPOPROTEIN_LIPASE_ACTIVITY	17	-0.821645	-2.17243	5.63467e-05	0.00163915	0.00134374	204	tags=29%, list=1%, signal=29%	PCSK6/APOA4/APOH/APOC3/APOA1
GOBP_NEURAL_CREST_CELL_DIFFERENTIATION	GOBP_NEURAL_CREST_CELL_DIFFERENTIATION	92	0.546545	1.89291	5.69353e-05	0.00164515	0.00134866	3755	tags=36%, list=14%, signal=31%	SOX10/GBX2/FGF19/SEMA3D/SEMA3E/SFRP1/GDNF/WNT10A/FN1/SOX11/HAND2/BMP7/SEMA3A/CITED2/NRG1/ISL1/FRZB/NRP1/EDNRA/PITX2/GSC/CDH2/JAG1/SEMA6C/SMO/SEMA5B/ALDH1A2/TBX1/SIX1/SNAI2/TWIST1/NRP2/ANXA6
GOBP_METAL_ION_EXPORT	GOBP_METAL_ION_EXPORT	40	-0.669909	-2.07815	5.7192e-05	0.00164515	0.00134866	2390	tags=50%, list=9%, signal=46%	KCNT2/SLC8B1/ATP1A1/NPPA/SLC8A2/SLC9A1/KCND3/ATP12A/ATP1B1/SLC40A1/SLC4A4/ATP1A2/ATP7B/KCNK5/KCNE3/KCNB1/KCNQ1/KCNE2/ATP4B/ATP4A
GOBP_TELENCEPHALON_DEVELOPMENT	GOBP_TELENCEPHALON_DEVELOPMENT	215	0.436081	1.71911	6.05108e-05	0.00173095	0.001419	5564	tags=32%, list=21%, signal=26%	POU3F2/SIX3/KIRREL3/NPY/ATOH1/DAB1/RTN4RL1/CDK5R2/OXTR/INHBA/LEF1/NFIB/NTRK2/DLX1/LHX2/TMEM108/BNIP3/DMRTA2/WNT3A/CDK6/SEMA3A/ID4/SCT/NRG1/RARB/LAMB1/SLC7A11/MDGA1/PLXNA4/CDH2/DRAXIN/COL3A1/DLX2/FEZ1/CSF1R/GLI3/ROBO1/WNT5A/SLIT3/FUT10/EGFR/DCLK2/DISC1/SMO/IGF1R/P2RY12/TCTN1/BMERB1/SRGAP2C/AGTPBP1/DLX5/FAT4/SLIT2/ASPM/SLC38A2/RPGRIP1L/ATF5/C12orf57/TTC8/PLCB1/SRGAP2/RYK/SRD5A1/ALDH1A3/DNAH5/FGF13/…
GOBP_NON_CANONICAL_WNT_SIGNALING_PATHWAY	GOBP_NON_CANONICAL_WNT_SIGNALING_PATHWAY	71	0.574861	1.91667	6.14348e-05	0.00174767	0.0014327	4390	tags=44%, list=16%, signal=37%	SFRP1/WNT5B/SFRP5/SFRP2/FZD1/SFRP4/WNT7A/ROR2/ANKRD6/VANGL1/CTHRC1/SPEF1/DACT1/FZD10/FRZB/RSPO3/GPC6/PRICKLE1/WNT5A/MKS1/FZD2/NKD1/ARHGEF19/FZD6/MAGI2/IFT80/PTK7/VANGL2/DAB2/GPC4/FZD7
GOBP_DORSAL_VENTRAL_PATTERN_FORMATION	GOBP_DORSAL_VENTRAL_PATTERN_FORMATION	76	0.562946	1.90418	6.23735e-05	0.00176462	0.0014466	4163	tags=42%, list=16%, signal=36%	SIX3/SFRP1/NKX2-2/CXXC4/NOG/GLI2/DMRT3/WNT7A/GREM1/LHX2/HHIP/WNT3A/LMX1B/GLI1/BMPR1B/PTCH1/DYNC2H1/VAX2/GPR161/HOXD11/GSC/GLI3/TULP3/WDR19/MKS1/HOXB2/SMO/TCTN1/INTU/EN1/LRP4/SMAD2
GOCC_CHROMOSOMAL_REGION	GOCC_CHROMOSOMAL_REGION	341	0.386878	1.59549	6.53584e-05	0.00183896	0.00150755	11410	tags=57%, list=43%, signal=33%	H4C6/H4C5/ZBTB10/RAD51AP1/H4C4/DYNC1I1/MACROH2A2/CBX5/NLRP2/H4C2/H4-16/H2AC8/KDM4D/NCAPD2/CBX1/DNMT3A/MTBP/MCM4/SKA2/SPC24/MSH2/H4C3/H4C12/UHRF2/MCM2/SMC4/CENPF/ZNF618/KNTC1/HJURP/SPDL1/PRKDC/DMC1/CENPH/CLASP1/THOC3/PHF2/DSCC1/NSL1/CHEK1/NEK2/TERF1/RBBP4/CENPA/ACD/THOC5/BRCA2/MCM7/DHX36/NDC80/HELLS/NCAPG/CENPP/H4C8/SMC1B/RECQL4/PCNA/CDCA5/MCM6/AURKB/THOC1/SS18L1/BIRC5/MAD2L1/KIF22/RAD21/ERCC4/CHM…
GOBP_CONNECTIVE_TISSUE_DEVELOPMENT	GOBP_CONNECTIVE_TISSUE_DEVELOPMENT	237	0.422607	1.69296	6.57637e-05	0.00184031	0.00150865	3322	tags=29%, list=12%, signal=25%	NPPC/EFEMP1/BMP5/WNT10B/BMP3/NKX3-2/WNT5B/EPYC/COL2A1/SNORC/CHST11/NOG/FGF4/PRRX1/SFRP2/CYTL1/HAND2/WNT7A/COMP/SULF1/NFIB/CHI3L1/ADAMTS12/ROR2/GREM1/BMP7/SHOX2/ID4/GHR/BMPR1B/RARB/COL5A1/GPLD1/MATN3/WNT9A/MAF/FRZB/FGF2/SOX6/RUNX3/MGP/COL3A1/DLX2/BGN/SIX2/CCN1/COL11A1/GLI3/WNT5A/TGFBI/LTBP3/CCN4/SPI1/HOXA3/COL27A1/BMP8A/LOX/SPART/OXCT1/TIMP1/COL11A2/EVC/PDGFRB/LOXL2/RFLNB/SNAI2/IFT80/RUNX2
GOCC_MICROVILLUS_MEMBRANE	GOCC_MICROVILLUS_MEMBRANE	26	-0.729059	-2.03712	6.93863e-05	0.00193119	0.00158315	2039	tags=46%, list=8%, signal=43%	EZR/MUC20/CA9/S100P/CEACAM1/PTPRH/MTTP/CDHR5/PDZK1/CDHR2/DPEP1/CEACAM20
GOBP_NEGATIVE_REGULATION_OF_NEURON_PROJECTION_DEVELOPMENT	GOBP_NEGATIVE_REGULATION_OF_NEURON_PROJECTION_DEVELOPMENT	127	0.496102	1.8181	7.03427e-05	0.00193731	0.00158817	3014	tags=27%, list=11%, signal=24%	DCC/SEMA3D/SEMA3E/NLGN1/PTPRO/DNM3/DAB1/RTN4RL1/MAP2/FSTL4/KIAA0319/EFNB3/SPP1/STMN2/SPOCK1/WNT3A/SEMA3A/DPYSL3/EPHA4/KREMEN1/BCL11A/NRP1/PTPRS/DRAXIN/VIM/LPAR1/WNT5A/EPHA7/ZNF365/SEMA6C/SPART/ULK1/SEMA5B/GFI1
GOBP_NEGATIVE_REGULATION_OF_CELL_DEVELOPMENT	GOBP_NEGATIVE_REGULATION_OF_CELL_DEVELOPMENT	157	0.460853	1.73484	7.07987e-05	0.00193731	0.00158817	3282	tags=27%, list=12%, signal=24%	SOX10/DCC/NPPC/SEMA3D/SEMA3E/ATOH1/NOG/DAB1/MAP2/VAX1/FSTL4/KIAA0319/SOX11/WNT7A/EFNB3/SPP1/DLX1/LHX2/BMP7/WNT3A/SEMA3A/ID4/CCL11/BCL11A/FRZB/NRP1/PTPRS/PTN/DRAXIN/FBN1/DLX2/WNT5A/FBLN1/EPHA7/NKX6-1/MELTF/SEMA6C/SPART/ULK1/SEMA5B/RFLNB/EFNA5
GOCC_PERIKARYON	GOCC_PERIKARYON	118	0.497965	1.80531	7.10512e-05	0.00193731	0.00158817	3116	tags=27%, list=12%, signal=24%	GHRH/NGB/OPRK1/NGFR/PCSK1/PTPRN/PCSK2/NPY/RTN4RL1/DRP2/CTNND2/NTSR1/KIF5A/SLC2A3/OLFM1/VIP/NEURL1/EPHA4/RGS7BP/AIF1/NDN/CPLX2/PTPRS/GRIK2/TTLL7/ENO2/GAP43/KCND2/SYT11/CRYAB/KLHL24/KCNC3
GOBP_REGULATION_OF_TRANSMEMBRANE_RECEPTOR_PROTEIN_SERINE_THREONINE_KINASE_SIGNALING_PATHWAY	GOBP_REGULATION_OF_TRANSMEMBRANE_RECEPTOR_PROTEIN_SERINE_THREONINE_KINASE_SIGNALING_PATHWAY	226	0.425316	1.68774	7.11111e-05	0.00193731	0.00158817	5148	tags=32%, list=19%, signal=26%	INHA/SFRP1/BMP5/RNF165/BMP3/SOST/PEG10/SFRP5/CHST11/NOG/IL17RD/SFRP2/BMPER/KIAA0319/FZD1/SOX11/INHBA/SFRP4/INHBB/SULF1/CILP/EMILIN1/GREM1/DLX1/ASPN/BMP7/TNFAIP6/CITED2/DACT1/TGFB2/HTRA3/DACT2/WFIKKN1/TGFBR3L/FST/GDF9/FBN1/CCN1/LTBP1/CAV1/WNT5A/ZNF423/FSTL1/BMP8A/TGFB3/LOX/SPART/CAV2/NREP/ZEB2/MAGI2/TWSG1/NRROS/TGFB1I1/GDF11/ACVR2B/C20orf27/SMAD2/FSTL3/DKK3/DAB2/TP53/SCUBE3/PMEPA1/HTRA1/RBPJ/THBS1…
GOBP_EAR_DEVELOPMENT	GOBP_EAR_DEVELOPMENT	189	0.450266	1.74778	7.35719e-05	0.0019938	0.00163448	4138	tags=34%, list=16%, signal=29%	PCDH15/SLITRK6/GBX2/ATP8A2/MYO3A/BMP5/ZIC1/NKX3-2/COL2A1/GATA3/LGR5/ATOH1/NOG/PRRX1/BMPER/CYTL1/ROR2/TCF15/HMX3/WNT3A/CTHRC1/SIX4/BCL2/EPHA4/TGFB2/CDH23/MAF/FRZB/EDNRA/GSC/GATA2/DLL1/JAG1/SIX2/DLX6/COL11A1/GLI3/JAG2/CEP290/WNT5A/WDR19/ADGRV1/LIN7A/TGFB3/PLPPR4/MKS1/FZD2/PJVK/MCOLN3/WHRN/PDGFRB/HEY2/TBX1/SIX1/FZD6/TWIST1/MCM2/FOXI1/TFAP2A/DLX5/DCHS1/WDPCP/PTK7/MAFB
GOBP_REGULATION_OF_CELL_DEVELOPMENT	GOBP_REGULATION_OF_CELL_DEVELOPMENT	442	0.363322	1.53751	7.82228e-05	0.00210874	0.0017287	5784	tags=32%, list=22%, signal=26%	SOX10/DCC/NPPC/CUX2/SEMA3D/SEMA3E/PAK3/CAMK2B/NKX2-2/ATOH1/NGF/NOG/DAB1/HAS2/MAP2/VAX1/TRIM58/FSTL4/KIAA0319/FN1/CLEC7A/SOX11/WNT7A/EFNB3/RND2/SPP1/PTPRD/NTRK2/DLX1/LHX2/DMRTA2/BMP7/WNT3A/SHOX2/SEMA3A/CX3CR1/ID4/PLXNA1/ISLR2/NEURL1/BCL2/EPHA4/PLXNC1/CCL11/HEY1/NAP1L1/SERPINE2/BCL11A/SLAMF8/FRZB/TP73/NRP1/PTPRS/PTN/VEGFC/PLXNA4/DLL1/DRAXIN/FBN1/DLX2/BHLHE41/WNT2/GLI3/OBSL1/ROBO1/TENM4/SIGLEC15/TLR…
GOCC_TRIGLYCERIDE_RICH_PLASMA_LIPOPROTEIN_PARTICLE	GOCC_TRIGLYCERIDE_RICH_PLASMA_LIPOPROTEIN_PARTICLE	17	-0.816853	-2.15976	7.90856e-05	0.00211435	0.0017333	204	tags=53%, list=1%, signal=53%	LSR/APOL1/APOM/APOA4/APOH/APOC3/APOA2/APOA1/APOB
GOMF_PHOSPHOLIPID_BINDING	GOMF_PHOSPHOLIPID_BINDING	427	-0.353378	-1.57076	7.92522e-05	0.00211435	0.0017333	2599	tags=13%, list=10%, signal=12%	PSD4/GLTP/SPTBN1/PLCD1/BPIFC/SLC9A1/ZFYVE28/PLA2G4A/HIP1R/ALOX15/ANXA3/APOM/SYTL2/CPNE5/ANXA9/ARHGAP44/PLA2G4E/NR5A2/ADAP1/RASAL1/PHLDA2/ANXA4/ATP8B1/SYT8/PLA2G2E/GRAMD1B/VILL/F10/IQGAP2/PLA2G2F/VIL1/PLA2G10/ANXA10/CEACAM5/PLA2G4F/SERPINA5/JCHAIN/BAIAP2L2/SDCBP2/SYT13/SMPD3/KCNQ1/FABP1/ANXA13/APOA4/APOH/DPEP1/CPS1/PLA2G2A/OTC/APOC3/APOA2/APOA1/APOB/NR5A1
GOBP_DEVELOPMENT_OF_PRIMARY_SEXUAL_CHARACTERISTICS	GOBP_DEVELOPMENT_OF_PRIMARY_SEXUAL_CHARACTERISTICS	186	0.445722	1.72751	8.14685e-05	0.00216227	0.00177259	5414	tags=31%, list=20%, signal=25%	INHA/GFRA1/LHX8/COL9A3/TEX11/SFRP1/PTPRN/GATA3/SRY/SFRP2/NR0B1/PCYT1B/RETN/INHBA/INHBB/VGF/PTX3/NHLH2/TNFAIP6/SEMA3A/CITED2/PDGFRA/SIX4/BMPR1B/BCL2/CBX2/TGFB2/TFAP2C/CCND1/FST/GDF9/NR2F2/MMP14/WNT5A/SLIT3/WDR19/GJA1/MMP2/AR/PDGFRB/MSH2/MAMLD1/BASP1/SLIT2/FOXC1/ASPM/DMC1/ZFPM2/BRCA2/DACH1/TGFBR1/HMGB2/HESX1/SOX8/MMP19/PATZ1/SRD5A1/YBX3
GOBP_PRIMARY_ALCOHOL_METABOLIC_PROCESS	GOBP_PRIMARY_ALCOHOL_METABOLIC_PROCESS	94	-0.535264	-1.94053	8.2744e-05	0.00218487	0.00179111	3199	tags=31%, list=12%, signal=27%	ACSS2/ALDH2/DGKQ/PNPLA2/RDH13/GDPD3/EDNRB/BCO1/DGAT2/ALDH3B2/ALDH3B1/RETSAT/ADH1B/DGAT1/CYP2C8/TPK1/CYP2C18/RDH12/HSD11B2/SULT1C4/ADH4/CYP3A5/TTR/SULT1B1/GPD1/SULT2A1/RDH8/CYP3A4/CYP1A1
GOBP_COMPLEMENT_ACTIVATION	GOBP_COMPLEMENT_ACTIVATION	109	-0.509268	-1.87227	8.67102e-05	0.00227791	0.00186739	2939	tags=32%, list=11%, signal=29%	IGHV3-74/IGHV3-13/IGHV1-18/IGLL1/CFD/IGHV4-4/IGHA2/IGHE/IGHV2-26/IGHV3-53/IGHV7-81/MASP1/C9/IGLC3/C4B/CD55/IGHA1/C7/IGHV3-21/C4A/C8G/C4BPB/IGHV6-1/IGHV1-69-2/IGHV3-64D/CFB/IGHV3-30/IGHV2-70/IGHV2-70D/IGHV3-35/C6/IGHV5-10-1/IGHV3-20/CRP/IGHD
GOBP_REGULATION_OF_DENDRITIC_SPINE_DEVELOPMENT	GOBP_REGULATION_OF_DENDRITIC_SPINE_DEVELOPMENT	49	0.616399	1.95007	9.06315e-05	0.00234601	0.00192322	3676	tags=35%, list=14%, signal=30%	CUX2/KIF1A/PAK3/NLGN1/CAMK2B/DNM3/FSTL4/SDK1/FOXO6/NEURL1/PTPRS/C21orf91/TANC2/NLGN2/DISC1/SRGAP2C/APOE
GOCC_GLUTAMATERGIC_SYNAPSE	GOCC_GLUTAMATERGIC_SYNAPSE	256	0.407172	1.64539	9.07238e-05	0.00234601	0.00192322	3712	tags=25%, list=14%, signal=21%	NPTX2/PAK3/NLGN1/SCN2A/SNAP25/PTPRO/DNM3/SYN2/ACTBL2/SH3GL3/CACNG4/DRP2/ADCY8/DLGAP1/SV2A/WNT7A/EFNB3/SHISA9/NLGN4Y/PTPRD/ADCY1/CDH11/WNT3A/CNIH2/CTTNBP2/PLAT/NPTXR/NRG1/EPHA4/RGS7BP/IL1RAP/PFN2/SLC6A17/NRP1/CPLX2/AKAP9/CAMK4/GUCY1A1/GRIK2/TSPOAP1/APBA1/ARHGAP22/NLGN4X/WNT5A/EPHA7/STXBP1/KCND2/FLRT3/DNM1/PLPPR4/FXYD6/FARP1/ADGRL3/GUCY1B1/CPT1C/CLSTN2/DLGAP3/NTNG2/RGS9/NRCAM/NRP2/APOE/SYT1
GOBP_INTERMEMBRANE_LIPID_TRANSFER	GOBP_INTERMEMBRANE_LIPID_TRANSFER	49	-0.631701	-2.04124	9.1125e-05	0.00234601	0.00192322	1339	tags=18%, list=5%, signal=17%	GRAMD1B/ABCG5/STARD3/ABCG8/MTTP/APOA4/APOA2/APOA1/APOB
GOMF_LIPID_TRANSFER_ACTIVITY	GOMF_LIPID_TRANSFER_ACTIVITY	49	-0.631701	-2.04124	9.1125e-05	0.00234601	0.00192322	1339	tags=18%, list=5%, signal=17%	GRAMD1B/ABCG5/STARD3/ABCG8/MTTP/APOA4/APOA2/APOA1/APOB
GOBP_SODIUM_ION_HOMEOSTASIS	GOBP_SODIUM_ION_HOMEOSTASIS	41	-0.650801	-2.03414	9.36372e-05	0.0023987	0.00196641	2533	tags=39%, list=10%, signal=35%	IL1A/SLC9A1/EDNRB/ATP12A/EDN1/SCNN1D/ATP1B1/SCN7A/TMPRSS3/ATP1A2/SLC12A2/CYP4F12/UPK3A/CYP4F2/ATP4B/ATP4A
GOBP_REGULATION_OF_HORMONE_LEVELS	GOBP_REGULATION_OF_HORMONE_LEVELS	435	-0.346116	-1.53945	9.54786e-05	0.00243376	0.00199515	2613	tags=20%, list=10%, signal=18%	CRYM/DHRS2/KLK6/PCSK6/SLC9B2/BRSK2/BACE2/CYP2S1/EDNRB/PCSK7/BCO1/DGAT2/ADCY5/HSD17B11/KCNJ11/TRPM4/TPO/RAB11FIP1/DUOX1/BLK/EDN1/DDO/GIPR/MCU/DHRS11/CPLX1/NR1H4/RETSAT/PFKFB2/ADH1B/SLCO4A1/TNF/GAL/SPINK1/ABAT/DIO1/STARD3/TFR2/DGAT1/IL1RN/HPN/SSTR5/KISS1/HNF1B/CYP2C8/GCNT4/CYP2C18/HNF1A/CRABP2/RDH12/PDX1/HSD17B2/DPP4/KCNB1/SLC5A5/CYP2C9/SMPD3/KCNQ1/ALDH8A1/ACE2/ADH4/EDN3/FAM3D/CHGA/CYP3A5/IYD/HNF4A…
GOBP_RETINOL_METABOLIC_PROCESS	GOBP_RETINOL_METABOLIC_PROCESS	46	-0.640532	-2.05518	9.76216e-05	0.00247613	0.00202988	2277	tags=30%, list=9%, signal=28%	BCO1/DGAT2/RETSAT/ADH1B/DGAT1/CYP2C8/CYP2C18/RDH12/ADH4/CYP3A5/TTR/RDH8/CYP3A4/CYP1A1
GOMF_SERINE_HYDROLASE_ACTIVITY	GOMF_SERINE_HYDROLASE_ACTIVITY	152	-0.451818	-1.7657	9.82463e-05	0.00247976	0.00203286	3057	tags=33%, list=11%, signal=29%	PCSK4/ST14/NCEH1/TMPRSS4/PRSS27/CFD/KLK6/PCSK6/RHBDL2/CTSS/PCSK7/TMPRSS11B/MASP1/KLK11/PRSS48/KLK7/PRSS22/KLK14/PRSS8/LTF/TMPRSS3/PRSS36/KLK4/PROZ/KLK1/F10/HPN/HABP2/KLK13/RELN/KLK8/KLK10/KLK12/TPSG1/TMPRSS6/PRSS51/KLKB1/ENDOU/DPP4/PRSS3/KLK5/CFB/TMPRSS2/PRSS2/F7/F2/ACHE/PRSS1/PRSS41/PRSS33
GOMF_MONOOXYGENASE_ACTIVITY	GOMF_MONOOXYGENASE_ACTIVITY	78	-0.55793	-1.95216	0.000101697	0.00254794	0.00208876	1105	tags=26%, list=4%, signal=25%	CYP4F22/NOS3/CYP2C8/CYP2J2/CYP2C19/MIOX/CYP2C18/TH/FMO5/CYP4F12/CYP2C9/CYP2A13/CYP3A5/NOS2/CYP2E1/CYP2W1/CYP2B6/CYP4F2/CYP3A4/CYP1A1
GOBP_ORGANIC_ACID_TRANSPORT	GOBP_ORGANIC_ACID_TRANSPORT	256	-0.39986	-1.67286	0.000101938	0.00254794	0.00208876	1928	tags=19%, list=7%, signal=18%	FOLR3/SLC7A4/ABCC3/SLC26A7/SLC43A1/EDN1/XK/ATP8B1/SLC23A1/SLC26A1/LLGL2/TNF/SLC66A1L/SLC10A5/SLCO1B3/PLA2G2E/ABAT/ATP1A2/SLC26A9/SLC12A2/PLA2G2F/ACSL5/CEACAM1/ABCG2/SLC6A20/PLA2G10/PLA2G4F/CRABP2/SLC1A1/TSPO2/SLC51B/FOLR1/SLC1A7/SLC6A7/SLC6A14/TNFRSF11A/ACE2/FABP1/NR0B2/PLA2G12B/NMUR2/RBP2/SLC7A9/FABP2/SLC6A19/PLA2G2A/SLC13A2/CYP4F2/SLC26A3
GOBP_SECONDARY_ALCOHOL_METABOLIC_PROCESS	GOBP_SECONDARY_ALCOHOL_METABOLIC_PROCESS	126	-0.478108	-1.8134	0.000105611	0.00262701	0.00215358	2591	tags=18%, list=10%, signal=17%	DGKQ/MSMO1/SEC14L2/EPHX2/INSIG1/APOL1/DGAT2/CEBPA/SOAT2/NR1H4/SULT2B1/STARD3/ACAA2/FMO5/CYP2C9/NR0B2/APOA4/HMGCS2/SULT2A1/CYP3A4/APOA2/APOA1/APOB
GOBP_REGULATION_OF_MUSCLE_ORGAN_DEVELOPMENT	GOBP_REGULATION_OF_MUSCLE_ORGAN_DEVELOPMENT	36	0.662159	1.95557	0.000108615	0.00268873	0.00220417	3744	tags=36%, list=14%, signal=31%	FGF3/WNT10B/IGF2/LEF1/MEGF10/WNT3A/SHOX2/BCL2/DLL1/LOX/GJA1/TWIST1/CENPF
GOMF_GLYCOSAMINOGLYCAN_BINDING	GOMF_GLYCOSAMINOGLYCAN_BINDING	202	0.424485	1.65464	0.000110056	0.00268916	0.00220452	4106	tags=37%, list=15%, signal=32%	REG1B/COL23A1/VIT/SFRP1/CCN5/LGR6/CEL/SOST/FGFR1/THBS4/EPYC/SPOCK3/RTN4RL1/REG3G/HAPLN1/SUSD5/CXCL6/FGF4/SMOC1/FN1/SMOC2/CCL7/POSTN/FGF1/COMP/SULF1/CCL8/LTBP2/PLA2G2D/BMP7/VCAN/TNFAIP6/DPYSL3/COL5A1/ADAMTS3/PTCH1/SPOCK2/EFEMP2/SERPINE2/LPL/FGF7/NRP1/PTPRS/PTN/FGF2/TGFBR3L/ANOS1/PRNP/RSPO3/FBN1/BGN/CCN1/PCOLCE2/COL11A1/TLR2/FSTL1/THBS2/SLIT3/CCN4/LAMC2/PCOLCE/ADAMTS5/CCDC80/ADA2/CXCL10/PRELP/NAV2/…
GOBP_CHROMATIN_REMODELING	GOBP_CHROMATIN_REMODELING	234	0.417039	1.6671	0.000110101	0.00268916	0.00220452	10257	tags=54%, list=39%, signal=34%	TSPYL6/GATA3/H4C6/H3C2/H4C5/CECR2/H3C1/H3C13/H3C8/H2BC9/H2BC6/NAP1L1/H4C4/H3C7/H2BC8/H1-3/SMARCA1/MACROH2A2/KDM5D/TSPY26P/H2BC7/TP63/H2BC13/H4C2/H3C12/H4-16/H2BC4/NAP1L3/H2BC18/FOXP3/YEATS2/KDM4D/H1-5/SMARCA2/H1-4/H2BC17/H2BC21/H4C3/H4C12/MCM2/H3C11/KDM5A/CHD3/H2BU1/HJURP/H2BW1/H1-10/H2BC10/NAP1L2/H1-2/RBBP4/POLE3/BRD3/HELLS/CENPP/H2BC15/H4C8/HMGB2/H2BC19P/SMARCD3/MTA1/SET/H2BC5/SCMH1/CHRAC1/ACTL…
GOBP_ALDITOL_METABOLIC_PROCESS	GOBP_ALDITOL_METABOLIC_PROCESS	19	-0.786073	-2.09794	0.000110198	0.00268916	0.00220452	3933	tags=47%, list=15%, signal=40%	GK/PCK2/SORD/PLA2G4A/DGAT2/MOGAT3/MOGAT2/MOGAT1/PCK1
GOBP_MORPHOGENESIS_OF_EMBRYONIC_EPITHELIUM	GOBP_MORPHOGENESIS_OF_EMBRYONIC_EPITHELIUM	142	0.474544	1.76887	0.000111628	0.0027112	0.00222259	4755	tags=35%, list=18%, signal=28%	IRX1/SFRP1/BMP5/WNT6/WNT16/GDNF/GATA3/NOG/SFRP2/FZD1/SOX11/SULF1/GREM1/LHX2/BMP7/CTHRC1/CITED2/SIX4/PTCH1/TGFB2/TP63/VEGFC/FUZ/SOX4/PRICKLE1/WNT2/JAG2/WNT5A/IRX2/CC2D2A/TULP3/MKS1/FZD2/AR/ALDH1A2/SIX1/FZD6/TCTN1/TWIST1/TGFB1I1/TFAP2A/GRHL2/PTK7/VANGL2/MIB1/LAMA5/IRX3/LMO4/CDK20
GOCC_HIGH_DENSITY_LIPOPROTEIN_PARTICLE	GOCC_HIGH_DENSITY_LIPOPROTEIN_PARTICLE	22	-0.768361	-2.08833	0.000114079	0.0027497	0.00225415	204	tags=41%, list=1%, signal=41%	APOL1/APOM/SAA2/APOA4/APOH/APOC3/APOA2/APOA1/APOB
GOBP_HORMONE_METABOLIC_PROCESS	GOBP_HORMONE_METABOLIC_PROCESS	196	-0.431375	-1.75242	0.000114281	0.0027497	0.00225415	3110	tags=27%, list=12%, signal=24%	DGKQ/PNPLA2/PCSK4/DUOXA1/RDH13/TCF7L2/CRYM/DHRS2/KLK6/PCSK6/BACE2/CYP2S1/EDNRB/PCSK7/BCO1/DGAT2/HSD17B11/TPO/DUOX1/DDO/DHRS11/RETSAT/ADH1B/GAL/DIO1/STARD3/DGAT1/HPN/CYP2C8/GCNT4/CYP2C18/CRABP2/RDH12/HSD17B2/DPP4/SLC5A5/CYP2C9/ALDH8A1/ACE2/ADH4/CYP3A5/IYD/DUOXA2/DUOX2/TTR/CYP2W1/UGT2B15/SULT1B1/SULT2A1/RDH8/CYP3A4/NR5A1/CYP1A1
GOMF_LIPASE_ACTIVITY	GOMF_LIPASE_ACTIVITY	118	-0.499766	-1.86904	0.000115832	0.00277405	0.00227411	3412	tags=31%, list=13%, signal=27%	ABHD2/PGAP6/MGLL/PLBD1/PLA2G4D/PNPLA2/NCEH1/PLCD4/SMPDL3A/PLCD3/DAGLA/GDPD3/PLCD1/PNPLA7/PLCE1/PLA2G4A/HMOX1/SMPDL3B/PLA2G4E/PLCB3/PLCH1/LIPG/PLA2G2E/PLA2G2F/PLAAT4/PLAAT3/PLAAT5/PLA2G10/PLA2G4F/ASPG/SMPD3/LIPH/PNPLA1/PLA2G12B/PNLIPRP2/PLA2G2A/LIPF
GOMF_SECONDARY_ACTIVE_TRANSMEMBRANE_TRANSPORTER_ACTIVITY	GOMF_SECONDARY_ACTIVE_TRANSMEMBRANE_TRANSPORTER_ACTIVITY	183	-0.433334	-1.74265	0.000119106	0.00283925	0.00232756	3226	tags=26%, list=12%, signal=23%	SLC39A14/SLC35E4/SLC39A8/SLC8A2/CLCN3/MFSD2A/SLC9C1/SLC9B2/SLC6A12/CLCN5/SLC9A1/SLC45A3/SLC22A18/SLC35C1/SLC6A4/SLCO4C1/SLC26A7/MCU/SLC4A8/SLC23A1/SLC26A1/SLCO4A1/SLC16A9/SLC5A9/SLC10A5/SLCO1B3/SLC4A4/SLC9A2/SLC26A9/SLC12A2/SLC15A1/SLC6A20/SLC37A1/SLC1A1/SLC34A3/SLC5A1/SLC5A5/SLC1A7/SLC6A7/SLC6A14/SLC17A4/SLC9A3/CDH17/SLC9A4/SLC6A19/SLC28A2/SLC13A2/SLC26A3
GOBP_STEROL_METABOLIC_PROCESS	GOBP_STEROL_METABOLIC_PROCESS	129	-0.470091	-1.78917	0.000120078	0.00284923	0.00233575	2392	tags=18%, list=9%, signal=16%	DGKQ/MSMO1/SEC14L2/EPHX2/INSIG1/APOL1/DGAT2/CEBPA/SOAT2/NR1H4/SULT2B1/STARD3/ACAA2/FMO5/CYP2C9/NR0B2/APOA4/HMGCS2/SULT2A1/CYP3A4/APOA2/APOA1/APOB
GOBP_REGULATION_OF_ESTABLISHMENT_OF_PLANAR_POLARITY	GOBP_REGULATION_OF_ESTABLISHMENT_OF_PLANAR_POLARITY	56	0.600564	1.93292	0.000123237	0.00291077	0.00238619	5206	tags=52%, list=20%, signal=42%	SFRP1/SFRP2/FZD1/WNT7A/ROR2/ANKRD6/VANGL1/CTHRC1/SPEF1/DACT1/RSPO3/GPC6/PRICKLE1/WNT5A/MKS1/FZD2/NKD1/ARHGEF19/FZD6/MAGI2/JHY/PTK7/VANGL2/DAB2/GPC4/FZD7/SAPCD2/DKK1/RYK
GOBP_LOW_DENSITY_LIPOPROTEIN_PARTICLE_REMODELING	GOBP_LOW_DENSITY_LIPOPROTEIN_PARTICLE_REMODELING	15	-0.819191	-2.06976	0.000126542	0.00297519	0.002439	1347	tags=40%, list=5%, signal=38%	PLA2G2E/PLA2G10/MTTP/PLA2G2A/APOA2/APOB
GOMF_PHOSPHATIDYLCHOLINE_BINDING	GOMF_PHOSPHATIDYLCHOLINE_BINDING	29	-0.694217	-2.0066	0.000128996	0.00301689	0.00247319	776	tags=17%, list=3%, signal=17%	SERPINA5/JCHAIN/APOA4/APOA2/APOA1
GOCC_IMMUNOGLOBULIN_COMPLEX_CIRCULATING	GOCC_IMMUNOGLOBULIN_COMPLEX_CIRCULATING	67	-0.561512	-1.92817	0.000129488	0.00301689	0.00247319	2939	tags=37%, list=11%, signal=33%	IGHV3-74/IGHV3-13/IGHV1-18/IGLL1/IGHV4-4/IGHA2/IGHE/IGHV2-26/IGHV3-53/IGHV7-81/IGLC3/IGHA1/IGHV3-21/JCHAIN/IGHV6-1/IGHV1-69-2/IGHV3-64D/IGHV3-30/PIGR/IGHV2-70/IGHV2-70D/IGHV3-35/IGHV5-10-1/IGHV3-20/IGHD
GOBP_POSITIVE_REGULATION_OF_NEUROGENESIS	GOBP_POSITIVE_REGULATION_OF_NEUROGENESIS	197	0.431988	1.67973	0.000132581	0.00303879	0.00249115	5634	tags=31%, list=21%, signal=25%	SOX10/CUX2/PAK3/CAMK2B/NKX2-2/NGF/FN1/SOX11/RND2/PTPRD/NTRK2/DMRTA2/WNT3A/SHOX2/CX3CR1/PLXNA1/ISLR2/NEURL1/EPHA4/PLXNC1/NAP1L1/SERPINE2/TP73/NRP1/PTN/VEGFC/PLXNA4/WNT2/GLI3/OBSL1/ROBO1/TENM4/TLR2/LPAR3/NKX6-1/ZNF365/DISC1/HAP1/SMO/MAP6/MME/EFNA5/PTPRZ1/SERPINF1/SLIT2/BDNF/MAPT/E2F1/TIAM2/ASPM/PLXND1/DBN1/CHODL/IFNG/DHX36/CX3CL1/MAP1B/SOX8/SMARCD3/SS18L1/KIT/NTN1
GOCC_NEURON_SPINE	GOCC_NEURON_SPINE	147	0.474518	1.77881	0.000132685	0.00303879	0.00249115	3116	tags=24%, list=12%, signal=22%	MYL7/SEZ6/NGFR/ADGRB1/NLGN1/PTPRO/DNM3/DGKI/NTSR1/TENM2/APBA2/SHISA9/NTRK2/PDE4B/LZTS1/CNIH2/CTTNBP2/NEURL1/FCGR2B/EPHA4/RGS7BP/ADORA1/NOS1/GRIN1/PALM/SYNDIG1/ABI2/APBA1/TANC2/PSD/KCND2/SYT11/FARP1/HAP1/CRYAB/KCNC3
GOBP_PROTEIN_DNA_COMPLEX_SUBUNIT_ORGANIZATION	GOBP_PROTEIN_DNA_COMPLEX_SUBUNIT_ORGANIZATION	220	0.419269	1.6552	0.000132689	0.00303879	0.00249115	9545	tags=52%, list=36%, signal=34%	WNT10B/TSPYL6/H4C6/H3C2/H4C5/H3C1/H3C13/TCF4/H3C8/H2BC9/H2BC6/NAP1L1/H4C4/H3C7/H2BC8/H1-3/MACROH2A2/TSPY26P/H2BC7/H2BC13/H4C2/H3C12/H4-16/H2BC4/NAP1L3/H2BC18/H1-5/H1-4/H2BC17/H2BC21/HEY2/H4C3/H4C12/MCM2/H3C11/CENPF/KNTC1/H2BU1/HJURP/H2BW1/H1-10/DMC1/CENPH/H2BC10/NAP1L2/TP53/RAD51C/H1-2/RAD52/TERF1/POLE3/CENPA/HELLS/CENPP/H2BC15/H4C8/HMGB2/H2BC19P/SMARCD3/ATF7IP/SET/H2BC5/HMGB1/CHRAC1/ACTL6A/NASP/…
GOBP_NEURON_FATE_SPECIFICATION	GOBP_NEURON_FATE_SPECIFICATION	21	0.764845	2.02958	0.000132789	0.00303879	0.00249115	3243	tags=62%, list=12%, signal=54%	POU3F2/NKX2-2/ATOH1/HOXD10/GLI2/FEV/DMRT3/DMRTA2/ISL1/DLL1/GLI3/TLX3/SIX1
GOMF_PRIMARY_ACTIVE_TRANSMEMBRANE_TRANSPORTER_ACTIVITY	GOMF_PRIMARY_ACTIVE_TRANSMEMBRANE_TRANSPORTER_ACTIVITY	160	-0.447651	-1.76499	0.000136313	0.00310565	0.00254595	2622	tags=15%, list=10%, signal=14%	ATP2C2/ABCC10/ATP6V1C2/KCNJ11/ATP8A1/ATP13A5/ATP12A/ATP2A3/ABCC3/SLC26A7/SLC4A8/ATP1B1/SLC26A1/ATP1A2/SLC26A9/ABCG5/ABCC6/ATP7B/ABCG2/SLC1A1/ABCG8/ATP4B/ATP4A/SLC26A3
GOMF_G_PROTEIN_COUPLED_RECEPTOR_BINDING	GOMF_G_PROTEIN_COUPLED_RECEPTOR_BINDING	230	0.41706	1.65956	0.000137167	0.00311133	0.00255061	3859	tags=29%, list=14%, signal=25%	GHRH/UCN3/SFRP1/WNT6/WNT10B/UCHL1/WNT16/PTCH2/NTS/TAFA5/WNT5B/DNM3/NPY/NPFFR2/CCL3L3/FCN1/WNT10A/CXCL6/FZD1/TUB/NECAB2/CCL13/CCL7/WNT7A/PACRG/NPW/CXCL5/ROR2/CCL8/WNT3A/CTHRC1/CCL3/CX3CR1/CXCL9/SCT/PTCH1/CCL11/DEFB103A/REEP2/ADORA1/PROK2/PALM/WNT9A/POMC/PRNP/RSPO3/CCL4/WNT2/XCL1/UCN2/AGRP/WNT5A/TULP3/CCL17/XCL2/MARCO/GPRASP2/ADA2/CXCL10/MAGI2/FPR1/CCL19/ADRA2C/HOMER3/AKAP5/GNAI1/GRK3
GOMF_GROWTH_FACTOR_BINDING	GOMF_GROWTH_FACTOR_BINDING	129	0.478873	1.76354	0.000138399	0.00311619	0.00255459	6111	tags=47%, list=23%, signal=36%	NGFR/CCN5/FGFR1/COL2A1/IGFBPL1/FSTL4/FGFBP2/NTRK2/LTBP2/PXDN/IGFBP1/PDGFRA/IL2RA/GHR/COL5A1/HTRA3/IGFBP4/NRP1/WFIKKN1/TGFBR3L/NKD2/COL3A1/CCN1/LTBP1/IGFBP5/LTBP3/EPHA7/CCN4/TGFB3/EGFR/IGFBP7/HAP1/IGF1R/PDGFRB/SRPX2/TWSG1/IL2RB/NRROS/NRP2/COL1A2/ACVR2B/GPC1/CCN2/ITGAV/HTRA1/COL6A1/THBS1/COL1A1/FGFBP3/TGFBR1/ITGB4/FGFR2/COL4A1/PDGFA/IL1R1/OSMR/FLT3/CD109/IGFBP2/FIBP
GOCC_INTRINSIC_COMPONENT_OF_SYNAPTIC_MEMBRANE	GOCC_INTRINSIC_COMPONENT_OF_SYNAPTIC_MEMBRANE	101	0.512486	1.81493	0.000138591	0.00311619	0.00255459	3636	tags=36%, list=14%, signal=31%	DCC/OPRK1/NLGN1/SCN2A/CEL/GABRA2/PTPRO/CNTN5/CACNG4/ADCY8/EFNB3/SHISA9/NLGN4Y/PTPRD/ADAM22/ADCY1/CNIH2/EPHA4/RGS7BP/ADORA1/NRP1/PTPRS/CNTN1/CDH2/NLGN4X/EPHA7/KCND2/FLRT3/PLPPR4/NLGN2/FXYD6/CLSTN2/NTNG2/SLITRK3/NRCAM/NRP2
GOCC_COMPLEX_OF_COLLAGEN_TRIMERS	GOCC_COMPLEX_OF_COLLAGEN_TRIMERS	21	0.761767	2.02142	0.000150493	0.00336909	0.00276192	6358	tags=100%, list=24%, signal=76%	COL2A1/COL8A1/COL4A4/COL4A3/COL7A1/COL5A1/COL5A2/COL10A1/COL4A5/COL3A1/COL11A1/COL4A2/COL27A1/LUM/COL11A2/COL1A2/COL16A1/COL1A1/COL4A1/COL4A6/COL5A3
GOMF_CATION_TRANSMEMBRANE_TRANSPORTER_ACTIVITY	GOMF_CATION_TRANSMEMBRANE_TRANSPORTER_ACTIVITY	484	-0.333606	-1.48663	0.000159436	0.00355383	0.00291336	3747	tags=25%, list=14%, signal=22%	SLC18A2/CNGA1/SLC39A7/SLC25A19/TCIRG1/SLC45A4/ATP1A1/SERINC5/SLC17A5/CYB5A/CHRNA10/KCNK7/KCNH4/SCN3B/KCNN3/CLCA3P/SLC25A37/SLC39A14/ATP6V0C/SLC39A8/SLC8A2/PTK2B/CLCN3/KCNJ3/KCNH8/NIPAL1/RYR2/ASIC3/CNNM4/AQP1/MFSD2A/TMEM37/KCNQ4/SLC9C1/SLC39A4/SLC44A3/ATP2C2/KCNK1/SLC25A45/SLC9B2/SLC6A12/CLCN5/SLC9A1/ATP6V1C2/SLC25A20/SLC45A3/TMEM63A/SLC22A18/KCND3/GPM6A/TMEM63B/KCNMA1/MCOLN2/ANXA9/KCNJ11/TTYH1/TR…
GOBP_MORPHOGENESIS_OF_AN_EPITHELIAL_SHEET	GOBP_MORPHOGENESIS_OF_AN_EPITHELIAL_SHEET	57	0.600376	1.92933	0.000163105	0.00360739	0.00295727	2932	tags=30%, list=11%, signal=27%	TMEFF2/LAMA1/BMP5/MMP12/SOX11/WNT7A/BMP7/COL5A1/CARMIL2/JAG1/PDPN/CCN1/WNT5A/FLRT3/HOXB2/HOXB4/AJUBA
GOBP_ALPHA_AMINO_ACID_METABOLIC_PROCESS	GOBP_ALPHA_AMINO_ACID_METABOLIC_PROCESS	177	-0.434085	-1.74076	0.00016324	0.00360739	0.00295727	1885	tags=16%, list=7%, signal=15%	HAL/DDO/ASL/CTH/ASPA/IDO1/NR1H4/DDAH1/GNMT/AGMAT/MTHFR/ASS1/NOS3/PIPOX/TH/GPT/PSPHP1/ASPG/ARG1/ALDH8A1/HGD/FTCD/IYD/HNF4A/NOS2/DPEP1/CPS1/OTC/BAAT
GOBP_NEGATIVE_REGULATION_OF_LIPID_TRANSPORT	GOBP_NEGATIVE_REGULATION_OF_LIPID_TRANSPORT	30	-0.699671	-2.024	0.000169244	0.00372409	0.00305294	1206	tags=20%, list=5%, signal=19%	ABCG5/PLA2G10/ABCG8/CYP4F2/APOC3/APOA2
GOBP_NEGATIVE_REGULATION_OF_AXONOGENESIS	GOBP_NEGATIVE_REGULATION_OF_AXONOGENESIS	58	0.589128	1.89622	0.000170826	0.00373808	0.0030644	2983	tags=34%, list=11%, signal=31%	DCC/SEMA3D/SEMA3E/DAB1/MAP2/FSTL4/KIAA0319/EFNB3/SPP1/WNT3A/SEMA3A/NRP1/PTPRS/DRAXIN/WNT5A/EPHA7/SEMA6C/SPART/ULK1/SEMA5B
GOBP_CAMERA_TYPE_EYE_DEVELOPMENT	GOBP_CAMERA_TYPE_EYE_DEVELOPMENT	266	0.397926	1.61263	0.000171331	0.00373808	0.0030644	4021	tags=28%, list=15%, signal=24%	SIX3/SLITRK6/ATP8A2/PRSS56/LAMA1/EFEMP1/WNT6/CRYGD/WNT16/WNT5B/GATA3/COL8A1/VAX1/TUB/SOX11/INHBA/TENM3/WNT7A/VSTM4/SDK1/NTRK2/DLX1/MDM1/LHX2/BMP7/CITED2/PDGFRA/BMPR1B/TGFB2/VAX2/SLC7A11/WNT9A/MAF/COL8A2/NRP1/FGF2/PITX2/DLL1/LAMC3/FBN1/JAG1/VIM/DLX2/ABI2/WNT2/GLI3/OBSL1/CEP290/WNT5A/RPE65/CC2D2A/TULP3/WDR19/NPHP4/EGFR/GJA1/PRPH2/CRYAB/MEIS1/BFSP1/ALDH1A2/PDGFRB/FJX1/TWSG1/TWIST1/GDF11/TFAP2A/AGTPB…
GOBP_REGULATION_OF_EXTENT_OF_CELL_GROWTH	GOBP_REGULATION_OF_EXTENT_OF_CELL_GROWTH	99	0.50579	1.78598	0.000178244	0.00387113	0.00317348	5784	tags=41%, list=22%, signal=33%	DCC/SEMA3D/SEMA3E/NGF/MAP2/FSTL4/KIAA0319/FN1/RND2/SPP1/WNT3A/OLFM1/SEMA3A/ISLR2/NRP1/PTPRS/PLXNA4/DRAXIN/LPAR3/WNT5A/EPHA7/NKX6-1/SEMA6C/SPART/DISC1/ULK1/SEMA5B/EFNA5/NRCAM/APOE/BDNF/MAPT/SEMA3C/DBN1/SEMA4C/MAP1B/RYK/FGF13/NTN1/DPYSL2/ULK2
GOBP_STEROID_BIOSYNTHETIC_PROCESS	GOBP_STEROID_BIOSYNTHETIC_PROCESS	145	-0.465769	-1.80991	0.000178984	0.00387113	0.00317348	2533	tags=16%, list=10%, signal=14%	IL1A/INSIG1/AMACR/HSD17B11/PRLR/OSBPL7/FGFR4/DHRS11/NR1H4/TNF/STARD3/ACAA2/HSD17B2/MALRD1/APOA4/HMGCS2/RDH8/CYP3A4/BAAT/APOA1/APOB/NR5A1/CYP1A1
GOBP_POSITIVE_REGULATION_OF_NEURON_PROJECTION_DEVELOPMENT	GOBP_POSITIVE_REGULATION_OF_NEURON_PROJECTION_DEVELOPMENT	132	0.477616	1.77171	0.000179685	0.00387113	0.00317348	5021	tags=30%, list=19%, signal=25%	ATP8A2/CUX2/ALKAL2/PAK3/BMP5/CAMK2B/HGF/NDRG4/FZD1/TENM3/PRKD1/ROR2/STMN2/NTRK2/BMP7/DPYSL3/PTN/CNTN1/ALKAL1/PACSIN1/CAMK1D/FEZ1/EPHA3/TOX/WNT5A/DISC1/IGF1R/MAGI2/VLDLR/APOE/GPC2/SERPINF1/EPO/BDNF/PTK7/CNR1/DBN1/SCN1B/DHX36/CX3CL1
GOBP_REGULATION_OF_OSTEOBLAST_DIFFERENTIATION	GOBP_REGULATION_OF_OSTEOBLAST_DIFFERENTIATION	117	0.495036	1.79473	0.000180708	0.0038758	0.00317731	3830	tags=32%, list=14%, signal=27%	NPPC/TNN/SFRP1/WNT10B/HGF/NOG/SFRP2/SMOC1/SOX11/HAND2/PRKD1/GREM1/BMP7/TNFAIP6/CTHRC1/CDK6/GLI1/BMPR1B/PTCH1/DDR2/TP63/FGF2/VEGFC/JAG1/CCN1/GLI3/IGFBP5/CCN4/YAP1/WWTR1/TMEM119/SNAI2/RUNX2/TWSG1/TWIST1/ACVR2B/TWIST2
GOBP_PROXIMAL_DISTAL_PATTERN_FORMATION	GOBP_PROXIMAL_DISTAL_PATTERN_FORMATION	34	0.679298	1.98127	0.000181408	0.0038758	0.00317731	4562	tags=56%, list=17%, signal=46%	SIX3/IRX1/HOXD10/GLI2/HOXA9/GREM1/DLX1/HOXD9/GLI1/TP63/DLL1/DLX2/GLI3/IRX2/ALDH1A2/EN1/CYP26B1/LRP4/IRX3
GOBP_SODIUM_ION_TRANSPORT	GOBP_SODIUM_ION_TRANSPORT	185	-0.423493	-1.70853	0.000186706	0.0039685	0.0032533	2520	tags=23%, list=9%, signal=21%	KCNK1/SLC9B2/SLC6A12/SLC9A1/EDNRB/TRPM4/SLC6A4/ATP12A/EDN1/TESC/FXYD4/PKP2/SLC4A8/SCNN1D/ATP1B1/SLC23A1/TRPM5/PRSS8/SLC5A9/SLC10A5/SLC4A4/SCN7A/SLC9A2/ATP1A2/NKAIN4/SLC12A2/NOS3/SLC6A20/SLC34A3/SLC5A1/KCNE3/SLC5A5/SLC6A7/KCNQ1/SLC6A14/BPIFA1/SLC17A4/SLC9A3/SLC9A4/SLC6A19/SLC13A2/ATP4B/ATP4A
GOBP_PLASMA_LIPOPROTEIN_PARTICLE_CLEARANCE	GOBP_PLASMA_LIPOPROTEIN_PARTICLE_CLEARANCE	40	-0.640613	-1.98727	0.000187288	0.0039685	0.0032533	2310	tags=30%, list=9%, signal=27%	HMOX1/DGAT2/APOM/SOAT2/MIR199A1/NR1H4/LIPG/CES3/APOC3/APOA2/APOA1/APOB
GOBP_DIGESTIVE_TRACT_MORPHOGENESIS	GOBP_DIGESTIVE_TRACT_MORPHOGENESIS	49	0.602319	1.90552	0.000189788	0.00400499	0.00328321	2652	tags=37%, list=10%, signal=33%	SOX10/SFRP1/NKX2-3/SFRP5/GLI2/SFRP2/SOX11/SHOX2/GLI1/PDGFRA/DACT1/BCL2/TP63/SIX2/GLI3/HOXD13/WNT5A/EGFR
GOBP_REGULATION_OF_PH	GOBP_REGULATION_OF_PH	78	-0.544166	-1.904	0.000198681	0.00417555	0.00342303	3097	tags=23%, list=12%, signal=20%	CLCN3/RAB20/SLC9C1/SLC9A1/EDNRB/PDK4/ATP12A/EDN1/NOX1/SLC4A8/SLC4A4/SLC9A2/RHCG/SLC9A3/SLC9A4/CCKBR/ATP4B/SLC26A3
GOBP_MESENCHYMAL_CELL_DEVELOPMENT	GOBP_MESENCHYMAL_CELL_DEVELOPMENT	86	0.52673	1.81226	0.000200035	0.00418691	0.00343235	4008	tags=36%, list=15%, signal=31%	SOX10/GBX2/FGF19/SEMA3D/SEMA3E/GDNF/FN1/SOX11/HAND2/BMP7/SEMA3A/CITED2/NRG1/BCL2/ISL1/NRP1/EDNRA/PITX2/CDH2/JAG1/SEMA6C/SMO/SEMA5B/ALDH1A2/HEY2/TBX1/SNAI2/TWIST1/NRP2/ANXA6/FOXC1
GOBP_CELLULAR_MONOVALENT_INORGANIC_CATION_HOMEOSTASIS	GOBP_CELLULAR_MONOVALENT_INORGANIC_CATION_HOMEOSTASIS	92	-0.521874	-1.8909	0.000207716	0.00433008	0.00354971	3666	tags=26%, list=14%, signal=23%	TCIRG1/ATP1A1/CA2/CLCN3/RAB20/SLC9C1/IL1A/SLC9A1/KCNMA1/ATP12A/NOX1/SLC4A8/SCNN1D/ATP1B1/SLC4A4/TMPRSS3/SLC9A2/ATP1A2/SLC12A2/SLC9A3/SLC9A4/ATP4B/ATP4A/SLC26A3
GOCC_CHROMOSOME_CENTROMERIC_REGION	GOCC_CHROMOSOME_CENTROMERIC_REGION	214	0.416498	1.6413	0.000209414	0.00434788	0.00356431	12861	tags=66%, list=48%, signal=35%	H4C6/H4C5/H4C4/DYNC1I1/CBX5/H4C2/H4-16/H2AC8/KDM4D/NCAPD2/CBX1/DNMT3A/MTBP/SKA2/SPC24/H4C3/H4C12/UHRF2/SMC4/CENPF/ZNF618/KNTC1/HJURP/SPDL1/CENPH/CLASP1/PHF2/DSCC1/NSL1/NEK2/CENPA/NDC80/HELLS/NCAPG/CENPP/H4C8/SMC1B/CDCA5/AURKB/SS18L1/BIRC5/MAD2L1/KIF22/RAD21/CHMP4A/TTK/KIF18A/PDS5B/NUF2/KDM4C/CENPU/SMC3/CENPC/BOD1/SMC6/BOD1L1/CBX3/CENPK/SGO2/CDT1/BUB1B/MIS18BP1/RASSF2/CENPN/SMC5/RCC2/KAT7/ESCO2/IT…
GOBP_MAINTENANCE_OF_GASTROINTESTINAL_EPITHELIUM	GOBP_MAINTENANCE_OF_GASTROINTESTINAL_EPITHELIUM	20	-0.77119	-2.07694	0.000210593	0.00435049	0.00356645	3638	tags=65%, list=14%, signal=56%	NEUROD1/TFF2/NOD2/MUC6/PBLD/INAVA/SERPINA3/CRACD/TFF1/MUC2/MUC4/VSIG1/MUC13
GOBP_NEUROPEPTIDE_SIGNALING_PATHWAY	GOBP_NEUROPEPTIDE_SIGNALING_PATHWAY	61	0.574362	1.86767	0.000211698	0.00435049	0.00356645	2294	tags=39%, list=9%, signal=36%	TAC3/OPRK1/ECEL1/GRP/NTS/NPY/NPFFR2/GLRB/NPBWR1/NTSR1/SSTR2/PCSK1N/NPW/NPY6R/NXPH3/KISS1R/GPR84/PROK2/CPE/POMC/SCG5/CYSLTR2/QRFPR/AGRP
GOBP_ICOSANOID_METABOLIC_PROCESS	GOBP_ICOSANOID_METABOLIC_PROCESS	98	-0.511193	-1.86168	0.000212075	0.00435049	0.00356645	2595	tags=29%, list=10%, signal=26%	ABCC10/DAGLA/PLA2G4A/CYP2S1/ALOX15/ALOX12/EDN1/PRXL2B/ALOXE3/ALOX12B/HPGD/GGT6/CYP4F22/PLA2G2F/CYP2C8/CYP2J2/CYP2C19/PLA2G10/PLA2G4F/CYP2C18/CYP4F12/CYP2C9/CYP2A13/CES2/CYP2E1/CYP2B6/CYP4F2/CYP1A1
GOMF_FIBROBLAST_GROWTH_FACTOR_RECEPTOR_BINDING	GOMF_FIBROBLAST_GROWTH_FACTOR_RECEPTOR_BINDING	16	0.794532	1.9555	0.00021302	0.00435253	0.00356812	2582	tags=50%, list=10%, signal=45%	FGF3/FGF19/FLRT2/FGF4/FGF1/FGF7/FGF2/FLRT3
GOBP_HEART_MORPHOGENESIS	GOBP_HEART_MORPHOGENESIS	223	0.414939	1.64069	0.000220501	0.00448759	0.00367884	4673	tags=31%, list=18%, signal=26%	BMP5/WNT16/ANKRD1/FLRT2/COL2A1/GATA3/NOG/HAS2/SFRP2/NDRG4/FZD1/SOX11/HAND2/NKX2-5/BMP7/WNT3A/TBX5/OLFM1/SHOX2/CITED2/NRG1/COL5A1/HEG1/PTCH1/TGFB2/HEY1/ISL1/CPE/NRP1/EDNRA/PITX2/SOX4/DLL1/ELN/EPHB4/JAG1/WNT2/CCN1/COL11A1/ROBO1/WNT5A/SLIT3/TGFB3/GJA1/YAP1/MKS1/FZD2/SMO/ALDH1A2/HEY2/TBX1/TNNC1/SIX1/SNAI2/TWIST1/PKD2/DNAH11/NRP2/SLIT2/NPY1R/DCHS1/FOXC1/GRHL2/VANGL2/TP53/MIB1/ZFPM2/PLXND1/RBPJ/SEMA3C
GOCC_IMMUNOGLOBULIN_COMPLEX	GOCC_IMMUNOGLOBULIN_COMPLEX	143	-0.466854	-1.81551	0.000223246	0.00450009	0.00368909	3022	tags=38%, list=11%, signal=34%	IGHV1-45/IGKV5-2/IGKV4-1/IGKV3D-15/IGHV1-58/IGKV1D-13/TRDC/IGLV2-14/IGHV3-74/IGLV3-19/IGHV3-13/IGHV1-18/IGLL1/IGKV1D-33/IGHV4-4/IGLV10-54/IGHD1-1/IGKV3D-11/IGKJ1/IGKV2-24/CD79A/IGHA2/IGLV6-57/IGHE/IGHV2-26/IGLV3-27/IGKV3-15/IGHV3-53/IGLV4-69/IGHV7-81/IGLC3/IGKV2-30/IGHA1/IGKV1D-42/IGHV3-21/IGLV3-21/IGKV1-5/IGHJ1/JCHAIN/IGLV9-49/IGHV6-1/IGKV1-9/IGHV1-69-2/IGHV3-64D/IGHV3-30/IGKV2D-24/PIGR/IGLV7-43…
GOBP_LONG_CHAIN_FATTY_ACID_METABOLIC_PROCESS	GOBP_LONG_CHAIN_FATTY_ACID_METABOLIC_PROCESS	98	-0.510152	-1.8579	0.00022331	0.00450009	0.00368909	2517	tags=38%, list=9%, signal=34%	FAAH/PLP1/SCP2/ACAA1/ELOVL1/ABCD1/ALOX15B/CYP2D6/ABCD3/PTGDS/PTGS1/MGLL/ELOVL2/DAGLA/PLA2G4A/CYP2S1/ALOX15/ALOX12/ADTRP/ALOXE3/ASAH2/ALOX12B/PLA2G2F/CYP2C8/CYP2J2/ACSL5/CYP2C19/PLA2G10/CYP2C18/CYP4F12/CYP2C9/CYP2A13/CYP2E1/CYP2B6/CYP4F2/CYP3A4/CYP1A1
GOBP_POSITIVE_REGULATION_OF_SUBSTRATE_ADHESION_DEPENDENT_CELL_SPREADING	GOBP_POSITIVE_REGULATION_OF_SUBSTRATE_ADHESION_DEPENDENT_CELL_SPREADING	42	-0.646666	-2.04601	0.000223961	0.00450009	0.00368909	193	tags=10%, list=1%, signal=9%	OLFM4/APOA1/FGA/FGG
GOBP_POSITIVE_REGULATION_OF_SYNAPSE_ASSEMBLY	GOBP_POSITIVE_REGULATION_OF_SYNAPSE_ASSEMBLY	45	0.610036	1.88189	0.000224611	0.00450009	0.00368909	3296	tags=49%, list=12%, signal=43%	SLITRK6/CUX2/ADGRB1/NLGN1/LINGO2/FLRT2/OXTR/LRRN1/WNT7A/PTPRD/NTRK2/LRRN3/AMIGO2/IL1RAP/SYNDIG1/THBS2/FLRT3/NLGN2/CLSTN2/SLITRK3/EFNA5/SRPX2
GOBP_DEVELOPMENTAL_CELL_GROWTH	GOBP_DEVELOPMENTAL_CELL_GROWTH	197	0.424788	1.65174	0.000226592	0.00452218	0.0037072	5206	tags=32%, list=20%, signal=26%	DCC/TNN/SEMA3D/SEMA3E/RGS4/NGF/MAP2/FSTL4/RIMS2/KIAA0319/FN1/RND2/SPP1/LHX2/TMEM108/DCLK1/WNT3A/OLFM1/WASF1/SEMA3A/PLXNA1/ISLR2/BCL11A/NDN/NRP1/EDNRA/PTPRS/PLXNA4/ALCAM/IMPACT/NRN1/DRAXIN/LPAR3/WNT5A/EPHA7/NKX6-1/SLIT3/FLRT3/SEMA6C/SPART/DISC1/ULK1/SEMA5B/SYT17/EFNA5/NRCAM/NRP2/APOE/SYT1/SLIT2/BDNF/MAPT/AUTS2/ITGA4/SLC23A2/SEMA3C/DBN1/G6PD/HAMP/SEMA4C/PARP2/MAP1B/RYK
GOBP_NEGATIVE_REGULATION_OF_CELL_PROJECTION_ORGANIZATION	GOBP_NEGATIVE_REGULATION_OF_CELL_PROJECTION_ORGANIZATION	173	0.440998	1.69751	0.000235961	0.00469097	0.00384557	5634	tags=34%, list=21%, signal=27%	DCC/SEMA3D/SEMA3E/NLGN1/PTPRO/DNM3/DAB1/RTN4RL1/MAP2/FSTL4/KIAA0319/EFNB3/SPP1/STMN2/SPOCK1/WNT3A/SEMA3A/DPYSL3/EPHA4/PFN2/KREMEN1/BCL11A/NRP1/PTPRS/PRNP/DRAXIN/VIM/LPAR1/WNT5A/EPHA7/ZNF365/YAP1/SEMA6C/SPART/ULK1/SEMA5B/GFI1/SRGAP2C/EVL/STX1B/CEP97/APOE/SLIT2/LRP4/DAB2/DENND5A/SEMA3C/ODF2L/THY1/DKK1/SEMA4C/NFATC4/FKBP4/RYK/FGF13/MPHOSPH9/CCP110/NTN1
GOBP_ODONTOGENESIS_OF_DENTIN_CONTAINING_TOOTH	GOBP_ODONTOGENESIS_OF_DENTIN_CONTAINING_TOOTH	78	0.537233	1.81934	0.000241162	0.00477594	0.00391523	4747	tags=42%, list=18%, signal=35%	NGFR/LHX8/EDAR/WNT6/NKX2-3/AMTN/WNT10A/GLI2/FGF4/DMRT3/HAND2/LEF1/DLX1/BMP7/PDGFRA/SERPINE1/TP63/FST/TNFRSF11B/DMP1/DLX2/GLI3/JAG2/SMO/ITGB6/TBX1/RUNX2/ACVR2B/FOXC1/LRP4/LAMA5/HTRA1/SOSTDC1
GOCC_CELL_BODY	GOCC_CELL_BODY	446	0.353475	1.50022	0.000245027	0.00483041	0.00395988	3366	tags=21%, list=13%, signal=19%	GHRH/INHA/NGB/GFRA1/SEZ6/ACTA1/OPRK1/NGFR/PCSK1/TNN/PTPRN/UCHL1/PCSK2/GABRA2/NPY/CACNA1A/RTN4RL1/MAP2/S100B/CACNG4/DRP2/ADCY8/DNER/CTNND2/NTSR1/SV2A/KIF5A/PACRG/CD200/SNCA/VGF/SLC2A3/ROR2/STMN2/CHRNA3/SLC1A3/OLFM1/CX3CR1/VIP/DPYSL3/GHR/NEURL1/FCGR2B/GNB4/EPHA4/TGFB2/RGS7BP/ADORA1/KREMEN1/AIF1/CYBB/NDN/SYNDIG1/CPLX2/AKAP9/PTPRS/ALCAM/SNCG/GRIK2/TTLL7/FEZ1/CCR4/ENO2/AGRP/TLR2/GAP43/RPE65/EPHA7/TACR…
GOBP_REGULATION_OF_CELL_JUNCTION_ASSEMBLY	GOBP_REGULATION_OF_CELL_JUNCTION_ASSEMBLY	171	0.439108	1.68859	0.000245987	0.00483041	0.00395988	5064	tags=35%, list=19%, signal=28%	SLITRK6/CUX2/ADGRB1/SFRP1/NLGN1/LINGO2/FLRT2/FZD1/OXTR/LRRN1/WNT7A/SNCA/PTPRD/NTRK2/GREM1/LRRN3/WNT3A/TBX5/CLDN1/AMIGO2/SIX4/IL1RAP/MDGA1/NRP1/SYNDIG1/GPC6/CLDN19/EPHA3/MMP14/CAV1/TLR2/WNT5A/EPHA7/THBS2/FLRT3/NPHP4/NLGN2/FARP1/CLSTN2/NTNG2/SLITRK3/SIX1/EFNA5/SNAI2/SRPX2/NPHP1/BDNF/WDPCP/LIMCH1/GPC4/CLASP1/COL16A1/IRX3/ROCK1/THBS1/LRRTM2/THY1/OXT/DKK1
GOBP_LIPID_MODIFICATION	GOBP_LIPID_MODIFICATION	193	-0.413668	-1.67021	0.000246727	0.00483041	0.00395988	4383	tags=24%, list=16%, signal=20%	SCP2/ACACB/INPP5D/PLPP5/ACAA1/ACOX1/SGPP2/MBOAT1/ABCD1/DGKD/ALOX15B/ACADVL/ABCD3/PPARGC1A/PPARA/ACOX2/SIRT4/SYNJ2/DGKQ/MFSD2A/EPHX2/ETFDH/AMACR/ALOX15/DGAT2/ACADS/ALOX12/SLC35C1/PDK4/DECR2/INPP5J/SOAT2/ALOX12B/ACAA2/CYP2C8/MTMR11/FA2H/ADH4/FABP1/CYP3A5/CYP2E1/APOA4/CYP4F2/CYP3A4/APOA2/APOA1/CYP1A1
GOBP_SKELETAL_MUSCLE_ORGAN_DEVELOPMENT	GOBP_SKELETAL_MUSCLE_ORGAN_DEVELOPMENT	140	0.461788	1.72295	0.000252376	0.00492127	0.00403437	4193	tags=26%, list=16%, signal=22%	KEL/ACTA1/WNT10B/ANKRD1/IGF2/HOXD10/VAX1/MEOX2/HIVEP3/DNER/SOX11/DMRTA2/MEGF10/WNT3A/SHOX2/HOXD9/CITED2/SIX4/NEURL1/BCL2/RBM24/DLL1/ELN/NR2F2/CAV1/SMO/CAV2/MSC/TBX1/SIX1/TWIST1/BVES/MYL6B/BASP1/CYP26B1/POPDC3/GPC1
GOBP_REGULATION_OF_PRESYNAPSE_ORGANIZATION	GOBP_REGULATION_OF_PRESYNAPSE_ORGANIZATION	23	0.729341	1.95931	0.00025328	0.00492127	0.00403437	3219	tags=57%, list=12%, signal=50%	SLITRK6/FZD1/WNT7A/SNCA/PTPRD/WNT3A/IL1RAP/MDGA1/GPC6/NLGN2/FARP1/NTNG2/SLITRK3
GOMF_ENDOPEPTIDASE_ACTIVITY	GOMF_ENDOPEPTIDASE_ACTIVITY	348	-0.359051	-1.54446	0.000257507	0.00496885	0.00407337	1633	tags=16%, list=6%, signal=15%	MASP1/KLK11/PRSS48/KLK7/PRSS22/USP2/KLK14/MMP15/CAPN9/PRSS8/LTF/ADAM28/TMPRSS3/PRSS36/CAPN5/KLK4/PROZ/KLK1/F10/ASPRV1/HPN/HABP2/KLK13/KLK8/KLK10/MEP1A/KLK12/CASP10/TPSG1/TMPRSS6/ADAMTSL1/PRSS51/CAPN8/KLKB1/MMEL1/CTSE/DPP4/PRSS3/ACE2/KLK5/CFB/TMPRSS2/PRSS2/F7/CASP5/F2/PRSS1/CPS1/PRSS41/PGC/PRSS33/PGA5/PGA3/PGA4
GOBP_ANTIMICROBIAL_HUMORAL_RESPONSE	GOBP_ANTIMICROBIAL_HUMORAL_RESPONSE	96	-0.517205	-1.87759	0.000257658	0.00496885	0.00407337	2612	tags=33%, list=10%, signal=30%	WFDC10B/HLA-A/S100A9/PI3/IGHA2/SPINK5/SLPI/KLK7/WFDC12/PGLYRP4/LTF/PF4/IGHA1/WFDC5/GATA6/CXCL1/JCHAIN/CXCL2/PF4V1/CXCL3/PRSS3/KLK5/REG3A/BPIFA1/PRSS2/F2/PPBP/DMBT1/PGC/LYZ/SEMG1/FGA
GOBP_ACYLGLYCEROL_HOMEOSTASIS	GOBP_ACYLGLYCEROL_HOMEOSTASIS	33	-0.686862	-2.03885	0.000266875	0.0051155	0.00419359	1558	tags=33%, list=6%, signal=31%	DGAT2/NR1H4/MLXIPL/ABCG5/GCKR/ABCG8/HNF4A/PLA2G12B/APOA4/APOC3/APOA1
GOBP_NEGATIVE_REGULATION_OF_LIPID_LOCALIZATION	GOBP_NEGATIVE_REGULATION_OF_LIPID_LOCALIZATION	46	-0.619678	-1.98827	0.000268283	0.0051155	0.00419359	1445	tags=17%, list=5%, signal=16%	TNF/ABCG5/PLA2G10/ABCG8/CYP4F2/APOC3/APOA2/CRP
GOBP_RESPIRATORY_GASEOUS_EXCHANGE_BY_RESPIRATORY_SYSTEM	GOBP_RESPIRATORY_GASEOUS_EXCHANGE_BY_RESPIRATORY_SYSTEM	61	0.571219	1.85745	0.000268912	0.0051155	0.00419359	5081	tags=43%, list=19%, signal=35%	ECEL1/NLGN1/CCBE1/CHST11/NTSR1/TCF15/TSHZ3/ADORA1/NDN/EDNRA/ELN/CSF2RB/CFAP43/JAG2/BPGM/TLX3/NLGN2/SFTPD/PBX3/TNNC1/MAFB/SFTPC/HOXA5/GAA/DACH1/SPAG16
GOCC_POSTSYNAPTIC_MEMBRANE	GOCC_POSTSYNAPTIC_MEMBRANE	184	0.431181	1.66829	0.000269237	0.0051155	0.00419359	3636	tags=29%, list=14%, signal=26%	DCC/OPRK1/NLGN1/CEL/GABRA2/PTPRO/CHRM4/DNM3/GLRB/CACNG4/TENM2/EFNB3/SHISA9/NLGN4Y/ADAM22/IQSEC3/CHRNA3/ADCY1/CNIH2/CNIH3/EPHA4/RGS7BP/ADORA1/GRIN1/IGSF21/SSPN/NRP1/MAGEE1/SYNDIG1/AKAP9/PTPRS/CNTN1/SHC4/CDH2/GRIK2/NLGN4X/KCTD12/EPHA7/KCND2/FLRT3/LIN7A/PLPPR4/NLGN2/FXYD6/FARP1/PRRT1/SNTA1/CLSTN2/KCNC3/SLITRK3/GRIN3B/RGS9/NRCAM/NRP2
GOCC_PROTEIN_LIPID_COMPLEX	GOCC_PROTEIN_LIPID_COMPLEX	33	-0.684099	-2.03065	0.000272239	0.00515353	0.00422477	204	tags=30%, list=1%, signal=30%	LSR/APOL1/APOM/SAA2/APOA4/APOH/APOC3/APOA2/APOA1/APOB
GOCC_MICROVILLUS	GOCC_MICROVILLUS	80	-0.520273	-1.83633	0.000279488	0.00527138	0.00432138	2039	tags=29%, list=8%, signal=27%	EZR/MUC20/CNP/CA9/STARD10/S100P/IQGAP2/CEACAM1/AQP5/VIL1/USH1C/MYO1A/ANKS4B/PTPRH/MTTP/CDHR5/MYO7B/PDZK1/FABP2/CDHR2/DPEP1/CBLIF/CEACAM20
GOBP_LIMBIC_SYSTEM_DEVELOPMENT	GOBP_LIMBIC_SYSTEM_DEVELOPMENT	86	0.521071	1.79279	0.00028229	0.00528564	0.00433306	3050	tags=26%, list=11%, signal=23%	POU3F2/KIRREL3/DAB1/CDK5R2/NR0B1/LEF1/DLX1/TMEM108/NHLH2/WNT3A/CDK6/SEMA3A/ID4/SCT/NRP1/DLX2/FEZ1/GLI3/DCLK2/HAP1/SMO/IGF1R
GOMF_OXIDOREDUCTASE_ACTIVITY_ACTING_ON_CH_OH_GROUP_OF_DONORS	GOMF_OXIDOREDUCTASE_ACTIVITY_ACTING_ON_CH_OH_GROUP_OF_DONORS	129	-0.456363	-1.73692	0.000282297	0.00528564	0.00433306	2905	tags=19%, list=11%, signal=17%	RDH13/CHDH/HSD3B7/SORD/DHRS2/HSD17B11/GFUS/PRXL2B/DHRS11/CRYL1/ADH1B/SDR9C7/LDHD/HPGD/MIOX/RDH12/HSD17B2/AKR7A3/HSD11B2/AKR7L/ADH4/GPD1/RDH8/CYP4F2/LIPF
GOMF_HYDROLASE_ACTIVITY_ACTING_ON_GLYCOSYL_BONDS	GOMF_HYDROLASE_ACTIVITY_ACTING_ON_GLYCOSYL_BONDS	123	-0.46474	-1.75725	0.000289426	0.00539947	0.00442639	4775	tags=29%, list=18%, signal=24%	NEIL1/BANK1/MANEAL/IL1RL1/IL18RAP/HPSE2/GNE/LYG1/OVGP1/GLB1L2/MACROD2/TICAM1/LYG2/ACER2/NEU1/GLB1/SIGIRR/EDEM3/TREH/MYD88/CEMIP2/PIK3AP1/SMPDL3B/DNPH1/GALC/FUCA1/CHI3L2/PGGHG/MYORG/HYAL1/ACER1/NEU4/SI/GBA3/LYZ/CHIA
GOBP_REGULATION_OF_CELL_SIZE	GOBP_REGULATION_OF_CELL_SIZE	166	0.439459	1.67914	0.00029267	0.00544027	0.00445983	5784	tags=35%, list=22%, signal=28%	KEL/DCC/SEMA3D/SEMA3E/NGF/MAP2/FSTL4/WNK3/KIAA0319/FN1/PLEK/RND2/AKT3/SPP1/WNT3A/OLFM1/SEMA3A/SCT/ISLR2/NRP1/PTPRS/PLXNA4/DRAXIN/LPAR3/WNT5A/EPHA7/NKX6-1/IL7R/P2RX7/SEMA6C/SPART/DISC1/ULK1/SLC12A8/SEMA5B/EFNA5/GNB3/NRCAM/SLC12A4/APOE/PRR16/BDNF/MAPT/VAV1/SEMA3C/DBN1/MSN/RDX/SEMA4C/MAP1B/RYK/TMEM123/FGF13/RB1CC1/VAV2/NTN1/DPYSL2/ULK2
GOBP_SODIUM_ION_TRANSMEMBRANE_TRANSPORT	GOBP_SODIUM_ION_TRANSMEMBRANE_TRANSPORT	128	-0.466448	-1.77306	0.000301243	0.0055621	0.0045597	3698	tags=32%, list=14%, signal=28%	DNM2/FGF12/ATP1A1/STK39/SCN3B/SLC8A2/ASIC3/CNNM4/SLC9C1/KCNK1/SLC9B2/SLC6A12/SLC9A1/TRPM4/SLC6A4/ATP12A/TESC/FXYD4/SLC4A8/SCNN1D/ATP1B1/SLC23A1/TRPM5/SLC4A4/SCN7A/SLC9A2/ATP1A2/SLC12A2/SLC6A20/SLC34A3/SLC5A1/SLC6A7/KCNQ1/SLC6A14/BPIFA1/SLC17A4/SLC9A3/SLC9A4/SLC6A19/ATP4B/ATP4A
GOBP_POTASSIUM_ION_HOMEOSTASIS	GOBP_POTASSIUM_ION_HOMEOSTASIS	23	-0.732925	-2.02721	0.000301384	0.0055621	0.0045597	2179	tags=43%, list=8%, signal=40%	KCNMA1/ATP12A/ATP1B1/ATP1A2/SLC12A2/KCNQ1/SLC9A4/UPK3A/ATP4B/ATP4A
GOCC_INTRINSIC_COMPONENT_OF_POSTSYNAPTIC_MEMBRANE	GOCC_INTRINSIC_COMPONENT_OF_POSTSYNAPTIC_MEMBRANE	78	0.531426	1.79967	0.000308462	0.0056724	0.00465013	3636	tags=40%, list=14%, signal=34%	DCC/OPRK1/NLGN1/CEL/GABRA2/PTPRO/CACNG4/EFNB3/SHISA9/NLGN4Y/ADAM22/ADCY1/CNIH2/EPHA4/RGS7BP/ADORA1/NRP1/PTPRS/CNTN1/CDH2/NLGN4X/EPHA7/KCND2/FLRT3/PLPPR4/NLGN2/FXYD6/CLSTN2/SLITRK3/NRCAM/NRP2
GOBP_KIDNEY_EPITHELIUM_DEVELOPMENT	GOBP_KIDNEY_EPITHELIUM_DEVELOPMENT	125	0.466759	1.70609	0.000320776	0.00586611	0.00480892	4562	tags=34%, list=17%, signal=29%	IRX1/SFRP1/WNT6/GDNF/PTPRO/GATA3/NOG/BMPER/FGF1/CRLF1/GREM1/BMP7/SIX4/RARB/BCL2/EPHA4/PTCH1/HOXD11/GREB1L/EDNRA/FGF2/DLL1/JAG1/SIX2/GLI3/ADAMTS16/IRX2/EPHA7/YAP1/WWTR1/SMO/SIX1/MAGI2/PKD2/GDF11/BASP1/SLIT2/DCHS1/FOXC1/SMAD2/LAMA5/MTSS1/IRX3
GOBP_CARBOHYDRATE_CATABOLIC_PROCESS	GOBP_CARBOHYDRATE_CATABOLIC_PROCESS	134	-0.461103	-1.76783	0.000321274	0.00586611	0.00480892	3564	tags=22%, list=13%, signal=19%	MIR210/NEU1/ENTPD5/GLB1/PPARA/DDIT4/TREH/PPP1R3B/PYGM/XYLB/SORD/FBP1/GLYCTK/GALM/PFKFB2/GALE/MLXIPL/SLC4A4/FUT2/FUT4/MIOX/FUT6/HKDC1/NEU4/SI/ALDOB/GPD1/GBA3/CHIA
GOBP_SYMPATHETIC_NERVOUS_SYSTEM_DEVELOPMENT	GOBP_SYMPATHETIC_NERVOUS_SYSTEM_DEVELOPMENT	18	0.773023	1.96528	0.000334226	0.00608103	0.00498511	1820	tags=61%, list=7%, signal=57%	INSM1/GDNF/GATA3/SOX11/HAND2/SEMA3A/NRP1/EDNRA/TP63/PLXNA4/SOX4
GOBP_CELLULAR_AMINO_ACID_METABOLIC_PROCESS	GOBP_CELLULAR_AMINO_ACID_METABOLIC_PROCESS	252	-0.389971	-1.6201	0.00033754	0.0061197	0.00501681	1885	tags=13%, list=7%, signal=13%	HAL/DDO/ASL/CTH/ASPA/IDO1/HPDL/NR1H4/DDAH1/CARNS1/GNMT/ABAT/DIO1/AGMAT/MTHFR/ASS1/NOS3/PIPOX/TH/GPT/PSPHP1/ASPG/ARG1/DDC/ALDH8A1/HGD/FTCD/IYD/HNF4A/NOS2/DPEP1/CPS1/OTC/BAAT
GOBP_NEGATIVE_REGULATION_OF_CELLULAR_RESPONSE_TO_GROWTH_FACTOR_STIMULUS	GOBP_NEGATIVE_REGULATION_OF_CELLULAR_RESPONSE_TO_GROWTH_FACTOR_STIMULUS	90	0.516934	1.78647	0.000344382	0.00622183	0.00510054	4747	tags=34%, list=18%, signal=28%	SHISA2/NGFR/SFRP1/SOST/GATA3/NOG/SFRP2/BMPER/FZD1/SULF1/ADAMTS12/EMILIN1/GREM1/DLX1/TNFAIP6/HTRA3/FGF2/FUZ/FBN1/WNT5A/ADGRA2/SPART/TWSG1/SLIT2/SULF2/GPC1/FSTL3/HTRA1/DCN/THBS1/SOSTDC1
GOBP_CARDIAC_CHAMBER_MORPHOGENESIS	GOBP_CARDIAC_CHAMBER_MORPHOGENESIS	112	0.482941	1.73717	0.000359622	0.00647445	0.00530764	4673	tags=38%, list=18%, signal=32%	BMP5/GATA3/NOG/SFRP2/FZD1/SOX11/HAND2/NKX2-5/BMP7/TBX5/SHOX2/CITED2/NRG1/HEG1/TGFB2/HEY1/ISL1/CPE/NRP1/EDNRA/SOX4/JAG1/WNT2/CCN1/COL11A1/ROBO1/WNT5A/SLIT3/MKS1/FZD2/SMO/HEY2/TBX1/TNNC1/DNAH11/NRP2/SLIT2/FOXC1/GRHL2/TP53/ZFPM2/RBPJ/SEMA3C
GOMF_P_TYPE_TRANSMEMBRANE_TRANSPORTER_ACTIVITY	GOMF_P_TYPE_TRANSMEMBRANE_TRANSPORTER_ACTIVITY	15	-0.794395	-2.00711	0.000361307	0.00648212	0.00531392	2622	tags=53%, list=10%, signal=48%	ATP2C2/ATP12A/ATP2A3/ATP1B1/ATP1A2/ATP7B/ATP4B/ATP4A
GOBP_ODONTOGENESIS	GOBP_ODONTOGENESIS	116	0.477566	1.73264	0.000368984	0.00659688	0.00540799	4047	tags=36%, list=15%, signal=31%	NGFR/LHX8/EDAR/WNT6/NKX2-3/AMTN/WNT10A/GLI2/FGF4/DMRT3/HAND2/INHBA/LEF1/DLX1/ASPN/BMP7/PDGFRA/SERPINE1/TGFB2/LAMB1/TP63/PITX2/FST/TNFRSF11B/DMP1/PAX9/DLX2/GLI3/JAG2/TGFB3/TNFSF11/SMO/ADAMTS5/ITGB6/TBX1/RUNX2/TWIST1/TFAP2A/COL1A2/ACVR2B/FOXC1/LRP4
GOCC_BASAL_PART_OF_CELL	GOCC_BASAL_PART_OF_CELL	233	-0.383061	-1.57507	0.000378258	0.00673928	0.00552473	3140	tags=27%, list=12%, signal=24%	SLC39A8/SLC8A2/DLG3/ST14/CNNM4/NOD2/AQP1/KCNQ4/SLC29A2/ATP2C2/ABCC10/SLC9B2/CLDN7/SLC9A1/ERBB3/EPCAM/EZR/ATP12A/SLCO4C1/ABCC3/SLC26A7/EDN1/MUC20/CA9/ATP1B1/SLC23A1/SLC26A1/MST1R/SLC40A1/CLDN4/RAB17/SLCO1B3/C5AR2/SLC4A4/SLC29A1/RHCG/HPGD/SLC12A2/AQP7/CEACAM1/ABCC6/AQP5/ATP7B/ERBB2/CEACAM5/VSIG1/KCNE3/SLC51B/HEPH/FOLR1/KCNQ1/RHBG/MYO1A/CDH16/MTTP/SLC39A5/ADRA2A/CDH17/SLC9A4/KCNJ16/OTOF/CA4/AQP2/GKN2
GOBP_NUCLEOSIDE_BISPHOSPHATE_METABOLIC_PROCESS	GOBP_NUCLEOSIDE_BISPHOSPHATE_METABOLIC_PROCESS	108	-0.477985	-1.7529	0.000390801	0.00693875	0.00568825	3199	tags=19%, list=12%, signal=16%	ACSS2/SUCLG2/ELOVL2/THEM5/ELOVL7/DGAT2/SLC35B2/PDK4/SLC26A1/SULT2B1/DGAT1/ACOT11/ACSL5/PIPOX/SULT1C4/ACSM3/HMGCS2/SULT1B1/SULT2A1/BAAT
GOBP_GLYCOLIPID_CATABOLIC_PROCESS	GOBP_GLYCOLIPID_CATABOLIC_PROCESS	15	-0.792118	-2.00136	0.000393423	0.00694554	0.00569382	1881	tags=33%, list=7%, signal=31%	GALC/FUCA1/NEU4/PNLIPRP2/GBA3
GOBP_CELL_FATE_SPECIFICATION	GOBP_CELL_FATE_SPECIFICATION	77	0.540092	1.82529	0.000393882	0.00694554	0.00569382	3243	tags=38%, list=12%, signal=33%	POU3F2/NKX2-2/PTCH2/ATOH1/HOXD10/GLI2/SFRP2/FEV/DMRT3/DMRTA2/WNT3A/TBX5/PTCH1/ISL1/NRP1/FGF2/GSC/DLL1/SIX2/GLI3/TENM4/WNT5A/TLX3/EYA2/TBX4/AR/SMO/TBX1/SIX1
GOBP_POSTSYNAPSE_ASSEMBLY	GOBP_POSTSYNAPSE_ASSEMBLY	25	0.693241	1.90639	0.000397854	0.00699164	0.00573161	3219	tags=56%, list=12%, signal=49%	NLGN1/CEL/NRXN2/WNT7A/NLGN4Y/PTPRD/IL1RAP/CDH2/NLGN4X/WNT5A/GAP43/NLGN2/NTNG2/SLITRK3
GOBP_PHOSPHATIDYLCHOLINE_METABOLIC_PROCESS	GOBP_PHOSPHATIDYLCHOLINE_METABOLIC_PROCESS	72	-0.536696	-1.86645	0.00040568	0.00710493	0.00582448	2983	tags=26%, list=11%, signal=23%	TMEM86B/MFSD2A/SLC44A3/LPCAT4/GDPD3/PNPLA7/PLA2G4A/CDS1/PLA2G2E/PLA2G2F/PLAAT4/PLAAT3/PLA2G10/SLC44A4/APOA4/PNLIPRP2/PLA2G2A/APOA2/APOA1
GOBP_GLANDULAR_EPITHELIAL_CELL_DEVELOPMENT	GOBP_GLANDULAR_EPITHELIAL_CELL_DEVELOPMENT	27	0.685969	1.91181	0.000414326	0.00722785	0.00592525	2887	tags=41%, list=11%, signal=36%	INSM1/BMP5/NKX2-2/CDK6/RARB/DLL1/CDH2/WNT5A/NKX6-1/RFX3/SMO
GOBP_XENOBIOTIC_CATABOLIC_PROCESS	GOBP_XENOBIOTIC_CATABOLIC_PROCESS	24	-0.720513	-2.01258	0.000416693	0.00722785	0.00592525	1009	tags=33%, list=4%, signal=32%	CYP2C8/CYP2C19/CYP2C9/CYP3A5/CYP2B6/NR1I2/CYP3A4/CYP1A1
GOBP_ACUTE_PHASE_RESPONSE	GOBP_ACUTE_PHASE_RESPONSE	41	-0.62375	-1.94959	0.00041691	0.00722785	0.00592525	2533	tags=41%, list=10%, signal=38%	IL1A/EDNRB/IL6R/SERPINA1/ORM1/SAA2/SERPINA3/TNF/TFR2/ASS1/AHSG/TNFRSF11A/REG3A/F2/ORM2/LBP/CRP
GOBP_DENDRITIC_SPINE_DEVELOPMENT	GOBP_DENDRITIC_SPINE_DEVELOPMENT	82	0.519951	1.76958	0.000427406	0.00738494	0.00605404	2879	tags=24%, list=11%, signal=22%	CUX2/KIF1A/PAK3/NLGN1/CAMK2B/DNM3/FSTL4/CTNND2/WNT7A/SDK1/FOXO6/NEURL1/EPHA4/PTPRS/ABI2/C21orf91/TANC2/ZNF365/NLGN2/DISC1
GOBP_PHOSPHOLIPID_METABOLIC_PROCESS	GOBP_PHOSPHOLIPID_METABOLIC_PROCESS	363	-0.35183	-1.52166	0.000433978	0.00747342	0.00612656	3951	tags=20%, list=15%, signal=17%	MBOAT1/FITM2/DGKD/ALOX15B/PLAAT2/SRD5A3/SLA2/PON1/PLCH2/LPIN1/SOCS6/SERINC5/FITM1/PIK3C2B/INPP1/PLBD1/AGPAT2/PI4KAP2/SYNJ2/DGKQ/PLA2G4D/TMEM86B/SGMS2/MFSD2A/PLCD4/SLC44A3/LPCAT4/SERAC1/SMPDL3A/THEM5/GDPD3/PLCD1/ITPKC/SOCS2/PNPLA7/PLA2G4A/ALOX15/SMPDL3B/PLA2G4E/ITPKA/GALR2/INPP5J/CDS1/GPAT3/PLCB3/NR1H4/IP6K3/PI4KAP1/LIPG/PLA2G2E/PLA2G2F/PLAAT4/PLAAT3/PLAAT5/HTR2B/PLA2G10/GATA6/MTMR11/PLA2G4F/PIP5K…
GOBP_PROTEIN_LOCALIZATION_TO_CILIUM	GOBP_PROTEIN_LOCALIZATION_TO_CILIUM	66	0.561725	1.86634	0.000446398	0.00763591	0.00625977	7928	tags=55%, list=30%, signal=38%	GFY/DZIP1/TUB/DYNC2H1/TCTN2/CCDC88A/ZNF423/CC2D2A/TULP3/WDR19/NPHP4/CROCC/TCTN1/IFT80/ARL3/DNAH11/ZMYND10/LZTFL1/EFCAB7/DZIP1L/WDR35/CDK20/TMEM107/BBS9/TTC26/SPATA7/GAS8/INPP5E/GSK3B/TTC21B/INVS/IFT140/IFT122/ARL6/TULP1/CCDC66
GOBP_NEGATIVE_REGULATION_OF_LOCOMOTION	GOBP_NEGATIVE_REGULATION_OF_LOCOMOTION	308	0.370652	1.50613	0.000446708	0.00763591	0.00625977	5349	tags=31%, list=20%, signal=25%	TMEFF2/NGFR/ADGRB1/TNN/SEMA3D/SEMA3E/SFRP1/BMP5/PTPRO/TAFA5/SPOCK3/GATA3/PADI2/NOG/MEOX2/SFRP2/NDRG4/CD200/SULF1/EMILIN1/GREM1/GPR173/TNFAIP6/WNT3A/TBX5/NAV3/IL24/SEMA3A/CX3CR1/CITED2/DPYSL3/NRG1/BCL2/SERPINE1/HOXA7/EPHA4/ADORA1/PFN2/AIF1/SLAMF8/NRP1/FGF2/MIR2355/FUZ/CLDN19/COL3A1/JAG1/NR2F2/ROBO1/IGFBP5/WNT5A/FBLN1/KRIT1/GJA1/ADORA3/SEMA6C/SRGAP3/SCAI/TIMP1/SEMA5B/MCC/EMILIN2/PODN/MAGI2/BMERB1/I…
GOBP_CHOLESTEROL_EFFLUX	GOBP_CHOLESTEROL_EFFLUX	54	-0.573743	-1.90112	0.000447862	0.00763591	0.00625977	1206	tags=19%, list=5%, signal=18%	APOM/SOAT2/ABCG5/PLA2G10/ABCG8/APOA4/APOC3/APOA2/APOA1/APOB
GOBP_VASCULAR_PROCESS_IN_CIRCULATORY_SYSTEM	GOBP_VASCULAR_PROCESS_IN_CIRCULATORY_SYSTEM	226	-0.386613	-1.59234	0.000455768	0.00774505	0.00634925	3139	tags=23%, list=12%, signal=20%	SLC8A2/GPR4/P2RY2/SRC/MFSD2A/SLC29A2/F2RL1/TJP2/PDE2A/PTPRJ/EDNRB/KCNMA1/TRPM4/SLC6A4/ATP8A1/C2CD4B/ATP2A3/ABCC3/EDN1/UTS2/SLC22A3/SLC4A8/DDAH1/OCLN/VEGFA/KLF2/C2CD4A/TNF/CALCA/TJP3/SLC4A4/SLC29A1/ATP1A2/SLC12A2/NOS3/CEACAM1/HTR2B/ABCG2/SLC6A20/SLC1A1/SLC5A1/SLC5A5/ACE2/HTR1D/EDN3/ADRA2A/CPS1/SLC28A2/CRP/FGA/FGG
GOMF_METAL_ION_TRANSMEMBRANE_TRANSPORTER_ACTIVITY	GOMF_METAL_ION_TRANSMEMBRANE_TRANSPORTER_ACTIVITY	306	-0.363797	-1.55632	0.000478921	0.00811173	0.00664984	3377	tags=28%, list=13%, signal=25%	KCNK7/KCNH4/SCN3B/KCNN3/CLCA3P/SLC25A37/SLC39A14/SLC39A8/SLC8A2/KCNJ3/KCNH8/NIPAL1/RYR2/ASIC3/CNNM4/AQP1/MFSD2A/TMEM37/KCNQ4/SLC9C1/SLC39A4/ATP2C2/KCNK1/SLC9B2/SLC6A12/SLC9A1/KCND3/GPM6A/KCNMA1/MCOLN2/ANXA9/KCNJ11/TTYH1/TRPM4/GRIN2A/SLC6A4/KCNK6/ATP12A/KCNG1/ATP2A3/MCU/FXYD4/SLC4A8/SCNN1D/ATP1B1/SLC23A1/TMEM38A/TRPM5/SLC40A1/SLC5A9/SLC10A5/SLC4A4/SCN7A/SLC41A2/SLC9A2/ATP1A2/SLC12A2/GRIN2D/ATP7B/S…
GOBP_ENDOCRINE_SYSTEM_DEVELOPMENT	GOBP_ENDOCRINE_SYSTEM_DEVELOPMENT	113	0.475702	1.71701	0.000482323	0.00814256	0.00667512	3243	tags=31%, list=12%, signal=27%	GHRH/POU3F2/INSM1/SIX3/RFX6/PCSK1/BMP5/NKX2-2/CGA/GATA3/NOG/GLI2/NR0B1/INHBB/NKX2-5/CDK6/GLI1/CITED2/PDGFRA/ISL1/EDNRA/FGF2/PITX2/GATA2/SOX4/DLL1/CDH2/WNT5A/NKX6-1/HOXA3/RFX3/SMO/ALDH1A2/TBX1/SIX1
GOBP_EPITHELIAL_STRUCTURE_MAINTENANCE	GOBP_EPITHELIAL_STRUCTURE_MAINTENANCE	29	-0.657397	-1.90017	0.000484061	0.0081452	0.00667728	3638	tags=52%, list=14%, signal=45%	NEUROD1/TFF2/NOD2/LSR/MUC6/PBLD/INAVA/SERPINA3/CRACD/TFF1/PIWIL4/MUC2/MUC4/VSIG1/MUC13
GOBP_RESPONSE_TO_TOXIC_SUBSTANCE	GOBP_RESPONSE_TO_TOXIC_SUBSTANCE	206	-0.402326	-1.64639	0.000488496	0.0081924	0.00671597	2605	tags=19%, list=10%, signal=18%	DHRS2/EPHX2/S100A9/SLC22A18/APOM/FOS/TPO/SLC6A4/BAK1/DUOX1/PRXL2B/CNP/SLC23A1/HBA1/TNF/HBB/ASS1/NOS3/ATP7B/ABCG2/GATA6/HBA2/RDH12/TH/MT1G/MT1H/ARG1/AKR7A3/ALB/DDC/SLC6A14/ADH4/FABP1/DUOX2/PDZK1/APOA4/SLC30A10/PDZD3/CPS1/CYP1A1
GOBP_HINDBRAIN_DEVELOPMENT	GOBP_HINDBRAIN_DEVELOPMENT	132	0.462121	1.71423	0.000490048	0.0081924	0.00671597	4618	tags=33%, list=17%, signal=27%	NEUROD2/SEZ6/GBX2/BMP5/NOG/DAB1/GLI2/CDK5R2/EN2/SSTR2/WNT7A/LEF1/NFIB/BMP7/NHLH2/GLI1/BCL2/FCGR2B/SERPINE2/AIF1/FGF2/CNTN1/GATA2/DLL1/ATRN/NLGN4X/CEP290/ZNF365/HOXB2/HAP1/SMO/WHRN/IGF1R/ALDH1A2/NANOS1/EN1/AGTPBP1/FOXC1/MAFB/TP53/RPGRIP1L/ATF5/TTBK2
GOMF_STEROL_BINDING	GOMF_STEROL_BINDING	56	-0.562524	-1.88248	0.000499739	0.00831133	0.00681347	2392	tags=21%, list=9%, signal=20%	INSIG1/OSBPL7/SOAT2/SULT2B1/GRAMD1B/STARD3/RORC/TSPO2/APOA4/APOC3/APOA2/APOA1
GOBP_ZYMOGEN_ACTIVATION	GOBP_ZYMOGEN_ACTIVATION	52	-0.591591	-1.94484	0.000500391	0.00831133	0.00681347	2086	tags=21%, list=8%, signal=20%	GRIN2A/CLEC3B/BAK1/KLK1/HPN/KLKB1/PRSS3/APOH/NLRP6/FGA/FGG
GOMF_METALLOENDOPEPTIDASE_ACTIVITY	GOMF_METALLOENDOPEPTIDASE_ACTIVITY	97	0.490562	1.72181	0.000503887	0.00831848	0.00681933	4416	tags=33%, list=17%, signal=28%	CLCA1/ADAMTS18/KEL/ECEL1/TLL1/MMP12/MMP3/ADAMTS12/ADAM22/PAPPA/ADAMDEC1/ADAMTS3/TRABD2B/PAPLN/MMP16/ADAMTS2/MMP11/ADAM19/ADAMTS16/MMP14/ADAMTS14/MMP2/ADAMTS5/ADAM8/MME/ADAMTS20/ADAMTS6/ADAM11/LMLN/ADAM12/ADAMTS15/MMP9
GOBP_MUSCLE_CELL_DIFFERENTIATION	GOBP_MUSCLE_CELL_DIFFERENTIATION	323	0.364647	1.48902	0.000504053	0.00831848	0.00681933	7397	tags=34%, list=28%, signal=25%	KEL/ACTA1/ADGRB1/WNT10B/UCHL1/FHOD3/SCGB3A1/ANKRD1/WNT5B/IGF2/RGS4/DNER/COMP/GREM1/NKX2-5/MEGF10/WNT3A/TBX5/SHOX2/CXCL9/PDGFRA/NOX4/SIX4/NRG1/RARB/BCL2/HEY1/NOS1/EFEMP2/ISL1/ALPK3/OLFM2/RBM24/WFIKKN1/EDNRA/MYEF2/SOX6/DLL1/CDH2/BHLHE41/OBSL1/MMP14/IGFBP5/PRDM6/LOX/NINJ1/SMO/CAV2/ADAMTS5/TMEM119/PDGFRB/CD9/HEY2/TBX1/SIX1/CXCL10/SGCD/BVES/QKI/CYP26B1/BDNF/PLPP7/POPDC3/ADAM12/FZD7/ADAMTS15/IRX3/RBPJ/…
GOBP_TETRAPYRROLE_METABOLIC_PROCESS	GOBP_TETRAPYRROLE_METABOLIC_PROCESS	60	-0.550539	-1.85846	0.000508398	0.00836339	0.00685615	2365	tags=12%, list=9%, signal=11%	HPX/HMOX1/SLCO1B3/AMN/AMBP/CBLIF/CYP1A1
GOBP_CELL_DIFFERENTIATION_IN_SPINAL_CORD	GOBP_CELL_DIFFERENTIATION_IN_SPINAL_CORD	38	0.639049	1.9124	0.00051853	0.00850289	0.00697051	2235	tags=39%, list=8%, signal=36%	NKX2-2/HOXD10/GLI2/DMRT3/WNT3A/PTCH1/DYNC2H1/ISL1/TAL1/MDGA1/GATA2/SOX6/SOX4/DRAXIN/GLI3
GOBP_REGULATION_OF_FATTY_ACID_BIOSYNTHETIC_PROCESS	GOBP_REGULATION_OF_FATTY_ACID_BIOSYNTHETIC_PROCESS	34	-0.662266	-1.98836	0.000526856	0.0085947	0.00704578	2392	tags=24%, list=9%, signal=21%	INSIG1/SLC45A3/PDK4/MLXIPL/CEACAM1/APOA4/APOC3/APOA1
GOMF_IMMUNOGLOBULIN_RECEPTOR_BINDING	GOMF_IMMUNOGLOBULIN_RECEPTOR_BINDING	68	-0.540873	-1.86451	0.000527467	0.0085947	0.00704578	2939	tags=35%, list=11%, signal=31%	IGHV3-74/IGHV3-13/IGHV1-18/IGLL1/IGHV4-4/IGHA2/IGHE/IGHV2-26/IGHV3-53/IGHV7-81/IGLC3/IGHA1/IGHV3-21/JCHAIN/IGHV6-1/IGHV1-69-2/IGHV3-64D/IGHV3-30/IGHV2-70/IGHV2-70D/IGHV3-35/IGHV5-10-1/IGHV3-20/IGHD
GOBP_DNA_REPLICATION	GOBP_DNA_REPLICATION	271	0.378878	1.53245	0.000531331	0.00863035	0.007075	10791	tags=58%, list=41%, signal=35%	GLI2/NFIB/GLI1/NAP1L1/NT5M/GINS2/E2F7/CCDC88A/RECQL/EGFR/ZNF365/GINS3/MCM4/IGHMBP2/EME1/MGME1/ING4/STRA8/BCL6/PTMS/POLI/MCM2/CDK2AP1/RFC4/GINS1/ETAA1/SRPK2/NUCKS1/OOEP/RMI1/DDX11/DTL/TP53/PRIM1/MCM8/DSCC1/CHEK1/TERF1/RBBP4/ZGRF1/POLE3/BRCA2/WDHD1/FBXO5/MCM7/DACH1/RFC5/USP37/TOPBP1/RFC1/ZRANB3/CDC7/ORC6/RECQL4/PCNA/CCNE2/MCM6/FAM111B/RBMS1/THOC1/RPA3/SET/GINS4/POLG2/POLB/MCM10/RFC3/NFIX/CHRAC1/POL…
GOMF_COLLAGEN_BINDING	GOMF_COLLAGEN_BINDING	64	0.543569	1.79722	0.000535976	0.00865152	0.00709235	6747	tags=64%, list=25%, signal=48%	CCBE1/MMP12/FN1/COMP/ASPN/ITGA11/AEBP1/DDR2/ANTXR1/MRC2/PCOLCE2/NID1/TGFBI/LOX/LUM/PCOLCE/PODN/COL6A2/ITGA2/NID2/LRRC15/ITGA1/CTSB/MMP9/DCN/COL6A1/THBS1/CTSK/SERPINH1/ECM2/PDGFA/COCH/SPARC/P3H1/MMP13/COL14A1/ITGB1/GP6/COL5A3/CD44/ITGA3
GOBP_EPITHELIAL_TUBE_FORMATION	GOBP_EPITHELIAL_TUBE_FORMATION	130	0.45733	1.68843	0.000535994	0.00865152	0.00709235	5639	tags=35%, list=21%, signal=28%	IRX1/SFRP1/BMP5/WNT6/GDNF/GATA3/NOG/SFRP2/FZD1/SOX11/GREM1/LHX2/BMP7/CTHRC1/CITED2/SIX4/PTCH1/TGFB2/FGF2/FUZ/SOX4/PRICKLE1/CEP290/WNT5A/IRX2/CC2D2A/TULP3/PIK3CD/MKS1/FZD2/SIX1/FZD6/TCTN1/TWIST1/GRHL2/PTK7/VANGL2/MIB1/IRX3/LMO4/CDK20/SEMA4C/HESX1/SOX8/FGFR2/IFT52
GOBP_MICROTUBULE_ORGANIZING_CENTER_ORGANIZATION	GOBP_MICROTUBULE_ORGANIZING_CENTER_ORGANIZATION	139	0.444449	1.65409	0.000562733	0.00900842	0.00738493	10364	tags=54%, list=39%, signal=33%	HEPACAM2/DZIP1/MDM1/CNTLN/CDK5RAP2/KIAA1614/TMEM67/MPDZ/MAP9/BRSK1/CEP68/CROCC/HAUS1/PLK2/PKD2/CETN3/CHD3/RTTN/CLASP1/CENPJ/ATF5/CHEK1/NEK2/BRCA2/TRIM37/NDC80/PARD6G/CEP63/KIF11/ARL2/KIF3A/CCP110/CEP135/PLK4/PATJ/SPICE1/CEP131/ALMS1/NIN/HAUS8/UXT/ODF2/CEP120/NPM1/SSX2IP/CNTROB/CEP152/HAUS4/CDK1/BRCA1/SAC3D1/HAUS6/CDK2/CEP192/PCLAF/RANBP1/XPO1/CEP250/XRCC3/PCM1/XRCC2/PPP1R12A/CCDC57/GOLGA2/UVRAG/C…
GOBP_NEURAL_PRECURSOR_CELL_PROLIFERATION	GOBP_NEURAL_PRECURSOR_CELL_PROLIFERATION	125	0.457827	1.67344	0.000562733	0.00900842	0.00738493	2355	tags=20%, list=9%, signal=18%	SOX10/POU3F2/INSM1/SIX3/GBX2/VAX1/WNT7A/LEF1/LHX2/HHIP/DMRTA2/WNT3A/GLI1/CX3CR1/ID4/NAP1L1/PTN/FGF2/VEGFC/GATA2/CDH2/WNT2/TOX/GLI3/WNT5A
GOBP_REGULATION_OF_SUBSTRATE_ADHESION_DEPENDENT_CELL_SPREADING	GOBP_REGULATION_OF_SUBSTRATE_ADHESION_DEPENDENT_CELL_SPREADING	58	-0.554078	-1.87928	0.000563354	0.00900842	0.00738493	193	tags=7%, list=1%, signal=7%	OLFM4/APOA1/FGA/FGG
GOBP_SYNAPTIC_VESICLE_LOCALIZATION	GOBP_SYNAPTIC_VESICLE_LOCALIZATION	49	0.58035	1.83602	0.000574039	0.00915086	0.0075017	2912	tags=27%, list=11%, signal=24%	NLGN1/MAP2/SYN2/KIF5A/SNCA/CNIH2/SYNDIG1/CDH2/BRSK1/LIN7A/DNM1/NLGN2/SYN1
GOBP_EXOCRINE_SYSTEM_DEVELOPMENT	GOBP_EXOCRINE_SYSTEM_DEVELOPMENT	44	0.601986	1.8494	0.000576065	0.00915481	0.00750494	5837	tags=55%, list=22%, signal=43%	SOX10/EDAR/LAMA1/IGF2/HGF/NFIB/BMP7/SEMA3A/PLXNA1/TGFB2/FGF7/NRP1/TGFB3/EGFR/SNAI2/TWSG1/FOXC1/LAMA5/PLXND1/SEMA3C/NTN4/FGFR2/PDGFA/POLB
GOBP_NEPHRON_DEVELOPMENT	GOBP_NEPHRON_DEVELOPMENT	131	0.467515	1.72626	0.000584138	0.00925455	0.00758671	4562	tags=34%, list=17%, signal=29%	KIRREL3/IRX1/WNT6/GDNF/PTPRO/GATA3/NOG/FGF1/SULF1/GREM1/BMP7/COL4A4/ANGPT1/COL4A3/PDGFRA/SIX4/BCL2/PTCH1/HOXD11/GREB1L/EDNRA/DCHS2/FGF2/DLL1/JAG1/SIX2/GLI3/ADAMTS16/NID1/IRX2/YAP1/WWTR1/NOTCH3/SMO/PDGFRB/SIX1/MAGI2/PKD2/BASP1/DCHS1/FOXC1/SULF2/LAMA5/MTSS1/IRX3
GOBP_GLAND_MORPHOGENESIS	GOBP_GLAND_MORPHOGENESIS	115	0.465547	1.6869	0.000586051	0.00925636	0.00758819	3466	tags=33%, list=13%, signal=29%	EDAR/LAMA1/SFRP1/NKX2-3/HGF/NOG/FGF1/SULF1/NFIB/BMP7/WNT3A/SEMA3A/GLI1/ID4/PLXNA1/BCL2/PTCH1/TGFB2/CCL11/FGF7/NRP1/TP63/PTN/TNC/CSF1R/GLI3/IGFBP5/CAV1/HOXD13/WNT5A/TGFB3/EGFR/MMP2/AR/TGFA/SNAI2/TWSG1/CYP7B1
GOBP_POSITIVE_REGULATION_OF_CELL_JUNCTION_ASSEMBLY	GOBP_POSITIVE_REGULATION_OF_CELL_JUNCTION_ASSEMBLY	85	0.504367	1.73323	0.000596445	0.00933132	0.00764964	4974	tags=44%, list=19%, signal=36%	SLITRK6/CUX2/ADGRB1/SFRP1/NLGN1/LINGO2/FLRT2/OXTR/LRRN1/WNT7A/PTPRD/NTRK2/LRRN3/TBX5/CLDN1/AMIGO2/IL1RAP/NRP1/SYNDIG1/CLDN19/CAV1/THBS2/FLRT3/NPHP4/NLGN2/CLSTN2/SLITRK3/EFNA5/SRPX2/NPHP1/BDNF/COL16A1/IRX3/ROCK1/LRRTM2/THY1/OXT
GOBP_FOREBRAIN_GENERATION_OF_NEURONS	GOBP_FOREBRAIN_GENERATION_OF_NEURONS	43	0.613626	1.88757	0.000596503	0.00933132	0.00764964	2879	tags=35%, list=11%, signal=31%	LHX8/GBX2/INHBA/LEF1/DLX1/NHLH2/WNT3A/SEMA3A/NRP1/GATA2/DLX2/CSF1R/GLI3/DCLK2/DISC1
GOMF_SODIUM_ION_TRANSMEMBRANE_TRANSPORTER_ACTIVITY	GOMF_SODIUM_ION_TRANSMEMBRANE_TRANSPORTER_ACTIVITY	102	-0.478068	-1.74081	0.000597758	0.00933132	0.00764964	2957	tags=35%, list=11%, signal=31%	ASIC3/CNNM4/MFSD2A/SLC9C1/KCNK1/SLC9B2/SLC6A12/SLC9A1/TRPM4/SLC6A4/ATP12A/SLC4A8/SCNN1D/ATP1B1/SLC23A1/TRPM5/SLC5A9/SLC10A5/SLC4A4/SCN7A/SLC9A2/ATP1A2/SLC12A2/SLC6A20/SLC1A1/SLC34A3/SLC5A1/SLC5A5/SLC1A7/SLC6A7/SLC17A4/SLC9A3/SLC9A4/SLC28A2/SLC13A2/ATP4A
GOBP_NEURAL_TUBE_DEVELOPMENT	GOBP_NEURAL_TUBE_DEVELOPMENT	146	0.454727	1.70048	0.000598045	0.00933132	0.00764964	4826	tags=32%, list=18%, signal=27%	GBX2/SFRP1/BMP5/NOG/GLI2/SFRP2/FZD1/SOX11/PHGDH/LHX2/BMP7/WNT3A/CTHRC1/CITED2/DACT1/PTCH1/TGFB2/GPR161/FUZ/GSC/SOX4/PRICKLE1/GLI3/WNT5A/CC2D2A/TULP3/WDR19/MKS1/FZD2/SMO/ALDH1A2/FZD6/TCTN1/TWIST1/PKD2/EN1/DCHS1/GRHL2/PTK7/VANGL2/DZIP1L/MIB1/RPGRIP1L/SEMA3C/LMO4/CDK20/TMEM107
GOBP_EXPORT_ACROSS_PLASMA_MEMBRANE	GOBP_EXPORT_ACROSS_PLASMA_MEMBRANE	53	-0.58424	-1.93601	0.00060049	0.00934116	0.00765771	2390	tags=34%, list=9%, signal=31%	SLC9A1/SLC22A18/KCND3/ATP12A/ATP1B1/SLC40A1/SLC4A4/ATP1A2/ATP7B/ABCG2/KCNK5/KCNE3/KCNB1/KCNQ1/KCNE2/PDZK1/ATP4B/ATP4A
GOBP_INORGANIC_ION_IMPORT_ACROSS_PLASMA_MEMBRANE	GOBP_INORGANIC_ION_IMPORT_ACROSS_PLASMA_MEMBRANE	79	-0.518664	-1.82596	0.000608582	0.00943264	0.0077327	3226	tags=32%, list=12%, signal=28%	SLC39A14/SLC39A8/SLC8A2/KCNJ3/SLC9C1/SLC39A4/SLC9A1/KCNJ11/TRPM4/ATP12A/SCNN1D/ATP1B1/SLC9A2/ATP1A2/SLC12A2/SLC5A1/KCNK5/KCNQ1/KCNE2/SLC39A5/SLC9A3/SLC9A4/KCNJ16/ATP4B/ATP4A
GOBP_REGULATION_OF_LIPID_CATABOLIC_PROCESS	GOBP_REGULATION_OF_LIPID_CATABOLIC_PROCESS	52	-0.58647	-1.928	0.000610035	0.00943264	0.0077327	684	tags=15%, list=3%, signal=15%	TNF/CIDEA/FABP1/ADRA2A/APOA4/APOC3/APOA2/APOA1
GOMF_WNT_PROTEIN_BINDING	GOMF_WNT_PROTEIN_BINDING	30	0.666017	1.90211	0.000612097	0.00943619	0.00773561	1635	tags=43%, list=6%, signal=41%	SFRP1/WIF1/PTPRO/SFRP5/SFRP2/APCDD1L/FZD1/SFRP4/ROR2/CTHRC1/FZD10/TRABD2B/FRZB
GOBP_BRANCHING_MORPHOGENESIS_OF_AN_EPITHELIAL_TUBE	GOBP_BRANCHING_MORPHOGENESIS_OF_AN_EPITHELIAL_TUBE	139	0.443308	1.64985	0.000614906	0.0094512	0.00774791	4545	tags=29%, list=17%, signal=24%	GBX2/SEMA3E/LAMA1/WNT6/GDNF/NOG/GLI2/SFRP2/LEF1/FGF1/GREM1/HHIP/BMP7/SIX4/BCL2/PTCH1/CCL11/HOXD11/GREB1L/NRP1/EDNRA/FGF2/SIX2/WNT2/GLI3/ADAMTS16/MMP14/WNT5A/YAP1/MKS1/AR/SMO/SIX1/PKD2/CLIC4/SLIT2/DCHS1/LAMA5/PLXND1/HOXA5
GOMF_ALCOHOL_BINDING	GOMF_ALCOHOL_BINDING	80	-0.502177	-1.77246	0.000618415	0.00947392	0.00776654	2185	tags=21%, list=8%, signal=20%	OSBPL7/ADAP1/SOAT2/SULT2B1/GRAMD1B/STARD3/C8G/TPK1/CRABP2/TSPO2/ADH4/RBP2/CYP2W1/APOA4/APOC3/APOA2/APOA1
GOBP_REGULATION_OF_HETEROTYPIC_CELL_CELL_ADHESION	GOBP_REGULATION_OF_HETEROTYPIC_CELL_CELL_ADHESION	25	-0.694587	-1.93877	0.000620064	0.00947392	0.00776654	1715	tags=24%, list=6%, signal=22%	CEACAM6/TNF/IL1RN/APOA1/FGA/FGG
GOBP_REGULATION_OF_NEURAL_PRECURSOR_CELL_PROLIFERATION	GOBP_REGULATION_OF_NEURAL_PRECURSOR_CELL_PROLIFERATION	73	0.530514	1.78268	0.000625121	0.00952292	0.00780671	2887	tags=27%, list=11%, signal=24%	SOX10/INSM1/SIX3/VAX1/LHX2/DMRTA2/WNT3A/GLI1/CX3CR1/NAP1L1/PTN/FGF2/VEGFC/GATA2/CDH2/TOX/GLI3/WNT5A/DISC1/SMO
GOBP_LIPID_DIGESTION	GOBP_LIPID_DIGESTION	16	-0.786161	-2.03812	0.000628264	0.00954257	0.00782282	1876	tags=56%, list=7%, signal=52%	SOAT2/ASAH2/ABCG5/ARX/ABCG8/APOA4/PNLIPRP2/APOA2/APOA1
GOBP_REGULATION_OF_LIPID_LOCALIZATION	GOBP_REGULATION_OF_LIPID_LOCALIZATION	148	-0.435555	-1.69384	0.000637184	0.00964959	0.00791055	1445	tags=14%, list=5%, signal=13%	ATP8A1/EDN1/ZC3H12A/TNF/GAL/LIPG/ABCG5/ACSL5/PLA2G10/CIDEA/ABCG8/TNFRSF11A/PRAP1/APOA4/GHRL/CYP4F2/APOC3/APOA2/APOA1/CRP/APOB
GOBP_ESTROGEN_METABOLIC_PROCESS	GOBP_ESTROGEN_METABOLIC_PROCESS	30	-0.668111	-1.93271	0.000639925	0.00966267	0.00792128	1009	tags=33%, list=4%, signal=32%	HSD17B11/DHRS11/CYP2C8/HSD17B2/CYP2C9/CYP3A5/UGT2B15/RDH8/CYP3A4/CYP1A1
GOBP_SECONDARY_PALATE_DEVELOPMENT	GOBP_SECONDARY_PALATE_DEVELOPMENT	25	0.680599	1.87162	0.000642075	0.00966679	0.00792465	4163	tags=60%, list=16%, signal=51%	FZD1/SOX11/WNT7A/LEF1/WNT3A/TGFB2/JAG2/WNT5A/TGFB3/FZD2/COL11A2/ITGB6/TBX1/ITGB8/SMAD2
GOBP_ICOSANOID_TRANSPORT	GOBP_ICOSANOID_TRANSPORT	44	-0.603086	-1.91599	0.000646214	0.00970075	0.00795249	2595	tags=36%, list=10%, signal=33%	ABCC10/IL1A/PLA2G4A/ABCC3/EDN1/PLA2G2E/PLA2G2F/ABCC6/PLA2G10/PLA2G4F/TNFRSF11A/PLA2G12B/NMUR2/NOS2/PLA2G2A/CYP4F2
GOBP_RESPONSE_TO_FIBROBLAST_GROWTH_FACTOR	GOBP_RESPONSE_TO_FIBROBLAST_GROWTH_FACTOR	98	0.497792	1.75141	0.000650011	0.00972939	0.00797597	1782	tags=18%, list=7%, signal=17%	FGF3/SCGB1A1/SHISA2/NGFR/FGF19/SFRP1/FGFR1/FLRT2/GATA3/NOG/FGF4/SMOC2/FGF1/SULF1/HHIP/FGF7/FGF2/FUZ
GOBP_NEGATIVE_REGULATION_OF_DEVELOPMENTAL_GROWTH	GOBP_NEGATIVE_REGULATION_OF_DEVELOPMENTAL_GROWTH	100	0.489374	1.72995	0.000668363	0.00997507	0.00817738	3026	tags=28%, list=11%, signal=25%	DCC/SEMA3D/SEMA3E/CGA/RGS4/NOG/MAP2/FSTL4/KIAA0319/STC2/SPP1/WNT3A/TBX5/SEMA3A/CITED2/PTCH1/BCL11A/TP73/NRP1/PTPRS/DRAXIN/WNT5A/EPHA7/SEMA6C/SPART/ULK1/SEMA5B/NKD1
GOMF_ATPASE_COUPLED_CATION_TRANSMEMBRANE_TRANSPORTER_ACTIVITY	GOMF_ATPASE_COUPLED_CATION_TRANSMEMBRANE_TRANSPORTER_ACTIVITY	39	-0.633146	-1.9454	0.000671463	0.00999238	0.00819156	2622	tags=36%, list=10%, signal=32%	ATP1A1/ATP6V0C/ATP2C2/ATP6V1C2/KCNJ11/ATP8A1/ATP13A5/ATP12A/ATP2A3/ATP1B1/ATP1A2/ATP7B/ATP4B/ATP4A
GOMF_ANTIGEN_BINDING	GOMF_ANTIGEN_BINDING	158	-0.418885	-1.64996	0.000677745	0.0100568	0.00824437	3022	tags=28%, list=11%, signal=25%	IGLV2-14/IGHV3-74/IGLV3-19/IGHV3-13/IGHV1-18/HLA-C/IGLL1/IGKV1D-33/HLA-A/IGHV4-4/IGKV3D-11/HLA-F/FCGRT/HLA-DRB5/IGHA2/IGLV6-57/HLA-H/IGHE/IGHV2-26/NCR3LG1/IGLV3-27/IGKV3-15/IGHV3-53/IGHV7-81/IGLC3/IGKV2-30/IGHA1/IGHV3-21/GP2/IGLV3-21/IGKV1-5/JCHAIN/IGHV6-1/IGHV1-69-2/IGHV3-64D/IGHV3-30/IGLV7-43/IGHV2-70/SLC7A9/IGHV2-70D/IGHV3-35/IGHV5-10-1/IGHV3-20/IGHD
GOBP_ORGANOPHOSPHATE_ESTER_TRANSPORT	GOBP_ORGANOPHOSPHATE_ESTER_TRANSPORT	125	-0.448774	-1.70132	0.000695923	0.0102767	0.00842464	4383	tags=34%, list=16%, signal=29%	SCP2/ATP11A/SLC25A24/CPTP/PRELID3B/TMEM41B/PLSCR2/SLC37A2/ABCD1/C2CD2L/SLC25A19/SLC37A4/SLC25A23/GLTPD2/TMEM30B/ABCA12/LRRC8E/MFSD2A/ATP8B3/SLC25A25/GLTP/SLC35B2/ATP8A1/XKR6/ATP8B1/ANO9/SLC29A1/ATG9B/SLC17A9/ABCC6/GJB1/PLA2G10/SLC37A1/ABCG8/XKR9/ATP10B/SLC44A4/MTTP/PRAP1/APOA4/APOC3/APOA2/APOA1
GOBP_CELLULAR_MODIFIED_AMINO_ACID_METABOLIC_PROCESS	GOBP_CELLULAR_MODIFIED_AMINO_ACID_METABOLIC_PROCESS	170	-0.424461	-1.68761	0.000696556	0.0102767	0.00842464	2954	tags=24%, list=11%, signal=21%	CLIC1/DUOXA1/MFSD2A/CHDH/BHMT/LPCAT4/CRYM/CHAC1/TPO/DUOX1/CKMT2/CKMT1A/CKMT1B/FOLH1/CKM/GATM/GNMT/DIO1/HPN/GGT6/MTHFR/ASS1/PLA2G2F/CLIC3/GCNT4/PIPOX/PLA2G10/SLC1A1/SLC5A5/FOLR1/FTCD/CLIC5/VNN1/IYD/GSTA2/DUOXA2/DUOX2/SULT1B1/DPEP1/SULT2A1
GOBP_GLUTAMATE_SECRETION	GOBP_GLUTAMATE_SECRETION	16	0.7699	1.89488	0.000700228	0.0103013	0.00844485	2670	tags=50%, list=10%, signal=45%	NTSR1/SNCA/NTRK2/ADORA1/APBA1/STXBP1/P2RX7/GJA1
GOBP_ANTIBACTERIAL_HUMORAL_RESPONSE	GOBP_ANTIBACTERIAL_HUMORAL_RESPONSE	49	-0.580857	-1.87695	0.000706477	0.0103464	0.00848181	2612	tags=43%, list=10%, signal=39%	DEFB1/ANG/NOD2/WFDC10B/HLA-A/PI3/IGHA2/SPINK5/SLPI/KLK7/WFDC12/LTF/IGHA1/WFDC5/JCHAIN/KLK5/BPIFA1/DMBT1/PGC/SEMG1/FGA
GOBP_DNA_PACKAGING	GOBP_DNA_PACKAGING	213	0.403904	1.59181	0.000707568	0.0103464	0.00848181	10257	tags=58%, list=39%, signal=36%	TSPYL6/H4C6/H3C2/H4C5/H3C1/H3C13/H3C8/H2BC9/ZDBF2/H2BC6/NAP1L1/H4C4/H3C7/H2BC8/H1-3/MACROH2A2/NDN/TET1/TSPY26P/H2BC7/H2BC13/H4C2/H3C12/H4-16/H2BC4/NAP1L3/H2BC18/NCAPD2/DNMT3A/H1-5/H1-4/H2BC17/H2BC21/APOBEC1/H4C3/H4C12/MCM2/SMC4/H3C11/H2BU1/HJURP/H2BW1/H1-10/H2BC10/NAP1L2/TP53/H1-2/PHF2/RBBP4/POLE3/BANF1/HELLS/NCAPG/CENPP/H2BC15/L3MBTL3/H4C8/HMGB2/H2BC19P/CDCA5/SMC2/ATF7IP/SET/H2BC5/SCMH1/L3MBTL1/…
GOBP_REGULATION_OF_CHEMOTAXIS	GOBP_REGULATION_OF_CHEMOTAXIS	198	0.410849	1.59859	0.000709321	0.0103464	0.00848181	3412	tags=26%, list=13%, signal=23%	SCG2/PRSS56/SEMA3D/SEMA3E/PTPRO/FGFR1/THBS4/NTF3/PADI2/FGF4/SUCNR1/SMOC2/CCL7/FGF1/PRKD1/GREM1/TIRAP/TNFAIP6/WNT3A/CCL3/SEMA3A/CX3CR1/PDGFRA/SERPINE1/TUBB2B/AIF1/SLAMF8/NRP1/PTN/FGF2/VEGFC/PLXNA4/CCL4/CAMK1D/CCR4/XCL1/CSF1R/ROBO1/WNT5A/ADGRA2/C3AR1/SPI1/CMKLR1/RARRES2/SEMA6C/XCL2/SEMA5B/PDGFRB/P2RY12/CXCL10/JAM3/CCL19
GOMF_PHOSPHOLIPASE_ACTIVITY	GOMF_PHOSPHOLIPASE_ACTIVITY	99	-0.472384	-1.71806	0.000718121	0.0104452	0.00856279	3372	tags=31%, list=13%, signal=27%	PGAP6/MGLL/PLBD1/PLA2G4D/PLCD4/SMPDL3A/PLCD3/GDPD3/PLCD1/PNPLA7/PLCE1/PLA2G4A/HMOX1/SMPDL3B/PLA2G4E/PLCB3/PLCH1/LIPG/PLA2G2E/PLA2G2F/PLAAT4/PLAAT3/PLAAT5/PLA2G10/PLA2G4F/ASPG/SMPD3/LIPH/PLA2G12B/PNLIPRP2/PLA2G2A
GOMF_SINGLE_STRANDED_DNA_BINDING	GOMF_SINGLE_STRANDED_DNA_BINDING	116	0.462629	1.67845	0.000726706	0.0105386	0.00863939	10912	tags=70%, list=41%, signal=41%	RAD51AP1/SMARCA1/MYEF2/RECQL/MCM4/IGHMBP2/MSH2/MEIOB/MCM2/SMC4/NUCKS1/MAPT/DMC1/DDX11/TP53/RADX/MCM8/RAD52/TERF1/BRCA2/MCM7/DHX36/SSBP3/NEIL3/SHOC1/HMGB2/ZRANB3/RECQL4/MCM6/RBMS1/RBBP8/RPA3/SUB1/SMC2/MCM10/SSBP2/ERCC4/HMGB1/TERF2IP/HROB/SMC6/RPA1/RAD51/MCM5/RPA2/CDC45/SETMAR/HNRNPA1/MCM3/RAD23B/POT1/TOP3A/TSN/YBX1/CNBP/FUBP1/MLH1/HSF1/PMS2/PURB/LONP1/TDP1/PCBP2/HNRNPA2B1/BLM/REXO4/PARK7/TERF2/RAD…
GOBP_EPITHELIAL_CELL_PROLIFERATION	GOBP_EPITHELIAL_CELL_PROLIFERATION	386	0.347813	1.45296	0.000728638	0.0105386	0.00863939	4709	tags=28%, list=18%, signal=24%	SCG2/NGFR/SFRP1/BMP5/WNT10B/VASH2/PTPRN/WNT16/FGFR1/THBS4/IGF2/GATA3/HGF/LGR5/NOG/HAS2/COL8A1/REG3G/MMP12/SFRP2/BMPER/SOX11/WNT7A/FGF1/SULF1/NFIB/PRKD1/VSTM4/AKT3/NKX2-8/ANGPT1/WNT3A/CLDN1/CDK6/COL4A3/GLI1/VIP/FAP/SIX4/NRAS/PTCH1/TGFB2/LAMB1/CCL11/IGFBP4/ISL1/PROK2/FGF7/COL8A2/NRP1/CCND1/TP63/PTN/FGF2/MIR2355/VEGFC/FST/GATA2/RUNX3/NR2F2/DLX6/WNT2/MMP14/ROBO1/IGFBP5/CAV1/WNT5A/KRIT1/TACR1/NKX6-1/P…
GOBP_UNSATURATED_FATTY_ACID_METABOLIC_PROCESS	GOBP_UNSATURATED_FATTY_ACID_METABOLIC_PROCESS	98	-0.486761	-1.77271	0.000754577	0.0108832	0.00892187	2517	tags=28%, list=9%, signal=25%	DAGLA/PLA2G4A/CYP2S1/ELOVL7/ALOX15/ALOX12/DECR2/EDN1/PRXL2B/ALOXE3/ALOX12B/HPGD/PLA2G2F/CYP2C8/CYP2J2/CYP2C19/PLA2G10/PLA2G4F/CYP2C18/CYP4F12/CYP2C9/CYP2A13/CES2/CYP2E1/CYP2B6/CYP4F2/CYP1A1
GOBP_MALE_SEX_DIFFERENTIATION	GOBP_MALE_SEX_DIFFERENTIATION	133	0.458329	1.69582	0.0007715	0.0110962	0.00909648	3190	tags=24%, list=12%, signal=21%	INHA/GFRA1/COL9A3/TEX11/SFRP1/BMP5/GATA3/SRY/SFRP2/NR0B1/DMRT3/INHBA/INHBB/ROR2/NHLH2/SEMA3A/CITED2/PDGFRA/SIX4/SYCP2/BCL2/TGFB2/TFAP2C/GREB1L/CCND1/MMP14/HOXD13/WNT5A/GJA1/AR/PDGFRB/MSH2
GOBP_NEGATIVE_REGULATION_OF_HYDROLASE_ACTIVITY	GOBP_NEGATIVE_REGULATION_OF_HYDROLASE_ACTIVITY	301	-0.358162	-1.52806	0.000774712	0.0111114	0.00910892	3143	tags=24%, list=12%, signal=21%	PPP1R15A/SRC/PPP1R11/SPINT2/SERPINB8/SH3RF1/AQP1/SERPINB5/GMIP/SPRY1/CSTA/LAMP3/PPP1R1B/WFDC10B/A2ML1/BST2/SERPINB7/SERPINB6/SERPINB1/RENBP/PI3/PROS1/CSTB/NR4A1/SERPINA1/SPINK5/SLPI/SPINK8/MIR199A1/SERPINB2/MAGEA3/SERPINA3/SERPINB4/LGALS3/VEGFA/WFDC12/TNF/GPC3/ECM1/C4B/PPP1R36/LTF/SPINK1/SERPIND1/SERPINB3/CARD18/NOS3/C4A/PRKCZ/WFDC5/NLRP7/VIL1/SPINK6/SPINK7/ITIH2/SERPINA5/SERPINA4/AHSG/PPP1R14D/P…
GOCC_INTEGRIN_COMPLEX	GOCC_INTEGRIN_COMPLEX	30	0.660346	1.88592	0.000791436	0.0113197	0.0092797	6930	tags=70%, list=26%, signal=52%	ITGBL1/ITGA9/EMILIN1/ITGA11/ITGB2/ITGAM/ITGA2B/ITGB6/ITGAX/ITGB8/ITGA2/ITGA1/ITGA4/ITGAV/ITGB5/TSPAN32/ITGA5/ITGB4/ITGB1/ITGA3/ITGAL
GOBP_SENSORY_PERCEPTION_OF_CHEMICAL_STIMULUS	GOBP_SENSORY_PERCEPTION_OF_CHEMICAL_STIMULUS	60	0.537865	1.74818	0.000804892	0.0114803	0.00941134	1590	tags=22%, list=6%, signal=20%	CALHM3/GFY/WNT10B/CST4/CST1/NPY/CST2/BEST2/TRPA1/OR2W6P/LEF1/REEP2/OR2B6
GOBP_INTESTINAL_LIPID_ABSORPTION	GOBP_INTESTINAL_LIPID_ABSORPTION	16	-0.781152	-2.02513	0.000807764	0.0114894	0.00941882	1876	tags=50%, list=7%, signal=47%	SOAT2/ABCG5/ABCG8/PRAP1/APOA4/FABP2/APOA2/APOA1
GOBP_FOREBRAIN_NEURON_DIFFERENTIATION	GOBP_FOREBRAIN_NEURON_DIFFERENTIATION	35	0.623147	1.8379	0.000821375	0.0116508	0.00955114	2879	tags=34%, list=11%, signal=31%	LHX8/GBX2/INHBA/DLX1/NHLH2/SEMA3A/NRP1/GATA2/DLX2/CSF1R/DCLK2/DISC1
GOBP_NUCLEOSOME_ORGANIZATION	GOBP_NUCLEOSOME_ORGANIZATION	146	0.449156	1.67964	0.000828712	0.0117226	0.00960999	9011	tags=53%, list=34%, signal=36%	TSPYL6/H4C6/H3C2/H4C5/H3C1/H3C13/H3C8/H2BC9/H2BC6/NAP1L1/H4C4/H3C7/H2BC8/H1-3/MACROH2A2/TSPY26P/H2BC7/H2BC13/H4C2/H3C12/H4-16/H2BC4/NAP1L3/H2BC18/H1-5/H1-4/H2BC17/H2BC21/H4C3/H4C12/MCM2/H3C11/H2BU1/HJURP/H2BW1/H1-10/H2BC10/NAP1L2/H1-2/POLE3/CENPP/H2BC15/H4C8/HMGB2/H2BC19P/SMARCD3/SET/H2BC5/CHRAC1/ACTL6A/NASP/SUPT16H/TSPYL4/CHAF1A/ANP32B/CHAF1B/KAT6B/NPM1/ASF1A/H2AW/RUVBL1/SMARCD1/ITGB3BP/ARID2/TS…
GOBP_GLYCEROPHOSPHOLIPID_METABOLIC_PROCESS	GOBP_GLYCEROPHOSPHOLIPID_METABOLIC_PROCESS	293	-0.358035	-1.5265	0.000833351	0.011756	0.00963731	3951	tags=20%, list=15%, signal=17%	MBOAT1/DGKD/PLAAT2/SLA2/PON1/PLCH2/LPIN1/SOCS6/SERINC5/PIK3C2B/INPP1/AGPAT2/PI4KAP2/SYNJ2/DGKQ/PLA2G4D/TMEM86B/MFSD2A/PLCD4/SLC44A3/LPCAT4/SERAC1/THEM5/GDPD3/PLCD1/ITPKC/SOCS2/PNPLA7/PLA2G4A/ALOX15/PLA2G4E/ITPKA/GALR2/INPP5J/CDS1/GPAT3/PLCB3/NR1H4/IP6K3/PI4KAP1/PLA2G2E/PLA2G2F/PLAAT4/PLAAT3/PLAAT5/HTR2B/PLA2G10/MTMR11/PLA2G4F/PIP5K1B/PGAP3/LIPH/SLC44A4/APOA4/PNLIPRP2/PLA2G2A/APOA2/APOA1
GOBP_RECOMBINATIONAL_REPAIR	GOBP_RECOMBINATIONAL_REPAIR	157	0.422588	1.59079	0.000842271	0.0118493	0.00971386	12270	tags=66%, list=46%, signal=36%	USP51/RAD51AP1/GINS2/MCMDC2/KDM4D/RECQL/ZNF365/MCM4/RHNO1/MEIOB/MCM2/NUCKS1/OOEP/RMI1/DMC1/RAD51C/RADX/MCM8/RAD52/CHEK1/BRCA2/MCM7/CDC7/RECQL4/MCM6/MBTD1/RBBP8/RPA3/SWI5/MAD2L2/GINS4/RAD21/ERCC4/MAGEF1/POLQ/ACTL6A/TERF2IP/RFWD3/HROB/NIPBL/TRRAP/SMC6/RPA1/RAD51/MCM5/HELB/BRCA1/NSMCE1/MMS22L/RPA2/ATM/CDC45/RUVBL1/SMC5/SMCHD1/FIGNL1/RIF1/RMI2/RAD54B/AP5S1/HDGFL2/MRE11/ARID2/FUS/H2AX/XRCC3/TIMELESS/M…
GOBP_NEURON_PROJECTION_EXTENSION	GOBP_NEURON_PROJECTION_EXTENSION	151	0.43396	1.63042	0.0008544	0.0119872	0.00982689	5206	tags=32%, list=20%, signal=26%	TNN/SEMA3D/SEMA3E/MAP2/RIMS2/KIAA0319/FN1/LHX2/TMEM108/DCLK1/WNT3A/OLFM1/WASF1/SEMA3A/PLXNA1/ISLR2/BCL11A/NDN/NRP1/EDNRA/PTPRS/PLXNA4/ALCAM/IMPACT/NRN1/DRAXIN/WNT5A/NKX6-1/SLIT3/FLRT3/SEMA6C/DISC1/ULK1/SEMA5B/SYT17/NRCAM/NRP2/APOE/SYT1/SLIT2/MAPT/AUTS2/ITGA4/SLC23A2/SEMA3C/DBN1/SEMA4C/MAP1B/RYK
GOBP_TUBE_FORMATION	GOBP_TUBE_FORMATION	146	0.447461	1.6733	0.000873506	0.012222	0.0100193	3397	tags=25%, list=13%, signal=22%	EDAR/IRX1/SFRP1/BMP5/WNT6/GDNF/GATA3/NOG/SFRP2/FZD1/SOX11/NFIB/GREM1/LHX2/BMP7/CTHRC1/CITED2/SIX4/PTCH1/TGFB2/FGF2/FUZ/SOX4/PRICKLE1/CEP290/WNT5A/IRX2/CC2D2A/TULP3/PIK3CD/MKS1/FZD2/SIX1/FZD6/TCTN1/TWIST1
GOBP_CARDIAC_SEPTUM_MORPHOGENESIS	GOBP_CARDIAC_SEPTUM_MORPHOGENESIS	67	0.526933	1.75211	0.0008865	0.0123702	0.0101408	5695	tags=51%, list=21%, signal=40%	BMP5/NOG/FZD1/SOX11/NKX2-5/BMP7/TBX5/CITED2/TGFB2/HEY1/ISL1/NRP1/SOX4/JAG1/CCN1/ROBO1/WNT5A/SLIT3/MKS1/FZD2/SMO/HEY2/TBX1/DNAH11/NRP2/SLIT2/TP53/ZFPM2/RBPJ/SEMA3C/NSD2/TGFBR1/FGFR2/HEYL
GOBP_DNA_REPAIR	GOBP_DNA_REPAIR	497	0.328265	1.40704	0.000904379	0.0125855	0.0103174	12305	tags=58%, list=46%, signal=32%	PRRX1/USP51/EID3/RAD51AP1/TP73/GINS2/MCMDC2/KDM4D/FOXM1/RECQL/EGFR/ZNF365/EYA2/MCM4/RHNO1/IGHMBP2/EME1/MGME1/MSH2/TWIST1/POLI/MEIOB/MCM2/RFC4/PTTG1/ETAA1/NUCKS1/TRIP13/OOEP/RMI1/PRKDC/DMC1/DDX11/DTL/TP53/RAD51C/RADX/MCM8/MSH6/RAD1/RAD52/CHEK1/CDKN2D/MNAT1/BRCA2/UNG/WDHD1/NSD2/MCM7/NEIL3/RFC5/PARP2/FANCD2/TOPBP1/RFC1/HMGB2/ZRANB3/CDC7/RECQL4/PCNA/CDCA5/MCM6/MBTD1/WDR70/UBE2T/ERCC6L2/RNF168/RBBP8/R…
GOBP_HEPATICOBILIARY_SYSTEM_DEVELOPMENT	GOBP_HEPATICOBILIARY_SYSTEM_DEVELOPMENT	131	-0.442689	-1.68912	0.00090878	0.0126127	0.0103396	2310	tags=18%, list=9%, signal=16%	HMOX1/IHH/CEBPA/ONECUT1/COBL/TNF/HPN/ASS1/HNF1B/ONECUT2/CEACAM1/GATA6/HNF1A/PDX1/ARG1/HNF4A/HMGCS2/PCK1/FGL1/CPS1/OTC/BAAT/CYP1A1
GOBP_REGULATION_OF_MORPHOGENESIS_OF_A_BRANCHING_STRUCTURE	GOBP_REGULATION_OF_MORPHOGENESIS_OF_A_BRANCHING_STRUCTURE	48	0.586206	1.84068	0.000915243	0.0126682	0.0103852	3289	tags=40%, list=12%, signal=35%	SFRP1/GDNF/HGF/NOG/SULF1/GREM1/BMP7/SHOX2/SIX4/BCL11A/FGF7/SIX2/WNT2/HOXD13/WNT5A/AR/SMO/SIX1/SNAI2
GOBP_ADULT_BEHAVIOR	GOBP_ADULT_BEHAVIOR	106	0.478546	1.71289	0.00092889	0.0128227	0.0105118	2294	tags=23%, list=9%, signal=21%	SEZ6/OPRK1/SLITRK6/UCHL1/ZIC1/GDNF/NPY/HOXD10/DAB1/GLRB/NRXN2/DMRT3/NTSR1/EFNB3/SNCA/SDK1/CHRNA3/HOXD9/EPHA4/SLC7A11/SNCG/RNF180/NLGN4X/AGRP
GOBP_ADULT_LOCOMOTORY_BEHAVIOR	GOBP_ADULT_LOCOMOTORY_BEHAVIOR	65	0.530477	1.76034	0.000945551	0.0130178	0.0106717	3681	tags=31%, list=14%, signal=27%	SEZ6/SLITRK6/UCHL1/ZIC1/GDNF/HOXD10/DAB1/GLRB/DMRT3/NTSR1/EFNB3/SNCA/HOXD9/EPHA4/SNCG/NLGN2/SPTBN4/PBX3/EN1/AGTPBP1
GOBP_ISOPRENOID_BIOSYNTHETIC_PROCESS	GOBP_ISOPRENOID_BIOSYNTHETIC_PROCESS	29	-0.637041	-1.84134	0.000972903	0.0133586	0.0109511	773	tags=28%, list=3%, signal=27%	DHRS9/SRD5A3/PDSS1/BCO1/CRABP2/ALDH8A1/HMGCS2/CYP1A1
GOBP_CRANIAL_SKELETAL_SYSTEM_DEVELOPMENT	GOBP_CRANIAL_SKELETAL_SYSTEM_DEVELOPMENT	63	0.542949	1.783	0.000988862	0.0135416	0.0111012	7171	tags=54%, list=27%, signal=40%	CHST11/FGF4/PRRX1/FREM1/PDGFRA/SIX4/TGFB2/EDNRA/TP63/MMP16/DLX2/SIX2/GLI3/MMP14/TULP3/WDR19/TGFB3/TBX1/SIX1/RUNX2/TWIST1/TFAP2A/GRHL2/SMAD2/RAB23/TMEM107/TGFBR1/FGFR2/MEGF8/FOXE1/CEP55/NIPBL/MTHFD1/IFT140
GOBP_BONE_DEVELOPMENT	GOBP_BONE_DEVELOPMENT	204	0.398426	1.5543	0.00104381	0.0142288	0.0116645	6414	tags=41%, list=24%, signal=31%	NPPC/LRRC17/EPYC/COL2A1/HAS2/FGF4/SFRP2/SFRP4/COMP/SULF1/FREM1/ADAMTS12/GREM1/SHOX2/CITED2/GHR/BMPR1B/RARB/TAL1/PDGFC/PITX2/MMP16/FBN1/COL3A1/BGN/GLI3/MMP14/SIGLEC15/LTBP3/TULP3/CCN4/COL27A1/TGFB3/LOX/VKORC1/GJA1/TNFSF11/HOXB4/MEIS1/ITGB6/TMEM119/RFLNB/IFT80/RUNX2/TYROBP/TWIST1/BBX/PTGER4/TFAP2A/DLX5/ANXA6/PTPRC/AMER1/GPR68/CYP26B1/SH3PXD2B/TRIM45/DCHS1/FOXC1/SULF2/LILRB1/TP53/RAB23/COL1A1/TMEM10…
GOBP_RESPONSE_TO_METAL_ION	GOBP_RESPONSE_TO_METAL_ION	295	-0.355336	-1.51804	0.00104457	0.0142288	0.0116645	2324	tags=14%, list=9%, signal=13%	NPTX1/HMOX1/ALOX15/KCNMA1/CPNE5/FOS/CEBPA/EDN1/GIPR/RASAL1/CHP2/SYT8/SLC40A1/ABAT/TFR2/SLC12A2/ASS1/ATP7B/TFF1/ASCL1/TH/SLC1A1/MT1G/PDX1/MT1H/ARG1/SYT13/SMPD3/AOC1/MTTP/ACER1/SLC30A10/SLC30A2/HMGCS2/DPEP1/CPS1/AQP2/OTC/FGA/CYP1A1/FGG
GOBP_PALLIUM_DEVELOPMENT	GOBP_PALLIUM_DEVELOPMENT	147	0.442923	1.66037	0.00104756	0.0142319	0.0116671	6410	tags=35%, list=24%, signal=26%	POU3F2/KIRREL3/NPY/ATOH1/DAB1/CDK5R2/LEF1/NTRK2/DLX1/LHX2/TMEM108/BNIP3/DMRTA2/WNT3A/CDK6/ID4/SCT/LAMB1/MDGA1/CDH2/COL3A1/DLX2/FEZ1/GLI3/ROBO1/FUT10/EGFR/DCLK2/DISC1/SMO/IGF1R/P2RY12/BMERB1/SRGAP2C/FAT4/SLIT2/ASPM/SLC38A2/PLCB1/SRGAP2/SRD5A1/FGF13/KIF14/XRN2/NOTCH2NLC/PPP1R9B/FOXP2/EOMES/SLC2A1/NR2E1/GSK3B
GOBP_NEGATIVE_REGULATION_OF_MYELOID_CELL_DIFFERENTIATION	GOBP_NEGATIVE_REGULATION_OF_MYELOID_CELL_DIFFERENTIATION	83	0.497047	1.69487	0.00106658	0.0144322	0.0118312	4545	tags=36%, list=17%, signal=30%	INHA/SFRP1/LRRC17/H4C6/HOXA9/INHBA/H4C5/TNFAIP6/CCL3/CDK6/LILRB4/HOXA7/H4C4/ZBTB46/GATA2/H4C2/DLL1/H4-16/FBN1/C1QC/MEIS1/H4C3/H4C12/GPR68/HMGB3/MAFB/FSTL3/LILRB1/ZNF675/HOXA5
GOMF_CYTOKINE_ACTIVITY	GOMF_CYTOKINE_ACTIVITY	172	0.419768	1.61565	0.00106791	0.0144322	0.0118312	2957	tags=31%, list=11%, signal=28%	SCG2/INHA/BMP5/WNT6/WNT10B/BMP3/WNT16/SCGB3A1/CSF3/TAFA5/WNT5B/CCL3L3/WNT10A/CD70/IL11/CXCL6/CCL13/CCL7/INHBA/WNT7A/CXCL5/INHBB/CRLF1/SPP1/CCL8/GREM1/BMP7/OSM/WNT3A/CMTM3/TNFSF4/IL24/CCL3/CXCL9/NRG1/TGFB2/CCL11/WNT9A/C17orf99/FGF2/GDF9/TNFRSF11B/CCL4/IL19/WNT2/XCL1/WNT5A/BMP8A/CCL17/TGFB3/TNFSF11/XCL2/TIMP1
GOBP_PERIPHERAL_NERVOUS_SYSTEM_DEVELOPMENT	GOBP_PERIPHERAL_NERVOUS_SYSTEM_DEVELOPMENT	72	0.513399	1.71961	0.0010889	0.0146773	0.0120322	1831	tags=26%, list=7%, signal=25%	SOX10/POU3F2/ADGRB1/GDNF/NTF3/NGF/HOXD10/HAND2/ETV1/NTRK2/ADGRB2/NHLH2/CLDN1/HOXD9/CITED2/NRG1/ISL1/PLXNA4/RUNX3
GOBP_CYTOLYSIS	GOBP_CYTOLYSIS	21	-0.708679	-1.92285	0.00112459	0.0151189	0.0123942	1523	tags=33%, list=6%, signal=31%	C9/C7/C8G/C6/PLA2G2A/LBP/LYZ
GOCC_NUCLEAR_CHROMOSOME	GOCC_NUCLEAR_CHROMOSOME	204	0.396449	1.54659	0.00113141	0.0151691	0.0124353	11687	tags=64%, list=44%, signal=36%	TEX11/H4C6/H3C2/H4C5/H3C1/SYCP2/H3C8/H4C4/H3C7/MACROH2A2/H4C2/H3C12/GINS2/SYCE1L/H4-16/NCAPD2/GINS3/MCM4/SYN1/H4C3/H4C12/MCM2/H3C11/GINS1/ETAA1/BRMS1L/DMC1/PRIM1/RAD1/CHEK1/NEK2/RBBP4/POLE3/BRCA2/WDHD1/MCM7/RGS12/SHOC1/TOPBP1/H4C8/CCNB1IP1/ZRANB3/SMC1B/ORC6/PCNA/MCM6/RPA3/SWI5/SMC2/BIRC5/GINS4/MCM10/RAD21/SYCE3/SINHCAF/CHRAC1/ACTL6A/ORC3/H2AZ1/TERF2IP/SUDS3/TRRAP/POLA2/SMC3/RPA1/RAD51/MCM5/BRCA1/…
GOBP_STRIATED_MUSCLE_CELL_DIFFERENTIATION	GOBP_STRIATED_MUSCLE_CELL_DIFFERENTIATION	234	0.383836	1.53437	0.00113706	0.0151691	0.0124353	5417	tags=27%, list=20%, signal=22%	KEL/ACTA1/ADGRB1/WNT10B/FHOD3/SCGB3A1/ANKRD1/IGF2/RGS4/DNER/GREM1/NKX2-5/WNT3A/TBX5/SHOX2/CXCL9/PDGFRA/NOX4/SIX4/NRG1/RARB/BCL2/NOS1/ISL1/ALPK3/RBM24/MYEF2/SOX6/DLL1/CDH2/BHLHE41/OBSL1/MMP14/IGFBP5/SMO/CAV2/ADAMTS5/TMEM119/PDGFRB/CD9/HEY2/TBX1/SIX1/CXCL10/SGCD/BVES/CYP26B1/BDNF/PLPP7/POPDC3/ADAM12/FZD7/ADAMTS15/IRX3/RBPJ/G6PD/HAMP/MYH3/DKK1/PARP2/JAM2/PLEKHO1/KRAS
GOBP_CELLULAR_RESPONSE_TO_GROWTH_HORMONE_STIMULUS	GOBP_CELLULAR_RESPONSE_TO_GROWTH_HORMONE_STIMULUS	20	-0.732069	-1.97158	0.00114339	0.0151691	0.0124353	1026	tags=25%, list=4%, signal=24%	STAT5A/SOCS2/GDF15/GHRL/CSH1
GOBP_NEURON_MIGRATION	GOBP_NEURON_MIGRATION	142	0.437913	1.63233	0.001146	0.0151691	0.0124353	3636	tags=29%, list=14%, signal=25%	DCC/KIRREL3/TNN/CAMK2B/FGFR1/FLRT2/GATA3/ATOH1/DAB1/VAX1/CDK5R2/KIAA0319/IGSF10/DNER/NTRK2/GPR173/SPOCK1/DCLK1/SEMA3A/NRG1/TUBB2B/MDGA1/NDN/NRP1/GATA2/COL3A1/LRP12/NR2F2/CCR4/NKX6-1/TLX3/GJA1/ADGRL3/AXL/NAV1/DISC1/NTNG2/TWIST1/SRGAP2C/NRCAM/NRP2
GOBP_NEPHRON_MORPHOGENESIS	GOBP_NEPHRON_MORPHOGENESIS	68	0.5199	1.73074	0.001146	0.0151691	0.0124353	3449	tags=32%, list=13%, signal=28%	IRX1/WNT6/GDNF/GATA3/NOG/FGF1/GREM1/BMP7/SIX4/BCL2/PTCH1/HOXD11/GREB1L/FGF2/SIX2/GLI3/ADAMTS16/IRX2/SMO/PDGFRB/SIX1/PKD2
GOMF_GROWTH_FACTOR_ACTIVITY	GOMF_GROWTH_FACTOR_ACTIVITY	122	0.449773	1.63306	0.001146	0.0151691	0.0124353	1999	tags=26%, list=8%, signal=24%	FGF3/INHA/FGF19/EFEMP1/BMP5/BMP3/GDNF/CSF3/THBS4/IGF2/HGF/NTF3/NGF/IL11/FGF4/INHBA/FGF1/INHBB/VGF/BMP7/OSM/OSGIN1/NRG1/TGFB2/PDGFC/FGF7/HDGFL3/PTN/FGF2/VEGFC/GDF9/JAG1
GOBP_LOW_DENSITY_LIPOPROTEIN_PARTICLE_CLEARANCE	GOBP_LOW_DENSITY_LIPOPROTEIN_PARTICLE_CLEARANCE	26	-0.670961	-1.87479	0.00115426	0.0152392	0.0124928	2924	tags=38%, list=11%, signal=34%	EHD1/NCEH1/HMOX1/DGAT2/SOAT2/MIR199A1/NR1H4/CES3/APOC3/APOB
GOBP_REGULATION_OF_LIPID_METABOLIC_PROCESS	GOBP_REGULATION_OF_LIPID_METABOLIC_PROCESS	294	-0.35135	-1.50243	0.00116189	0.0153006	0.0125432	3479	tags=16%, list=13%, signal=14%	CD19/PPARGC1A/UGT1A1/PPARA/HSD17B13/SIRT4/PTK2B/DGKQ/SRC/PPARG/PNPLA2/SEC14L2/NOD2/MFSD2A/EPHX2/IL1A/INSIG1/SLC45A3/DGAT2/AGAP2/PDK4/PSAPL1/FGFR4/GOLM1/SERPINA3/NR1H4/TNF/GAL/MLXIPL/CEACAM1/HTR2B/RORC/FMO5/CIDEA/FABP1/ACER1/HNF4A/F2/ADRA2A/TM6SF2/MALRD1/APOA4/PCK1/APOC3/APOA2/APOA1/APOB/NR5A1
GOBP_SECONDARY_METABOLIC_PROCESS	GOBP_SECONDARY_METABOLIC_PROCESS	48	-0.574687	-1.85799	0.00117907	0.0154873	0.0126962	748	tags=19%, list=3%, signal=18%	TH/AKR7A3/CYP2A13/DDC/SULT1C4/CYP3A5/CYP2W1/CYP3A4/CYP1A1
GOBP_CARDIAC_ATRIUM_MORPHOGENESIS	GOBP_CARDIAC_ATRIUM_MORPHOGENESIS	27	0.65979	1.83885	0.00121342	0.0158979	0.0130328	3189	tags=48%, list=12%, signal=42%	NOG/NKX2-5/TBX5/SHOX2/HEG1/TGFB2/ISL1/SOX4/WNT2/CCN1/WNT5A/SMO/HEY2
GOBP_CARDIAC_CHAMBER_DEVELOPMENT	GOBP_CARDIAC_CHAMBER_DEVELOPMENT	149	0.431735	1.61854	0.00122191	0.0159686	0.0130907	4720	tags=34%, list=18%, signal=28%	BMP5/GATA3/NOG/SFRP2/FZD1/SOX11/HAND2/NKX2-5/BMP7/TBX5/SHOX2/CITED2/NRG1/HEG1/TGFB2/HEY1/ISL1/CPE/GREB1L/NRP1/EDNRA/SOX4/JAG1/WNT2/CCN1/COL11A1/ROBO1/WNT5A/SLIT3/MKS1/FZD2/SMO/CNTRL/IGF1R/HEY2/TBX1/TNNC1/DNAH11/ADAMTS6/NRP2/SLIT2/FOXC1/GRHL2/PTK7/TP53/ZFPM2/PLXND1/RBPJ/SEMA3C/LMO4
GOBP_CELLULAR_HORMONE_METABOLIC_PROCESS	GOBP_CELLULAR_HORMONE_METABOLIC_PROCESS	113	-0.452962	-1.66979	0.00122787	0.0160058	0.0131213	2342	tags=22%, list=9%, signal=20%	CYP2S1/EDNRB/BCO1/DGAT2/HSD17B11/DHRS11/RETSAT/ADH1B/STARD3/DGAT1/CYP2C8/CYP2C18/CRABP2/RDH12/HSD17B2/CYP2C9/ALDH8A1/ADH4/CYP3A5/TTR/CYP2W1/UGT2B15/RDH8/CYP3A4/CYP1A1
GOBP_SENSORY_PERCEPTION	GOBP_SENSORY_PERCEPTION	365	0.34898	1.4515	0.00123988	0.0161216	0.0132161	3289	tags=21%, list=12%, signal=19%	PCDH15/SIX3/CALHM3/GFY/OPRK1/SLITRK6/ATP8A2/MYO3A/EFEMP1/WNT10B/CRYGD/UCHL1/CST4/CST1/SFRP5/NPY/EPYC/CST2/COL2A1/BEST2/TRPA1/CNTN5/GLRB/OR2W6P/SCN9A/TUB/NTSR1/LEF1/LRAT/ESPNL/SLC1A3/CCL3/COL4A3/VIP/PTGES/HMCN1/TMEM150C/ABCA4/REEP2/ADORA1/FAM161A/SERPINE2/VAX2/GJC1/PROK2/OR2B6/CDH23/NDN/BBS10/LAMC3/GRIK2/CLDN19/PIEZO2/COL11A1/TGFBI/PDE6G/RPE65/TACR1/KCND2/ADGRV1/P2RX7/NLGN2/RGS16/LUM/FZD2/PJVK/PRP…
GOBP_RESPONSE_TO_INORGANIC_SUBSTANCE	GOBP_RESPONSE_TO_INORGANIC_SUBSTANCE	462	-0.315272	-1.40064	0.00126934	0.0164631	0.0134961	2330	tags=12%, list=9%, signal=11%	EDNRB/NPTX1/HMOX1/ALOX15/KCNMA1/CPNE5/FOS/CEBPA/BAK1/EDN1/GIPR/RASAL1/ZC3H12A/GPR37L1/CHP2/HBA1/SYT8/KLF2/SLC40A1/ABAT/TFR2/SLC12A2/HBB/RIPK3/ASS1/NOS3/ATP7B/TFF1/ASCL1/HBA2/TH/SLC1A1/MT1G/SLC5A1/PDX1/MT1H/ARG1/SYT13/SMPD3/AOC1/FABP1/MTTP/ACER1/CYP2E1/APOA4/SLC30A10/SLC30A2/HMGCS2/DPEP1/CPS1/AQP2/OTC/APOB/FGA/CYP1A1/FGG
GOBP_LENS_DEVELOPMENT_IN_CAMERA_TYPE_EYE	GOBP_LENS_DEVELOPMENT_IN_CAMERA_TYPE_EYE	69	0.511675	1.70053	0.00128474	0.0166209	0.0136255	3087	tags=28%, list=12%, signal=24%	SIX3/SLITRK6/CRYGD/WNT5B/GATA3/SOX11/WNT7A/CITED2/SLC7A11/MAF/FGF2/VIM/ABI2/WNT2/WNT5A/GJA1/CRYAB/MEIS1/BFSP1
GOBP_POSITIVE_REGULATION_OF_WNT_SIGNALING_PATHWAY	GOBP_POSITIVE_REGULATION_OF_WNT_SIGNALING_PATHWAY	136	0.433023	1.60674	0.00133421	0.0172176	0.0141147	5170	tags=29%, list=19%, signal=24%	SFRP1/WNT10B/LGR6/WNT5B/LGR5/SFRP2/SFRP4/LEF1/SULF1/ROR2/ANKRD6/WNT3A/DACT1/DKK2/FGF2/SOX4/RSPO3/CAV1/TLR2/WNT5A/ADGRA2/CCN4/EGFR/YAP1/DISC1/NKD1/ZEB2/WNK2/DLX5/AMER1/PTK7/SULF2/ASPM/DAB2/RBPJ/TMEM9/RECK/COL1A1/DKK1/SPIN1
GOBP_REGULATION_OF_BODY_FLUID_LEVELS	GOBP_REGULATION_OF_BODY_FLUID_LEVELS	341	-0.338967	-1.45794	0.00133756	0.0172177	0.0141147	4126	tags=27%, list=15%, signal=23%	TFPI/FOXA2/SCNN1A/ADCY6/F3/ELOVL1/TMPRSS11F/DGKD/PAFAH2/CTSG/F2RL3/TXK/VDR/NPR1/TEC/ITPK1/XBP1/WFS1/EPHB2/STK39/AQP3/ABCA12/DGKQ/P2RY2/SRC/CLIC1/AQP1/XDH/FGF10/STAT5A/SLC29A2/F2RL1/LSR/CORO2B/ZBTB7B/SOCS2/OAS2/KRT16/PLA2G4A/EDNRB/PROS1/ALOX12/PRLR/SERPINA1/ADTRP/BLK/EDN1/SCUBE1/SERPINB2/PROCR/VEGFA/ALOXE3/CLDN4/MYO5B/ENPP4/SLC29A1/SPINK1/ABAT/PROZ/ALOX12B/F10/HBB/SERPIND1/PF4/NOS3/CEACAM1/AQP5/AT…
GOCC_BASOLATERAL_PLASMA_MEMBRANE	GOCC_BASOLATERAL_PLASMA_MEMBRANE	192	-0.388517	-1.56528	0.00136782	0.0175572	0.014393	3307	tags=29%, list=12%, signal=26%	AQP3/SLC39A14/SLC39A8/SLC8A2/DLG3/ST14/CNNM4/NOD2/AQP1/SLC29A2/ATP2C2/ABCC10/SLC9B2/CLDN7/SLC9A1/ERBB3/EPCAM/EZR/ATP12A/SLCO4C1/ABCC3/SLC26A7/MUC20/CA9/ATP1B1/SLC26A1/SLC40A1/RAB17/SLCO1B3/SLC4A4/SLC29A1/RHCG/HPGD/SLC12A2/AQP7/ABCC6/ATP7B/ERBB2/CEACAM5/VSIG1/SLC51B/HEPH/FOLR1/KCNQ1/RHBG/MYO1A/CDH16/MTTP/SLC39A5/ADRA2A/CDH17/SLC9A4/KCNJ16/OTOF/CA4/AQP2
GOBP_NEURON_DEATH	GOBP_NEURON_DEATH	317	0.361388	1.47234	0.00137085	0.0175572	0.014393	5518	tags=28%, list=21%, signal=23%	DCC/NGFR/PAK3/SCN2A/GDNF/CSF3/NPY/GATA3/NTF3/NGF/DPYSL4/EN2/FZD1/CD200/SNCA/CRLF1/NTRK2/DLX1/BNIP3/ANGPT1/WNT3A/CCL3/CX3CR1/SIX4/GHR/BCL2/FCGR2B/TGFB2/ADORA1/ISL1/SLC7A11/NRP1/TP63/SNCG/PRNP/GRIK2/DRAXIN/ITGB2/CLU/ENO2/ITGAM/WNT5A/EPHA7/STXBP1/C1QA/PCDHGC3/TGFB3/AXL/ADAM8/CIT/MSH2/SIX1/IL27RA/TYROBP/TFAP2A/EN1/PTPRZ1/APOE/SERPINF1/EPO/SRPK2/BDNF/MAPT/GBE1/FAS/ITGA1/F2R/ATN1/GCLC/EGLN3/TP53/GRIK5/…
GOBP_CELLULAR_SODIUM_ION_HOMEOSTASIS	GOBP_CELLULAR_SODIUM_ION_HOMEOSTASIS	20	-0.726238	-1.95588	0.00137416	0.0175572	0.014393	2533	tags=50%, list=10%, signal=45%	IL1A/SLC9A1/ATP12A/SCNN1D/ATP1B1/TMPRSS3/ATP1A2/SLC12A2/ATP4B/ATP4A
GOBP_CYTOPLASMIC_TRANSLATION	GOBP_CYTOPLASMIC_TRANSLATION	144	0.430127	1.60059	0.00139023	0.0177186	0.0145253	12672	tags=67%, list=48%, signal=35%	GSPT2/RBM24/RPL37/RPL35/PAIP1/RPL35A/RPL26/RPS6/RPS20/RPL7/DHX36/RPL7A/RPL13/YBX3/RPL12/RPLP1/RPS8/RPS5/RPS27/RPS27A/ZNF385A/RPS21/RPL11/RPL8/PABPC1/RPL23/RPL19/RPL37A/RPL38/RPS7/RPL23A/RPLP0P6/EIF4B/RPL4/EIF4A2/RPS23/RPL30/RPS15/HNRNPD/RPL26L1/RPS3/RPS16/DPH5/RPL5/RPL24/UNK/RPL31/RPL14/DPH6/RPS24/DPH7/RPL6/METTL3/RPL15/RPL36/YBX1/RPS3A/CNBP/RPL9/RPS14/RPS25/SLBP/EIF2D/RPL34/RPL32/RPL39/DENR/RPS2…
GOCC_CELL_PROJECTION_MEMBRANE	GOCC_CELL_PROJECTION_MEMBRANE	293	-0.349524	-1.49021	0.00139788	0.0177721	0.0145692	2599	tags=15%, list=10%, signal=14%	PSD4/KCNK1/DAGLA/SPTBN1/EPHA2/HIP1R/PTPRJ/TTYH1/RAB25/EZR/MUC20/TESC/GPR37L1/CA9/S100P/SLC12A2/FAM107A/CEACAM1/EPS8L1/ABCG2/PLA2G4F/AMN/SLC34A3/SLC5A1/EPS8L3/DPP4/KCNB1/FOLR1/ITLN1/ACE2/PTPRH/MTTP/CDHR5/SLC9A3/PDZK1/SLC7A9/UNC5A/CDHR2/SLC6A19/DPEP1/CA4/SLC28A2/CEACAM20/SLC26A3
GOBP_SENSORY_PERCEPTION_OF_LIGHT_STIMULUS	GOBP_SENSORY_PERCEPTION_OF_LIGHT_STIMULUS	136	0.431219	1.60005	0.00140874	0.017809	0.0145995	3038	tags=22%, list=11%, signal=20%	PCDH15/SIX3/SLITRK6/ATP8A2/MYO3A/EFEMP1/CRYGD/SFRP5/COL2A1/GLRB/LRAT/HMCN1/ABCA4/FAM161A/VAX2/GJC1/CDH23/BBS10/LAMC3/CLDN19/COL11A1/TGFBI/PDE6G/RPE65/ADGRV1/RGS16/LUM/PRPH2/SEMA5B/WHRN
GOBP_HIGH_DENSITY_LIPOPROTEIN_PARTICLE_REMODELING	GOBP_HIGH_DENSITY_LIPOPROTEIN_PARTICLE_REMODELING	16	-0.765832	-1.98541	0.00141129	0.017809	0.0145995	204	tags=38%, list=1%, signal=37%	APOM/LIPG/APOA4/APOC3/APOA2/APOA1
GOCC_TERTIARY_GRANULE_LUMEN	GOCC_TERTIARY_GRANULE_LUMEN	51	-0.56218	-1.82844	0.00141304	0.017809	0.0145995	3103	tags=33%, list=12%, signal=30%	CANT1/QSOX1/CTSS/CSTB/FOLR3/ORM1/CRISP3/LTF/HBB/LRG1/CXCL1/FLG2/CDA/PRSS3/PPBP/OLFM4/LYZ
GOBP_ORGANIC_ACID_CATABOLIC_PROCESS	GOBP_ORGANIC_ACID_CATABOLIC_PROCESS	215	-0.382597	-1.56817	0.00141529	0.017809	0.0145995	4383	tags=24%, list=16%, signal=20%	SCP2/ACACB/ACAA1/DDAH2/QPRT/ACOX1/ABCD1/ACADVL/PON1/PCK2/ABCD3/LPIN1/ABHD2/ASRGL1/PPARA/ACOX2/MFSD2A/HDC/XYLB/CRYM/TST/ETFDH/AMACR/RENBP/ACADS/DECR2/ADTRP/HAL/DDO/ASPA/IDO1/DDAH1/CARNS1/LDHD/ABAT/ACAA2/NOS3/PIPOX/GPT/ARG1/CYP4F12/ALDH8A1/HGD/FTCD/FABP1/NOS2/CYP2W1/PCK1/OTC/SULT2A1/CYP4F2
GOBP_MICROVILLUS_ORGANIZATION	GOBP_MICROVILLUS_ORGANIZATION	30	-0.650502	-1.88177	0.00141808	0.017809	0.0145995	2756	tags=37%, list=10%, signal=33%	GLDN/RAP1GAP/TNIK/EZR/ATP8B1/PLS1/VIL1/USH1C/MYO1A/CDHR5/CDHR2
GOBP_ACUTE_INFLAMMATORY_RESPONSE	GOBP_ACUTE_INFLAMMATORY_RESPONSE	97	-0.473939	-1.72525	0.00143251	0.0179253	0.0146948	2330	tags=26%, list=9%, signal=24%	IL1A/EDNRB/IL6R/SERPINA1/C2CD4B/ORM1/SAA2/SERPINA3/C2CD4A/TNF/TFR2/ASS1/KLKB1/AHSG/CREB3L3/TNFRSF11A/VNN1/REG3A/F2/ADRA2A/NLRP6/ORM2/LBP/APOA2/CRP
GOMF_HISTONE_BINDING	GOMF_HISTONE_BINDING	226	0.387204	1.5365	0.0014343	0.0179253	0.0146948	12279	tags=64%, list=46%, signal=35%	CTCFL/TSPYL6/USP51/LEF1/SNCA/SAMD11/CBX2/NAP1L1/PYGO1/CBX5/TSPY26P/PHC1/NAP1L3/YEATS2/NCAPD2/CBX1/SMARCA2/L3MBTL4/CKS2/PHF19/ING4/PTMS/UHRF2/MCM2/KDM5A/APBB1/HJURP/SPIN2B/PHF10/CD1D/NAP1L2/PHF2/MSH6/RBBP4/MORC4/ATAD2/BRD3/L3MBTL3/SPIN1/MBTD1/RNF168/WDR5/SET/SCMH1/WDR5B/UHRF1/L3MBTL1/AASS/NASP/TSPYL4/SAMD1/ANP32B/CKS1B/CHAF1B/HAT1/RAG1/KAT6B/SPIN3/NPM1/PHIP/TNKS/PHC3/CBX3/ZCWPW1/ASF1A/PTMA/CBX8/AN…
GOBP_MESENCHYMAL_CELL_PROLIFERATION	GOBP_MESENCHYMAL_CELL_PROLIFERATION	40	0.585748	1.77677	0.0014398	0.0179504	0.0147154	5741	tags=50%, list=22%, signal=39%	FGF4/PRRX1/HAND2/NFIB/BMP7/SHOX2/FGF7/DCHS2/IRS2/SIX2/WNT2/WNT5A/SMO/TBX1/SIX1/DCHS1/ZEB1/FGFR2/CHRD/PDGFA
GOBP_DNA_RECOMBINATION	GOBP_DNA_RECOMBINATION	286	0.367209	1.48803	0.00146484	0.0182185	0.0149352	9373	tags=48%, list=35%, signal=31%	TEX11/USP51/LEF1/TNFSF4/RAD51AP1/H1-3/GINS2/MCMDC2/FOXP3/CD28/KDM4D/H1-5/H1-4/IL7R/RECQL/ZNF365/MCM4/RHNO1/IGHMBP2/EME1/MSH2/BCL6/IL27RA/MEIOB/MCM2/PTPRC/HMGB3/NUCKS1/TRIP13/OOEP/RMI1/PRKDC/H1-10/DMC1/RAD51C/RADX/H1-2/MCM8/MSH6/RAD52/CHEK1/BRCA2/UNG/NSD2/MCM7/FANCD2/SHOC1/HMGB2/CCNB1IP1/ZRANB3/C11orf80/CDC7/RECQL4/MCM6/MBTD1/THOC1/RNF168/RBBP8/TCF7/RPA3/SWI5/MAD2L2/GINS4/POLB/RAD21/ERCC4/HMGB1/SY…
GOBP_PHAGOCYTOSIS_RECOGNITION	GOBP_PHAGOCYTOSIS_RECOGNITION	89	-0.485352	-1.74105	0.00147466	0.0182965	0.0149991	2939	tags=33%, list=11%, signal=29%	IGHV3-74/IGHV3-13/IGHV1-18/IGLL1/MYO18A/IGHV4-4/IGHA2/IGHE/IGHV2-26/IGHV3-53/IGHV7-81/IGLC3/C4B/SFTPA1/IGHA1/IGHV3-21/C4BPB/IGHV6-1/IGHV1-69-2/IGHV3-64D/IGHV3-30/IGHV2-70/IGHV2-70D/IGHV3-35/IGHV5-10-1/IGHV3-20/LBP/CRP/IGHD
GOBP_MYOTUBE_DIFFERENTIATION	GOBP_MYOTUBE_DIFFERENTIATION	101	0.469659	1.66326	0.00148772	0.0184035	0.0150869	4408	tags=29%, list=17%, signal=24%	KEL/ACTA1/ADGRB1/WNT10B/SCGB3A1/DNER/NKX2-5/SHOX2/CXCL9/SIX4/BCL2/NOS1/RBM24/MYEF2/BHLHE41/MMP14/SMO/CAV2/ADAMTS5/TMEM119/CD9/TBX1/SIX1/CXCL10/CYP26B1/BDNF/PLPP7/ADAM12/ADAMTS15
GOBP_ORGANIC_HYDROXY_COMPOUND_TRANSPORT	GOBP_ORGANIC_HYDROXY_COMPOUND_TRANSPORT	226	-0.368151	-1.5163	0.00149044	0.0184035	0.0150869	2217	tags=16%, list=8%, signal=15%	APOM/OSBPL7/SLC6A4/ABCC3/SOAT2/SLC22A3/ATP8B1/SYT8/GAL/SLC10A5/SLCO1B3/LIPG/GRAMD1B/ABAT/ABCG5/STARD3/AQP7/CEACAM1/PLA2G10/SLC5A1/TSPO2/SYT13/ABCG8/KCNB1/SLC51B/KCNQ1/CHGA/MTTP/NR0B2/ADRA2A/APOA4/GHRL/AQP2/APOC3/APOA2/APOA1/APOB
GOMF_NUCLEAR_RECEPTOR_ACTIVITY	GOMF_NUCLEAR_RECEPTOR_ACTIVITY	49	-0.562481	-1.81757	0.00150937	0.0185866	0.015237	3761	tags=31%, list=14%, signal=26%	ESRRA/VDR/PPARA/NR3C2/PPARG/THRB/NR4A1/NR5A2/NR1H4/ESRRG/RORC/HNF4G/HNF4A/NR1I2/NR5A1
GOBP_COLUMNAR_CUBOIDAL_EPITHELIAL_CELL_DEVELOPMENT	GOBP_COLUMNAR_CUBOIDAL_EPITHELIAL_CELL_DEVELOPMENT	41	0.585757	1.7888	0.00151249	0.0185866	0.015237	2887	tags=32%, list=11%, signal=28%	INSM1/BMP5/NKX2-2/NKX3-2/CDK6/RARB/DLL1/CDH2/WNT5A/NKX6-1/YAP1/RFX3/SMO
GOBP_PHAGOCYTOSIS	GOBP_PHAGOCYTOSIS	277	-0.348538	-1.47723	0.00151977	0.018595	0.0152438	3097	tags=18%, list=12%, signal=16%	CLCN3/SRC/RAB20/PRKCG/IGHV3-74/NOD2/ANXA11/IGHV3-13/IGHV1-18/MYD88/IGLL1/F2RL1/MYO18A/IGHV4-4/IRF8/PTPRJ/ALOX15/ANXA3/IGHA2/IGHE/IGHV2-26/XKR6/IGHV3-53/IGHV7-81/MST1R/IGLC3/TNF/C4B/IL2RG/SFTPA1/IGHA1/IGHV3-21/C4A/C4BPB/AHSG/XKR9/IGHV6-1/IGHV1-69-2/IGHV3-64D/IGHV3-30/IGHV2-70/IGHV2-70D/IGHV3-35/OLFM4/IGHV5-10-1/IGHV3-20/LBP/APOA2/APOA1/CRP/IGHD
GOBP_PHOSPHOLIPID_TRANSPORT	GOBP_PHOSPHOLIPID_TRANSPORT	89	-0.484278	-1.7372	0.00152039	0.018595	0.0152438	1687	tags=31%, list=6%, signal=30%	SCP2/ATP11A/CPTP/PRELID3B/TMEM41B/PLSCR2/C2CD2L/GLTPD2/TMEM30B/ABCA12/MFSD2A/ATP8B3/GLTP/ATP8A1/XKR6/ATP8B1/ANO9/ATG9B/PLA2G10/ABCG8/XKR9/ATP10B/MTTP/PRAP1/APOA4/APOC3/APOA2/APOA1
GOBP_REGULATION_OF_OSSIFICATION	GOBP_REGULATION_OF_OSSIFICATION	107	0.464189	1.66386	0.00156082	0.0190442	0.0156121	5302	tags=42%, list=20%, signal=34%	SFRP1/WNT10B/KREMEN2/SOST/SOX11/COMP/GREM1/BMP7/CCL3/BMPR1B/BCL2/TGFB2/KREMEN1/DDR2/OMD/PTN/MGP/SIX2/CCN1/WNT5A/LTBP3/TACR1/ADGRV1/TGFB3/ANKH/P2RX7/GJA1/TMEM119/RFLNB/RUNX2/TWIST1/PTGER4/ALOX5/INTU/TFAP2A/ACVR2B/CYP27B1/LRP4/CCR1/RBPJ/SRGN/OXT/DKK1/FAM20C/CHSY1
GOBP_BICARBONATE_TRANSPORT	GOBP_BICARBONATE_TRANSPORT	21	-0.697963	-1.89378	0.00157442	0.0191647	0.0157109	1860	tags=33%, list=7%, signal=31%	SLC26A7/SLC4A8/SLC26A1/SLC4A4/SLC26A9/CA4/SLC26A3
GOBP_RESPIRATORY_SYSTEM_PROCESS	GOBP_RESPIRATORY_SYSTEM_PROCESS	31	0.638475	1.83737	0.00157989	0.0191859	0.0157283	5081	tags=52%, list=19%, signal=42%	ECEL1/NLGN1/CCBE1/TCF15/TSHZ3/ADORA1/NDN/CFAP43/JAG2/TLX3/NLGN2/PBX3/TNNC1/HOXA5/GAA/SPAG16
GOBP_VITAMIN_METABOLIC_PROCESS	GOBP_VITAMIN_METABOLIC_PROCESS	103	-0.457731	-1.67309	0.0015899	0.0192621	0.0157907	932	tags=14%, list=4%, signal=13%	TPK1/AMN/SLC52A3/CYP4F12/FOLR1/VNN1/RBP2/CYP2W1/SLC19A3/GC/CBLIF/CYP4F2/CYP3A4/CYP1A1
GOBP_REGULATION_OF_STEROL_TRANSPORT	GOBP_REGULATION_OF_STEROL_TRANSPORT	60	-0.522345	-1.76329	0.00159987	0.0193374	0.0158524	1356	tags=13%, list=5%, signal=13%	LIPG/ABCG5/PLA2G10/ABCG8/APOA4/APOC3/APOA2/APOA1
GOBP_PARASYMPATHETIC_NERVOUS_SYSTEM_DEVELOPMENT	GOBP_PARASYMPATHETIC_NERVOUS_SYSTEM_DEVELOPMENT	16	0.747836	1.84058	0.00161646	0.0194922	0.0159793	3636	tags=69%, list=14%, signal=59%	GDNF/SEMA3A/NRP1/PLXNA4/ACKR3/HOXB2/TBX1/SIX1/TFAP2A/NAV2/NRP2
GOBP_NEGATIVE_REGULATION_OF_STEROL_TRANSPORT	GOBP_NEGATIVE_REGULATION_OF_STEROL_TRANSPORT	16	-0.760516	-1.97163	0.00164473	0.0197867	0.0162208	1206	tags=31%, list=5%, signal=30%	ABCG5/PLA2G10/ABCG8/APOC3/APOA2
GOMF_LIPID_TRANSPORTER_ACTIVITY	GOMF_LIPID_TRANSPORTER_ACTIVITY	141	-0.435871	-1.68471	0.00166156	0.0199426	0.0163486	2217	tags=18%, list=8%, signal=16%	APOM/OSBPL7/ATP8A1/ABCC3/ATP8B1/ANO9/SLC10A5/SLCO1B3/GRAMD1B/SFTPA1/ABCG5/STARD3/ATG9B/CEACAM1/SPNS2/ABCG8/SLC51B/ATP10B/FABP1/MTTP/APOA4/FABP2/APOA2/APOA1/APOB
GOBP_REGULATION_OF_NEUROBLAST_PROLIFERATION	GOBP_REGULATION_OF_NEUROBLAST_PROLIFERATION	27	0.648854	1.80837	0.00167371	0.0199955	0.016392	5399	tags=52%, list=20%, signal=41%	SOX10/SIX3/VAX1/DMRTA2/CX3CR1/PTN/VEGFC/GLI3/DISC1/SMO/ASPM/TP53/CX3CL1/SMARCD3
GOBP_MYOTUBE_CELL_DEVELOPMENT	GOBP_MYOTUBE_CELL_DEVELOPMENT	31	0.637197	1.83369	0.00167374	0.0199955	0.016392	3243	tags=29%, list=12%, signal=26%	KEL/ACTA1/WNT10B/DNER/SHOX2/BCL2/SMO/CAV2/SIX1
GOBP_REGULATION_OF_WOUND_HEALING	GOBP_REGULATION_OF_WOUND_HEALING	119	-0.429813	-1.61311	0.00168231	0.0200514	0.0164378	2232	tags=24%, list=8%, signal=22%	PROS1/ALOX12/ADTRP/DUOX1/EDN1/SERPINB2/INSL3/OCLN/CLDN4/TNF/ENPP4/ABAT/CLDN3/SLC12A2/NOS3/CEACAM1/VIL1/KLKB1/REG3A/VTN/F7/TSPAN8/F2/ADRA2A/DUOX2/APOH/FGA/FGG
GOMF_SULFUR_COMPOUND_BINDING	GOMF_SULFUR_COMPOUND_BINDING	233	0.377954	1.51169	0.00169983	0.0201755	0.0165395	3773	tags=29%, list=14%, signal=25%	TKTL1/COL23A1/SFRP1/CCN5/LGR6/CEL/SOST/FGFR1/THBS4/GSTM2/RTN4RL1/CXCL6/FGF4/SMOC1/FN1/SMOC2/CCL7/POSTN/FGF1/COMP/CCL8/LTBP2/PLA2G2D/BMP7/PTGES/DPYSL3/COL5A1/ADAMTS3/PTCH1/CHST15/EFEMP2/GSTM1/SERPINE2/LPL/FGF7/HS3ST5/NRP1/ACBD7/PTPRS/PTN/FGF2/ANOS1/FST/RSPO3/FBN1/CCN1/PCOLCE2/COL11A1/BMT2/FSTL1/THBS2/SLIT3/CCN4/LAMC2/PCOLCE/ADAMTS5/CCDC80/ADA2/CXCL10/GAL3ST4/PRELP/NAV2/NRP2/APOE/GSTM3/ITGA2/ANXA6/…
GOBP_NEGATIVE_REGULATION_OF_CARTILAGE_DEVELOPMENT	GOBP_NEGATIVE_REGULATION_OF_CARTILAGE_DEVELOPMENT	25	0.662176	1.82096	0.00170264	0.0201755	0.0165395	3289	tags=48%, list=12%, signal=42%	EFEMP1/NKX3-2/NOG/ADAMTS12/GREM1/RARB/WNT9A/FRZB/LTBP3/CCN4/RFLNB/SNAI2
GOCC_POSTSYNAPTIC_SPECIALIZATION_MEMBRANE	GOCC_POSTSYNAPTIC_SPECIALIZATION_MEMBRANE	80	0.489732	1.65884	0.00170447	0.0201755	0.0165395	3515	tags=36%, list=13%, signal=32%	DCC/NLGN1/CEL/GABRA2/PTPRO/CACNG4/EFNB3/SHISA9/NLGN4Y/ADAM22/ADCY1/CNIH2/EPHA4/RGS7BP/SYNDIG1/AKAP9/PTPRS/CDH2/NLGN4X/EPHA7/KCND2/LIN7A/PLPPR4/NLGN2/PRRT1/CLSTN2/SLITRK3/RGS9/NRCAM
GOMF_CHOLESTEROL_BINDING	GOMF_CHOLESTEROL_BINDING	47	-0.583433	-1.88564	0.00171355	0.0202364	0.0165894	2185	tags=21%, list=8%, signal=20%	OSBPL7/SOAT2/SULT2B1/GRAMD1B/STARD3/TSPO2/APOA4/APOC3/APOA2/APOA1
GOBP_ARGININE_METABOLIC_PROCESS	GOBP_ARGININE_METABOLIC_PROCESS	17	-0.753237	-1.99156	0.00174481	0.0205042	0.016809	1718	tags=59%, list=6%, signal=55%	NAGS/SLC39A8/ASL/DDAH1/AGMAT/ASS1/NOS3/ARG1/NOS2/OTC
GOBP_NEURAL_CREST_CELL_MIGRATION	GOBP_NEURAL_CREST_CELL_MIGRATION	58	0.533478	1.7171	0.00174818	0.0205042	0.016809	3755	tags=36%, list=14%, signal=31%	SOX10/GBX2/FGF19/SEMA3D/SEMA3E/GDNF/FN1/HAND2/BMP7/SEMA3A/ISL1/NRP1/EDNRA/PITX2/SEMA6C/SMO/SEMA5B/TBX1/TWIST1/NRP2/ANXA6
GOMF_CORECEPTOR_ACTIVITY	GOMF_CORECEPTOR_ACTIVITY	43	0.586695	1.80473	0.00174818	0.0205042	0.016809	5275	tags=49%, list=20%, signal=39%	NGFR/ROR2/CCR8/NRP1/CD86/GPC6/CD28/ACKR3/CD80/CSPG4/CD4/LY96/PTK7/GPC4/ITGA4/CCR5/CD8B/ITGAV/RECK/RYK/LRP6
GOCC_TERMINAL_BOUTON	GOCC_TERMINAL_BOUTON	41	0.580943	1.7741	0.00176161	0.0206148	0.0168996	1917	tags=29%, list=7%, signal=27%	GHRH/SLC18A1/TNN/NPY/SCGN/NTSR1/NTRK2/ADORA1/GRIN1/CPLX2/PRNP/GRIK2
GOBP_COGNITION	GOBP_COGNITION	246	0.372178	1.50343	0.0018023	0.0210431	0.0172508	5508	tags=29%, list=21%, signal=23%	NEUROD2/OPRK1/LHX8/CUX2/NPTX2/SCN2A/SNAP25/NTF3/C1QL1/NGF/NRXN2/JPH3/S100B/NDRG4/ADCY8/OXTR/NTSR1/ST3GAL4/NLGN4Y/NTRK2/RASGRF1/ADCY1/CX3CR1/VIP/FOXO6/CCL11/ADORA1/GRIN1/SLC7A11/PTN/PRNP/KCNK10/CAMK4/CHST10/NLGN4X/TLR2/BRSK1/TACR1/SYT11/EGFR/PRRT1/BCHE/PLK2/MME/PAK5/TUSC3/SLC1A4/DNAH11/VLDLR/EN1/PTPRZ1/APOE/SERPINF1/BDNF/MAPT/CBR3/GPR155/CNR1/C12orf57/CHL1/OXT/DKK1/TTC8/PLCB1/LILRB2/NFATC4/PAIP2/I…
GOBP_EMBRYONIC_CRANIAL_SKELETON_MORPHOGENESIS	GOBP_EMBRYONIC_CRANIAL_SKELETON_MORPHOGENESIS	43	0.585953	1.80244	0.00181117	0.0210989	0.0172965	4163	tags=44%, list=16%, signal=37%	CHST11/PRRX1/PDGFRA/SIX4/MMP16/DLX2/SIX2/GLI3/MMP14/TULP3/WDR19/TGFB3/TBX1/SIX1/RUNX2/TWIST1/TFAP2A/GRHL2/SMAD2
GOBP_RESPONSE_TO_ZINC_ION	GOBP_RESPONSE_TO_ZINC_ION	45	-0.58062	-1.85536	0.00181836	0.0211247	0.0173177	1091	tags=20%, list=4%, signal=19%	ASS1/TH/MT1G/MT1H/ARG1/SLC30A10/SLC30A2/CPS1/OTC
GOBP_EAR_MORPHOGENESIS	GOBP_EAR_MORPHOGENESIS	105	0.464597	1.66239	0.00182159	0.0211247	0.0173177	4138	tags=37%, list=16%, signal=31%	SLITRK6/GBX2/ATP8A2/MYO3A/ZIC1/NKX3-2/COL2A1/GATA3/ATOH1/NOG/PRRX1/ROR2/HMX3/WNT3A/CTHRC1/SIX4/CDH23/FRZB/EDNRA/GSC/GATA2/SIX2/DLX6/COL11A1/CEP290/WNT5A/WDR19/FZD2/WHRN/TBX1/SIX1/FZD6/TWIST1/FOXI1/TFAP2A/DLX5/WDPCP/PTK7/MAFB
GOBP_MUSCLE_CELL_DEVELOPMENT	GOBP_MUSCLE_CELL_DEVELOPMENT	149	0.422749	1.58485	0.00183076	0.0211833	0.0173657	3402	tags=20%, list=13%, signal=18%	KEL/ACTA1/WNT10B/UCHL1/FHOD3/ANKRD1/RGS4/DNER/COMP/NKX2-5/MEGF10/TBX5/SHOX2/PDGFRA/SIX4/BCL2/EFEMP2/ISL1/ALPK3/WFIKKN1/EDNRA/OBSL1/LOX/SMO/CAV2/PDGFRB/HEY2/SIX1/SGCD/BVES
GOBP_GLIOGENESIS	GOBP_GLIOGENESIS	252	0.384033	1.55528	0.0018597	0.02147	0.0176007	3965	tags=25%, list=15%, signal=21%	SOX10/POU3F2/NKX2-2/ATOH1/NOG/DAB1/CDK5R2/DNER/SOX11/PHGDH/LEF1/NFIB/ROR2/NTRK2/DLX1/BNIP3/CCL3/CDK6/CX3CR1/ID4/NRG1/EPHA4/TGFB2/LAMB1/SERPINE2/TAL1/NDN/TP73/PTN/FGF2/CNTN1/SOX6/SOX4/DLL1/LAMC3/CDH2/VIM/CLU/DLX2/MXRA8/CSF1R/GLI3/MMP14/TENM4/TLR2/GAP43/NKX6-1/C1QA/ZNF365/CSPG4/DISC1/SMO/P2RY12/CD9/TRPC4/BMERB1/SRGAP2C/NRROS/PTPRZ1/DUSP15/MAPT/E2F1
GOBP_REGULATION_OF_STEM_CELL_DIFFERENTIATION	GOBP_REGULATION_OF_STEM_CELL_DIFFERENTIATION	60	0.518539	1.68537	0.00186424	0.0214742	0.0176041	4186	tags=37%, list=16%, signal=31%	GDNF/TCF15/NKX2-5/OSM/WNT3A/TBX5/CDK6/PDGFRA/TGFB2/RBM24/PTN/SOX6/PRICKLE1/LBH/JAG1/LTBP3/YAP1/HOXB4/SLC4A11/FOXC1/PRKDC/NUDT21
GOBP_SALIVARY_GLAND_DEVELOPMENT	GOBP_SALIVARY_GLAND_DEVELOPMENT	34	0.621956	1.81403	0.00197881	0.0227382	0.0186404	5837	tags=62%, list=22%, signal=48%	EDAR/LAMA1/HGF/NFIB/BMP7/SEMA3A/PLXNA1/TGFB2/FGF7/NRP1/TGFB3/EGFR/SNAI2/TWSG1/LAMA5/PLXND1/SEMA3C/NTN4/FGFR2/PDGFA/POLB
GOBP_GLYCEROLIPID_BIOSYNTHETIC_PROCESS	GOBP_GLYCEROLIPID_BIOSYNTHETIC_PROCESS	236	-0.367503	-1.51997	0.0019847	0.0227382	0.0186404	3937	tags=18%, list=15%, signal=16%	FITM2/GK/DGKD/SLA2/PCK2/LPIN1/SOCS6/PIK3C2B/INPP1/ANG/AGPAT2/PI4KAP2/SYNJ2/DGKQ/PNPLA2/MFSD2A/SLC44A3/LPCAT4/ITPKC/SOCS2/PLCE1/PLA2G4A/ALOX15/DGAT2/ITPKA/INPP5J/CDS1/GPAT3/NR1H4/IP6K3/PI4KAP1/DGAT1/HTR2B/MOGAT3/PIP5K1B/PGAP3/LIPH/SLC44A4/MOGAT2/MOGAT1/PCK1/APOA2/APOA1
GOBP_ANION_TRANSMEMBRANE_TRANSPORT	GOBP_ANION_TRANSMEMBRANE_TRANSPORT	188	-0.382993	-1.53928	0.00198929	0.0227382	0.0186404	1860	tags=17%, list=7%, signal=16%	SLC26A7/SLC43A1/CLCN1/SLC4A8/ANO9/GABRB3/SLC23A1/SLC26A1/TNF/SLC66A1L/SLC4A4/SLC9A2/GABRD/ATP1A2/SLC26A9/SLC12A2/GABRP/ANO5/SLC6A20/SLC37A1/SLC1A1/SLC5A1/TSPO2/SLC5A5/FOLR1/SLC1A7/ACE2/SLC44A4/SLC9A3/SLC9A4/SLC13A2/SLC26A3
GOBP_WALKING_BEHAVIOR	GOBP_WALKING_BEHAVIOR	23	0.686859	1.84519	0.00199164	0.0227382	0.0186404	1324	tags=30%, list=5%, signal=29%	UCHL1/ZIC1/DAB1/GLRB/DMRT3/EFNB3/EPHA4
GOBP_FOREBRAIN_NEURON_DEVELOPMENT	GOBP_FOREBRAIN_NEURON_DEVELOPMENT	20	0.694786	1.82604	0.00200574	0.0228305	0.018716	3636	tags=40%, list=14%, signal=35%	LHX8/GBX2/NHLH2/SEMA3A/NRP1/DCLK2/DISC1/NRP2
GOBP_CELLULAR_KETONE_METABOLIC_PROCESS	GOBP_CELLULAR_KETONE_METABOLIC_PROCESS	174	-0.393997	-1.57238	0.00200859	0.0228305	0.018716	2392	tags=14%, list=9%, signal=13%	INSIG1/EDNRB/SLC45A3/DGAT2/PDK4/FGFR4/IDO1/NR1H4/MLXIPL/STARD3/CEACAM1/CYP4F12/HSD11B2/SULT1C4/ALDH8A1/ADH4/FABP1/MALRD1/APOA4/CYP2B6/GPD1/CYP4F2/APOC3/APOA1
GOBP_MONOCARBOXYLIC_ACID_TRANSPORT	GOBP_MONOCARBOXYLIC_ACID_TRANSPORT	93	-0.469919	-1.70548	0.00201332	0.0228339	0.0187188	2533	tags=27%, list=10%, signal=24%	IL1A/SLC6A12/PLA2G4A/ABCC3/EDN1/SLC22A3/ATP8B1/TNF/SLC16A9/SLC10A5/SLCO1B3/PLA2G2E/PLA2G2F/CEACAM1/ABCG2/PLA2G10/PLA2G4F/TSPO2/SLC51B/TNFRSF11A/NR0B2/PLA2G12B/NMUR2/NOS2/PLA2G2A
GOBP_REGULATION_OF_NEURON_PROJECTION_REGENERATION	GOBP_REGULATION_OF_NEURON_PROJECTION_REGENERATION	29	0.626938	1.76979	0.00204205	0.0230484	0.0188947	1735	tags=31%, list=7%, signal=29%	HGF/RTN4RL1/PRRX1/KIAA0319/SPP1/EPHA4/KREMEN1/PTPRS/PTN
GOMF_ACYLGLYCEROL_O_ACYLTRANSFERASE_ACTIVITY	GOMF_ACYLGLYCEROL_O_ACYLTRANSFERASE_ACTIVITY	27	-0.647932	-1.83386	0.00204334	0.0230484	0.0188947	3213	tags=37%, list=12%, signal=33%	MBOAT1/AGPAT2/PNPLA2/LPCAT4/DGAT2/GPAT3/DGAT1/MOGAT3/MOGAT2/MOGAT1
GOCC_ENDOCYTIC_VESICLE_LUMEN	GOCC_ENDOCYTIC_VESICLE_LUMEN	21	-0.693436	-1.8815	0.00204567	0.0230484	0.0188947	1590	tags=38%, list=6%, signal=36%	HPX/HBA1/LTF/HBB/HBA2/SCGB3A2/APOA1/APOB
GOCC_CILIARY_BASAL_BODY	GOCC_CILIARY_BASAL_BODY	144	0.419611	1.56146	0.00206922	0.0232629	0.0190705	8158	tags=49%, list=31%, signal=34%	DZIP1/SAXO2/LCA5/FAM161A/KIF7/MLF1/CIBAR1/CEP290/CCDC88A/NPHP4/MKS1/DISC1/ERC1/EVC/WHRN/IFT80/IFT81/NEDD1/SPACA9/INTU/PKD2/CETN3/CENPF/EFHC2/RTTN/DZIP1L/CEP78/WDR35/RPGRIP1L/CENPJ/TTBK2/ODF2L/TTC8/ARMC9/PIFO/TTC26/RILPL1/IFT52/CEP19/SPATA7/RAB28/CFAP20/CEP131/GAS8/CEP41/KIF17/CAMSAP2/DLG5/BBS2/GLE1/AGBL2/SSX2IP/IFT140/SSNA1/IFT122/BBOF1/TTLL4/CDC45/DYNC2I2/TTLL1/TTLL11/RABL2B/CEP250/CCDC113/CCDC6…
GOCC_EXTERNAL_SIDE_OF_PLASMA_MEMBRANE	GOCC_EXTERNAL_SIDE_OF_PLASMA_MEMBRANE	385	-0.32054	-1.40032	0.00209073	0.0234535	0.0192267	2368	tags=17%, list=9%, signal=15%	CXCL12/NCAM1/IL6R/HLA-F/CD79A/FCGRT/PRLR/IGHA2/HLA-H/AZGP1/FCER2/IGHE/CCR10/TNFRSF14/IGHV2-26/FOLR3/ANPEP/SCUBE1/VTCN1/IGHV3-53/BTNL9/IGHV7-81/ACKR4/RAET1G/IGLC3/TNF/IL2RG/F10/TFR2/ASGR1/IGHA1/IGHV3-21/CCRL2/GP2/CD22/ABCG2/CD244/CEACAM5/SERPINA5/ENPP3/RAET1E/LY6G6C/FOLR1/IGHV6-1/IGHV1-69-2/TNFRSF11A/CNTFR/IGHV3-64D/IGHV3-30/F2/IGHV2-70/ASGR2/HHLA2/IGHV2-70D/IGHV3-35/IGHV5-10-1/IGHV3-20/MUC17/CA4/…
GOBP_DNA_REPLICATION_DEPENDENT_CHROMATIN_ORGANIZATION	GOBP_DNA_REPLICATION_DEPENDENT_CHROMATIN_ORGANIZATION	27	0.641062	1.78666	0.0021519	0.0240873	0.0197463	6585	tags=70%, list=25%, signal=53%	H4C6/H3C2/H4C5/H3C1/H3C8/H4C4/H3C7/H4C2/H3C12/H4-16/H4C3/H4C12/H3C11/RBBP4/H4C8/NASP/CHAF1A/CHAF1B/HAT1
GOBP_CENTRAL_NERVOUS_SYSTEM_PROJECTION_NEURON_AXONOGENESIS	GOBP_CENTRAL_NERVOUS_SYSTEM_PROJECTION_NEURON_AXONOGENESIS	26	0.646589	1.79078	0.00215765	0.0240992	0.0197561	6666	tags=65%, list=25%, signal=49%	DCC/GLI2/EPHB6/NFIB/CDH11/DCLK1/EPHA4/PLXNA4/DRAXIN/SPTBN4/SLIT2/C12orf57/SCN1B/MYCBP2/NR2E1/NIN/CHRNB2
GOCC_SITE_OF_POLARIZED_GROWTH	GOCC_SITE_OF_POLARIZED_GROWTH	151	0.416459	1.56467	0.0021652	0.0241312	0.0197823	5955	tags=30%, list=22%, signal=24%	DCC/NGFR/SNAP25/PTPRO/MAP2/CDK5R2/TENM2/SNCA/STMN2/RASGRF1/LAMP5/OLFM1/TSHZ3/DPYSL3/EPHA4/PTCH1/PTPRS/STMN3/FEZ1/ENO2/GAP43/FLRT3/DISC1/HAP1/IGHMBP2/WHRN/BASP1/APBB1/MAPT/TIAM2/AUTS2/ITGA4/FXR1/CNR1/FSCN1/DBN1/MAP3K12/THY1/MAP1B/FKBP4/RAC3/FGF13/PTBP2/MYO5A/APBB2/PPP1R9B
GOBP_METENCEPHALON_DEVELOPMENT	GOBP_METENCEPHALON_DEVELOPMENT	94	0.476512	1.66275	0.00217237	0.0241588	0.0198049	5092	tags=33%, list=19%, signal=27%	NEUROD2/SEZ6/GBX2/DAB1/GLI2/CDK5R2/SSTR2/WNT7A/GLI1/BCL2/FCGR2B/SERPINE2/AIF1/CNTN1/DLL1/ATRN/NLGN4X/ZNF365/HAP1/SMO/WHRN/IGF1R/NANOS1/EN1/AGTPBP1/FOXC1/TP53/RPGRIP1L/TTBK2/SEMA4C/RORA
GOBP_REGULATION_OF_DENDRITE_DEVELOPMENT	GOBP_REGULATION_OF_DENDRITE_DEVELOPMENT	87	0.478836	1.64994	0.00217769	0.0241658	0.0198107	2395	tags=21%, list=9%, signal=19%	DCC/SEZ6/CUX2/PAK3/BMP5/CAMK2B/KIAA0319/PTPRD/CHRNA3/LZTS1/BMP7/EPHA4/BCL11A/PTN/PACSIN1/CAMK1D/OBSL1/SDC2
GOBP_STEROL_TRANSPORT	GOBP_STEROL_TRANSPORT	110	-0.43874	-1.61939	0.00219336	0.0242873	0.0199103	1356	tags=15%, list=5%, signal=14%	APOM/OSBPL7/SOAT2/LIPG/GRAMD1B/ABCG5/STARD3/PLA2G10/TSPO2/ABCG8/MTTP/APOA4/APOC3/APOA2/APOA1/APOB
GOMF_PROTEOGLYCAN_BINDING	GOMF_PROTEOGLYCAN_BINDING	32	0.627395	1.81617	0.00226429	0.0250189	0.02051	5158	tags=59%, list=19%, signal=48%	COL2A1/FN1/COMP/PLA2G2D/COL5A1/LPL/PTPRS/FST/TNC/NID1/ADA2/APOE/ITGA2/PTPRC/SLIT2/CTSB/THBS1/CTSK/FGF20
GOBP_IMPORT_ACROSS_PLASMA_MEMBRANE	GOBP_IMPORT_ACROSS_PLASMA_MEMBRANE	141	-0.428929	-1.65788	0.00227433	0.025076	0.0205568	3226	tags=26%, list=12%, signal=23%	SLC39A14/SLC39A8/SLC8A2/KCNJ3/LRRC8E/SLC9C1/SLC39A4/SLC9A1/KCNJ11/TRPM4/ATP12A/SLC43A1/SCNN1D/ATP1B1/TNF/SLC9A2/ATP1A2/SLC12A2/ACSL5/SLC15A1/SLC6A20/SLC1A1/SLC5A1/KCNK5/TSPO2/FOLR1/KCNQ1/SLC6A14/ACE2/KCNE2/SLC39A5/SLC9A3/SLC9A4/KCNJ16/ATP4B/ATP4A
GOBP_REGULATION_OF_MYELOID_CELL_DIFFERENTIATION	GOBP_REGULATION_OF_MYELOID_CELL_DIFFERENTIATION	190	0.396198	1.53469	0.00230333	0.0253415	0.0207745	4545	tags=25%, list=17%, signal=21%	INHA/SFRP1/LRRC17/CSF3/H4C6/HOXA9/INHBA/H4C5/LEF1/ROR2/TNFAIP6/CCL3/CDK6/RHEX/LILRB4/HOXA7/DCSTAMP/H4C4/ZBTB46/TAL1/GATA2/CAMK4/H4C2/DLL1/H4-16/FBN1/JAG1/C1QC/SPI1/LOX/TNFSF11/CD4/MEIS1/H4C3/H4C12/TYROBP/FAXDC2/GPR68/HMGB3/PRKDC/MAFB/RUNX1/FSTL3/LILRB1/FAM210B/ZNF675/CCR1/HOXA5
GOMF_IRON_ION_BINDING	GOMF_IRON_ION_BINDING	125	-0.423097	-1.60398	0.00231551	0.0253934	0.020817	1764	tags=20%, list=7%, signal=19%	LCN2/HBA1/ALOXE3/LTF/ALOX12B/CYP4F22/CYP2C8/CYP2J2/CYP2C19/MIOX/CYP2C18/HBA2/TH/CYP4F12/FA2H/CYP2C9/HEPH/CYP2A13/CYP3A5/CYP2E1/CYP2W1/CYP2B6/CYP4F2/CYP3A4/CYP1A1
GOBP_NEGATIVE_REGULATION_OF_CELL_GROWTH	GOBP_NEGATIVE_REGULATION_OF_CELL_GROWTH	171	0.406626	1.56368	0.0023179	0.0253934	0.020817	2991	tags=22%, list=11%, signal=20%	DCC/SEMA3D/SEMA3E/SFRP1/SCGB3A1/RGS4/MAP2/SFRP2/FSTL4/KIAA0319/GNG4/INHBA/DCBLD2/SPP1/GREM1/WNT3A/OSGIN1/SEMA3A/BCL2/TGFB2/DCSTAMP/SERPINE2/BCL11A/FRZB/NRP1/PTPRS/DRAXIN/RERG/WNT5A/EPHA7/SMARCA2/SLIT3/GJA1/SEMA6C/SPART/ULK1/SEMA5B/CRYAB
GOBP_DIACYLGLYCEROL_METABOLIC_PROCESS	GOBP_DIACYLGLYCEROL_METABOLIC_PROCESS	24	-0.671345	-1.87524	0.00236186	0.0258199	0.0211667	3249	tags=42%, list=12%, signal=37%	ANG/DGKQ/PNPLA2/DAGLA/PLCE1/DGAT2/DGAT1/MOGAT2/MOGAT1/APOA2
GOCC_MICROBODY_LUMEN	GOCC_MICROBODY_LUMEN	45	-0.571684	-1.8268	0.00238541	0.0260222	0.0213325	4676	tags=33%, list=18%, signal=28%	ACOT4/SCP2/GSTK1/ACAA1/ACOX1/ABCD3/ACOX2/CRYM/EPHX2/AMACR/DDO/PIPOX/FABP1/NOS2/BAAT
GOBP_ANION_HOMEOSTASIS	GOBP_ANION_HOMEOSTASIS	29	-0.610462	-1.76451	0.00242683	0.0264181	0.021657	1913	tags=31%, list=7%, signal=29%	FGFR4/SLC12A2/ABCC6/SLC1A1/SLC34A3/KCNE3/KCNQ1/CPS1/OTC
GOBP_CARDIAC_SEPTUM_DEVELOPMENT	GOBP_CARDIAC_SEPTUM_DEVELOPMENT	99	0.457852	1.61671	0.0024518	0.0265865	0.0217951	5148	tags=39%, list=19%, signal=32%	BMP5/GATA3/NOG/FZD1/SOX11/NKX2-5/BMP7/TBX5/CITED2/HEG1/TGFB2/HEY1/ISL1/NRP1/SOX4/JAG1/CCN1/ROBO1/WNT5A/SLIT3/MKS1/FZD2/SMO/CNTRL/HEY2/TBX1/DNAH11/ADAMTS6/NRP2/SLIT2/PTK7/TP53/ZFPM2/PLXND1/RBPJ/SEMA3C/LMO4/NSD2/TGFBR1
GOBP_STEROID_ESTERIFICATION	GOBP_STEROID_ESTERIFICATION	16	-0.746282	-1.93473	0.00245263	0.0265865	0.0217951	204	tags=25%, list=1%, signal=25%	SOAT2/APOA4/APOA2/APOA1
GOCC_INTRINSIC_COMPONENT_OF_POSTSYNAPTIC_SPECIALIZATION_MEMBRANE	GOCC_INTRINSIC_COMPONENT_OF_POSTSYNAPTIC_SPECIALIZATION_MEMBRANE	53	0.539946	1.72056	0.00246001	0.0266105	0.0218148	3515	tags=43%, list=13%, signal=38%	DCC/NLGN1/CEL/GABRA2/PTPRO/CACNG4/EFNB3/SHISA9/NLGN4Y/ADAM22/ADCY1/CNIH2/RGS7BP/PTPRS/CDH2/NLGN4X/EPHA7/KCND2/PLPPR4/NLGN2/CLSTN2/SLITRK3/NRCAM
GOBP_OSTEOBLAST_PROLIFERATION	GOBP_OSTEOBLAST_PROLIFERATION	30	0.633067	1.80801	0.00247263	0.026638	0.0218373	3317	tags=40%, list=12%, signal=35%	TNN/SFRP1/LRRC17/GREM1/CTHRC1/BCL2/CCN1/MN1/NPR3/IGF1R/TMEM119/IFT80
GOBP_PROTEOGLYCAN_METABOLIC_PROCESS	GOBP_PROTEOGLYCAN_METABOLIC_PROCESS	71	0.496275	1.65465	0.00247636	0.026638	0.0218373	5547	tags=44%, list=21%, signal=35%	COL2A1/SPOCK3/CHST11/CHST9/CYTL1/SULF1/ADAMTS12/BMPR1B/CHST15/SPOCK2/HS3ST3B1/HS3ST5/BGN/CHST14/CHST10/COL11A1/HS6ST2/CHST3/CSGALNACT2/GAL3ST4/DSE/PXYLP1/HS6ST1/EXTL2/SULF2/GPC1/DCN/DSEL/CHSY1/CHSY3/XYLT2
GOBP_SODIUM_ION_IMPORT_ACROSS_PLASMA_MEMBRANE	GOBP_SODIUM_ION_IMPORT_ACROSS_PLASMA_MEMBRANE	18	-0.72135	-1.90805	0.00247807	0.026638	0.0218373	2836	tags=50%, list=11%, signal=45%	SLC9C1/SLC9A1/TRPM4/SCNN1D/SLC9A2/SLC12A2/SLC5A1/SLC9A3/SLC9A4
GOBP_REGULATION_OF_MACROPHAGE_DERIVED_FOAM_CELL_DIFFERENTIATION	GOBP_REGULATION_OF_MACROPHAGE_DERIVED_FOAM_CELL_DIFFERENTIATION	30	-0.637601	-1.84445	0.00249667	0.0267819	0.0219553	1123	tags=17%, list=4%, signal=16%	PF4/PLA2G10/PLA2G2A/CRP/APOB
GOBP_DOUBLE_STRAND_BREAK_REPAIR	GOBP_DOUBLE_STRAND_BREAK_REPAIR	258	0.366318	1.48206	0.00259752	0.0277287	0.0227315	11096	tags=53%, list=42%, signal=31%	USP51/RAD51AP1/GINS2/MCMDC2/KDM4D/FOXM1/RECQL/ZNF365/MCM4/EME1/MSH2/TWIST1/MEIOB/MCM2/NUCKS1/TRIP13/OOEP/RMI1/PRKDC/DMC1/DDX11/TP53/RAD51C/RADX/MCM8/RAD52/CHEK1/BRCA2/NSD2/MCM7/PARP2/FANCD2/HMGB2/CDC7/RECQL4/CDCA5/MCM6/MBTD1/WDR70/RNF168/RBBP8/RPA3/SWI5/MAD2L2/MTA1/GINS4/POLB/RAD21/ERCC4/HMGB1/MAGEF1/POLQ/UBE2V2/MGMT/ACTL6A/SPIRE1/TERF2IP/RFWD3/NIPBL/TRRAP/SMC6/RPA1/XRCC5/RAD51/MCM5/HELB/BRCA1/BR…
GOBP_RESPONSE_TO_CAMP	GOBP_RESPONSE_TO_CAMP	73	-0.488908	-1.70532	0.00260277	0.0277287	0.0227315	3112	tags=25%, list=12%, signal=22%	PTK2B/DGKQ/AQP1/RAPGEF3/PDE2A/FOS/EZR/DUOX1/ASS1/GATA6/SLC5A5/KCNQ1/DUOX2/HMGCS2/PCK1/CPS1/GPD1/SLC26A3
GOMF_SULFUR_COMPOUND_TRANSMEMBRANE_TRANSPORTER_ACTIVITY	GOMF_SULFUR_COMPOUND_TRANSMEMBRANE_TRANSPORTER_ACTIVITY	44	-0.564427	-1.79317	0.00261045	0.0277287	0.0227315	2087	tags=30%, list=8%, signal=27%	ABCC10/SLC35B2/ABCC3/SLC26A7/SLC26A1/SLC26A9/ABCC6/ABCG2/SLC1A1/SLC44A4/SLC7A9/SLC19A3/SLC26A3
GOMF_PROTON_TRANSMEMBRANE_TRANSPORTER_ACTIVITY	GOMF_PROTON_TRANSMEMBRANE_TRANSPORTER_ACTIVITY	115	-0.442612	-1.63874	0.00261556	0.0277287	0.0227315	3666	tags=20%, list=14%, signal=17%	TCIRG1/SLC45A4/SLC17A5/CYB5A/ATP6V0C/SLC39A8/CLCN3/SLC9C1/SLC9B2/CLCN5/SLC9A1/ATP6V1C2/SLC45A3/SLC22A18/ATP12A/SLC9A2/OTOP2/SLC15A1/OTOP3/SLC9A3/SLC9A4/ATP4B/ATP4A
GOCC_CILIARY_TRANSITION_ZONE	GOCC_CILIARY_TRANSITION_ZONE	61	0.528756	1.71938	0.00261688	0.0277287	0.0227315	7928	tags=57%, list=30%, signal=40%	LCA5/FAM161A/TMEM67/TCTN2/CPLANE1/CIBAR1/TMEM237/CEP290/CC2D2A/WDR19/NPHP4/MKS1/TMEM17/WHRN/TCTN1/ARL3/CETN3/NPHP1/CFAP36/UNC119B/RPGRIP1L/TTBK2/TMEM107/BBS9/TTC8/IFT52/TMEM231/SPATA7/CEP131/KIF17/PCDHB13/IFT140/IFT122/IQCB1/CCDC66
GOBP_FEMALE_SEX_DIFFERENTIATION	GOBP_FEMALE_SEX_DIFFERENTIATION	104	0.449175	1.60151	0.00261724	0.0277287	0.0227315	2799	tags=23%, list=11%, signal=21%	INHA/LHX8/COL9A3/SFRP1/PTPRN/PCYT1B/RETN/INHBA/INHBB/VGF/PTX3/TNFAIP6/PDGFRA/BMPR1B/BCL2/TP63/FST/GDF9/NR2F2/MMP14/WNT5A/SLIT3/AXL/MMP2
GOBP_PRODUCTION_OF_MOLECULAR_MEDIATOR_INVOLVED_IN_INFLAMMATORY_RESPONSE	GOBP_PRODUCTION_OF_MOLECULAR_MEDIATOR_INVOLVED_IN_INFLAMMATORY_RESPONSE	80	-0.470126	-1.65934	0.00272733	0.0288358	0.0236391	2915	tags=21%, list=11%, signal=19%	EPHB2/PPARA/NOD2/MYD88/MACIR/IL1R2/MIR378A/MIR140/ZC3H12A/MIR324/TNF/NLRP7/PLA2G10/F2/NOS2/LBP/CHIA
GOMF_ANION_TRANSMEMBRANE_TRANSPORTER_ACTIVITY	GOMF_ANION_TRANSMEMBRANE_TRANSPORTER_ACTIVITY	245	-0.363845	-1.51656	0.0027364	0.0288723	0.023669	4018	tags=30%, list=15%, signal=26%	MPC1/SLC37A2/SLC19A2/SLC35D1/ANO2/SLC18A2/SLC25A19/SLC37A4/GABRA3/SERINC5/SLC25A23/CLCA3P/SLC35A3/SLC39A14/SLC39A8/CLCN3/ASIC3/CLIC1/LRRC8E/MFSD2A/SLC9C1/SLC25A25/ABCC10/SLC6A12/CLCN5/SLC9A1/APOL1/TTYH1/SLC35B2/SLC6A4/SLCO4C1/ABCC3/SLC26A7/SLC22A3/CLCN1/SLC4A8/ANO9/GABRB3/SLC23A1/SLC26A1/SLCO4A1/CLDN4/SLC66A1L/SLCO1B3/SLC4A4/SLC29A1/SLC9A2/GABRD/SLC26A9/SLC12A2/CLDN17/GABRP/CLIC3/ANO5/SLC17A9/ABC…
GOBP_TYPE_B_PANCREATIC_CELL_DEVELOPMENT	GOBP_TYPE_B_PANCREATIC_CELL_DEVELOPMENT	22	0.686091	1.83333	0.00276719	0.0291375	0.0238864	2887	tags=45%, list=11%, signal=41%	INSM1/BMP5/NKX2-2/CDK6/DLL1/CDH2/WNT5A/NKX6-1/RFX3/SMO
GOBP_DENDRITIC_SPINE_MORPHOGENESIS	GOBP_DENDRITIC_SPINE_MORPHOGENESIS	53	0.537658	1.71327	0.00277339	0.0291432	0.0238911	2656	tags=23%, list=10%, signal=20%	CUX2/KIF1A/PAK3/NLGN1/CAMK2B/DNM3/CTNND2/WNT7A/EPHA4/ABI2/TANC2/ZNF365
GOBP_REGULATION_OF_SYNAPTIC_PLASTICITY	GOBP_REGULATION_OF_SYNAPTIC_PLASTICITY	160	0.403966	1.53018	0.00279767	0.0293385	0.0240512	5666	tags=36%, list=21%, signal=29%	NEUROD2/ADGRB1/SNAP25/CAMK2B/JPH3/S100B/RIMS2/ADCY8/SCGN/IGSF11/SNCA/VGF/SHISA9/NTRK2/RASGRF1/LZTS1/ADCY1/TSHZ3/PLAT/CX3CR1/SCT/NEURL1/EPHA4/ADORA1/SERPINE2/GRIN1/CPLX2/PTN/PRNP/GRIK2/ZDHHC2/BRSK1/STXBP1/SYNGR1/PRRT1/ERC1/PLK2/MME/TYROBP/MPP2/APOE/AKAP5/SYP/NSG1/MAPT/DBN1/LRRTM2/MIR320C2/CX3CL1/SYT7/MAP1B/LILRB2/NFATC4/RASGRF2/PAIP2/KRAS/KIT/SHISA8
GOBP_SYNAPTIC_VESICLE_RECYCLING	GOBP_SYNAPTIC_VESICLE_RECYCLING	71	0.493542	1.64554	0.00287627	0.0301014	0.0246766	4602	tags=30%, list=17%, signal=25%	NLGN1/CEL/DNM3/SH3GL3/WNT7A/SNCA/NLGN4Y/WNT3A/AMPH/SNCG/PACSIN1/NLGN4X/STON1/DNM1/NLGN2/STX1B/SYT1/SYP/ABCA13/STON2/ROCK1
GOCC_CILIARY_TIP	GOCC_CILIARY_TIP	45	0.549086	1.69387	0.00290195	0.0303086	0.0248464	7781	tags=60%, list=29%, signal=43%	GLI2/GLI1/SPEF1/DYNC2H1/KIF7/GLI3/WDR19/SMO/IFT80/IFT81/WDR35/IFT74/ARMC9/TTC26/KIF3A/IFT52/IFT22/CLUAP1/DYNLL2/TTC30B/HSPB11/TTC21B/IFT140/IFT122/DYNC2I2/KIF3C/SUFU
GOBP_TRANSMEMBRANE_RECEPTOR_PROTEIN_SERINE_THREONINE_KINASE_SIGNALING_PATHWAY	GOBP_TRANSMEMBRANE_RECEPTOR_PROTEIN_SERINE_THREONINE_KINASE_SIGNALING_PATHWAY	319	0.352837	1.44272	0.0029087	0.0303176	0.0248538	4747	tags=27%, list=18%, signal=23%	INHA/SFRP1/BMP5/RNF165/BMP3/SOST/PEG10/SFRP5/CHST11/NOG/IL17RD/SFRP2/BMPER/KIAA0319/FZD1/SOX11/INHBA/SFRP4/LEF1/COMP/INHBB/SULF1/CILP/AKAP3/EMILIN1/ROR2/GREM1/DLX1/LTBP2/ASPN/BMP7/TNFAIP6/CITED2/DACT1/BMPR1B/TGFB2/HTRA3/DACT2/USP9Y/WFIKKN1/TGFBR3L/FST/GDF9/FBN1/COL3A1/VIM/CCN1/LTBP1/CAV1/WNT5A/LTBP3/ZNF423/FSTL1/SPI1/BMP8A/TGFB3/LOX/WWTR1/SPART/CAV2/NREP/ITGB6/ZEB2/MAGI2/RUNX2/TWSG1/ITGB8/NRROS/T…
GOBP_RESPONSE_TO_MOLECULE_OF_BACTERIAL_ORIGIN	GOBP_RESPONSE_TO_MOLECULE_OF_BACTERIAL_ORIGIN	303	-0.335747	-1.43677	0.00298878	0.031072	0.0254723	3808	tags=25%, list=14%, signal=21%	PCK2/TICAM1/CTSG/CD24/GJB6/PELI1/IRAK3/XBP1/EPHB2/SIGIRR/UGT1A1/CASP1/CXCL11/S100A8/S100A7/SRC/NOD2/FGF10/IL36B/GJB2/MYD88/MAP2K3/IL1A/IRF8/TNFRSF1B/S100A9/EDNRB/PALM3/NR4A1/BCL10/SMAD6/FOS/S100A14/SLPI/EDN1/ZFP36/NUGGC/MIR140/CNP/ZC3H12A/INAVA/IDO1/PTGER2/NR1H4/LGALS9/TNF/C4B/LTF/LY86/HPGD/FZD5/CMPK2/PF4/CD55/ASS1/NOS3/NLRP7/THPO/CXCL1/TH/CXCL2/ARG1/PF4V1/CXCL3/TNFRSF11A/NOS2/PPBP/DMBT1/HMGCS2/P…
GOBP_CARDIAC_VENTRICLE_MORPHOGENESIS	GOBP_CARDIAC_VENTRICLE_MORPHOGENESIS	62	0.515268	1.68056	0.00299354	0.031072	0.0254723	5695	tags=45%, list=21%, signal=36%	GATA3/NOG/SFRP2/SOX11/HAND2/NKX2-5/TBX5/NRG1/HEG1/TGFB2/HEY1/ISL1/CPE/EDNRA/SOX4/JAG1/COL11A1/HEY2/TNNC1/FOXC1/GRHL2/ZFPM2/RBPJ/SEMA3C/TGFBR1/SMARCD3/FGFR2/HEYL
GOBP_FOAM_CELL_DIFFERENTIATION	GOBP_FOAM_CELL_DIFFERENTIATION	37	-0.584172	-1.79326	0.00299918	0.031072	0.0254723	1123	tags=16%, list=4%, signal=16%	SOAT2/PF4/PLA2G10/PLA2G2A/CRP/APOB
GOBP_NEGATIVE_REGULATION_OF_LIPASE_ACTIVITY	GOBP_NEGATIVE_REGULATION_OF_LIPASE_ACTIVITY	17	-0.734833	-1.9429	0.00305035	0.0315002	0.0258233	36	tags=18%, list=0%, signal=18%	POR/APOC3/APOA2
GOBP_NEUROBLAST_PROLIFERATION	GOBP_NEUROBLAST_PROLIFERATION	52	0.542238	1.72868	0.00306063	0.0315002	0.0258233	2887	tags=27%, list=11%, signal=24%	SOX10/SIX3/VAX1/LEF1/HHIP/DMRTA2/WNT3A/CX3CR1/ID4/PTN/VEGFC/GLI3/DISC1/SMO
GOBP_POSITIVE_REGULATION_OF_NEURAL_PRECURSOR_CELL_PROLIFERATION	GOBP_POSITIVE_REGULATION_OF_NEURAL_PRECURSOR_CELL_PROLIFERATION	43	0.571882	1.75916	0.00307109	0.0315002	0.0258233	2887	tags=33%, list=11%, signal=29%	SOX10/INSM1/LHX2/DMRTA2/WNT3A/GLI1/CX3CR1/NAP1L1/FGF2/VEGFC/TOX/GLI3/DISC1/SMO
GOBP_AMINOGLYCAN_CATABOLIC_PROCESS	GOBP_AMINOGLYCAN_CATABOLIC_PROCESS	29	-0.603735	-1.74507	0.0030711	0.0315002	0.0258233	4492	tags=41%, list=17%, signal=34%	HPSE2/LYG1/OVGP1/LYG2/GLB1/CEMIP2/FUCA1/CHI3L2/PGLYRP4/LYVE1/HYAL1/CHIA
GOBP_LONG_CHAIN_FATTY_ACID_BIOSYNTHETIC_PROCESS	GOBP_LONG_CHAIN_FATTY_ACID_BIOSYNTHETIC_PROCESS	25	-0.645921	-1.80293	0.00307111	0.0315002	0.0258233	2272	tags=40%, list=9%, signal=37%	ALOX15/ALOX12/ALOXE3/ASAH2/ALOX12B/CYP2C8/CYP2C9/CYP2E1/CYP3A4/CYP1A1
GOBP_NEURAL_TUBE_PATTERNING	GOBP_NEURAL_TUBE_PATTERNING	33	0.602682	1.75186	0.00309224	0.0316308	0.0259303	4826	tags=48%, list=18%, signal=40%	GBX2/WNT3A/PTCH1/GPR161/GSC/GLI3/TULP3/WDR19/MKS1/SMO/TCTN1/EN1/DZIP1L/RPGRIP1L/CDK20/TMEM107
GOCC_EXOCYTIC_VESICLE	GOCC_EXOCYTIC_VESICLE	184	0.390031	1.50908	0.00309612	0.0316308	0.0259303	3182	tags=21%, list=12%, signal=19%	SLC18A1/KIRREL3/OPRK1/SNAP25/PTPRN/GABRA2/NTF3/NGF/SV2B/SYN2/DGKI/SV2A/SNCA/APBA2/PDE4B/LAMP5/CTTNBP2/DPYSL3/GRIN1/AMPH/SLC6A17/SYNDIG1/LGI3/PTPRS/NKD2/APBA1/BRSK1/STON1/SYT11/SYNGR1/PRRT1/DOC2A/RAB12/DISC1/HAP1/SYN1/MCTP2/SYT17/MME
GOBP_LIPOPROTEIN_METABOLIC_PROCESS	GOBP_LIPOPROTEIN_METABOLIC_PROCESS	130	-0.413518	-1.57502	0.00313492	0.0319209	0.0261681	2584	tags=11%, list=10%, signal=10%	ZDHHC14/APOL1/DGAT2/APOM/ZDHHC11B/LIPG/ALOX12B/PGAP3/MTTP/APOA4/APOC3/APOA2/APOA1/APOB
GOBP_REGULATION_OF_DIGESTIVE_SYSTEM_PROCESS	GOBP_REGULATION_OF_DIGESTIVE_SYSTEM_PROCESS	34	-0.61115	-1.83489	0.00313691	0.0319209	0.0261681	1311	tags=47%, list=5%, signal=45%	NEUROD1/STK39/TFF2/AQP1/FGF10/HIP1R/SPINK1/ABCG5/ABCG8/NPSR1/KCNQ1/PRAP1/APOA4/GHRL/APOA2/APOA1
GOBP_ANTIGEN_RECEPTOR_MEDIATED_SIGNALING_PATHWAY	GOBP_ANTIGEN_RECEPTOR_MEDIATED_SIGNALING_PATHWAY	224	-0.359814	-1.48228	0.00315525	0.0320442	0.0262692	3531	tags=21%, list=13%, signal=19%	TEC/IGHV1-58/CD19/TRDC/CD160/CARD11/NECTIN2/IGHV3-74/MS4A1/IGHV3-13/IGHV1-18/IGLL1/HLA-A/IGHV4-4/PTPRJ/CD79A/BCL10/IGHA2/EZR/IGHE/IGHV2-26/BLK/VTCN1/ZC3H12A/IGHV3-53/BTNL9/IGHV7-81/TNFRSF21/LGALS3/IGLC3/BLNK/IGHA1/IGHV3-21/CEACAM1/CD22/IGHV6-1/IGHV1-69-2/IGHV3-64D/IGHV3-30/IGHV2-70/HHLA2/IGHV2-70D/IGHV3-35/IGHV5-10-1/IGHV3-20/BTNL8/BTNL3/IGHD
GOBP_REGULATION_OF_COLLATERAL_SPROUTING	GOBP_REGULATION_OF_COLLATERAL_SPROUTING	19	0.703819	1.80839	0.00316963	0.0321268	0.026337	3937	tags=68%, list=15%, signal=58%	DCC/NGF/FSTL4/RND2/SPP1/WNT3A/PTPRS/LPAR3/EPHA7/SPART/ULK1/EFNA5/BDNF
GOBP_REGULATION_OF_SMOOTHENED_SIGNALING_PATHWAY	GOBP_REGULATION_OF_SMOOTHENED_SIGNALING_PATHWAY	78	0.480862	1.62844	0.00320324	0.0324037	0.0265639	6168	tags=46%, list=23%, signal=36%	SFRP1/ZIC1/PTCH2/GAS1/PRRX1/HHIP/SHOX2/GLI1/PTCH1/SERPINE2/DYNC2H1/GPR161/KIF7/FUZ/CIBAR1/GLI3/TULP3/MKS1/SMO/EVC/TCTN1/RUNX2/IFT81/INTU/RPGRIP1L/CDK20/PDCL/GLIS2/RAB34/RORA/ARMC9/CHSY1/FGFR2/PRKACB/MEGF8/GAS8
GOBP_HYDROGEN_PEROXIDE_BIOSYNTHETIC_PROCESS	GOBP_HYDROGEN_PEROXIDE_BIOSYNTHETIC_PROCESS	17	-0.732159	-1.93583	0.00321636	0.0324726	0.0266204	293	tags=29%, list=1%, signal=29%	DUOXA1/DUOX1/DUOXA2/DUOX2/CYP1A1
GOBP_NEGATIVE_REGULATION_OF_GROWTH	GOBP_NEGATIVE_REGULATION_OF_GROWTH	226	0.371275	1.47329	0.00323187	0.0325653	0.0266964	3026	tags=21%, list=11%, signal=19%	DCC/SEMA3D/SEMA3E/SFRP1/CGA/SCGB3A1/RGS4/NOG/MAP2/SFRP2/FSTL4/KIAA0319/GNG4/INHBA/DCBLD2/STC2/SPP1/GREM1/WNT3A/TBX5/OSGIN1/SEMA3A/CITED2/BCL2/PTCH1/TGFB2/DCSTAMP/SERPINE2/BCL11A/FRZB/TP73/NRP1/PTPRS/DRAXIN/RERG/IGFBP5/WNT5A/EPHA7/SMARCA2/SLIT3/GJA1/SEMA6C/SPART/ULK1/SEMA5B/CRYAB/NKD1
GOBP_SKIN_EPIDERMIS_DEVELOPMENT	GOBP_SKIN_EPIDERMIS_DEVELOPMENT	88	0.464043	1.60102	0.00328046	0.0329904	0.0270449	3439	tags=30%, list=13%, signal=26%	ALX4/NGFR/EDAR/WNT10B/LGR5/WNT10A/GLI2/INHBA/LHX2/KRT84/BCL2/TGFB2/FOXN1/FGF7/KRT27/TP63/FST/FUZ/TNFRSF19/DLL1/IGFBP5/WNT5A/EGFR/SMO/FZD6/INTU
GOBP_VITAMIN_TRANSPORT	GOBP_VITAMIN_TRANSPORT	39	-0.583716	-1.79352	0.00329527	0.0330748	0.0271141	872	tags=31%, list=3%, signal=30%	FOLR3/SLC23A1/ABCG2/AMN/SLC52A3/FOLR1/SLC44A4/SLC2A2/SLC19A3/GC/CBLIF/APOA1
GOCC_CORNIFIED_ENVELOPE	GOCC_CORNIFIED_ENVELOPE	40	-0.560069	-1.73741	0.00332393	0.0332968	0.0272961	2769	tags=40%, list=10%, signal=36%	CSTA/SCEL/SPRR2A/PI3/JUP/PKP2/TGM1/DSG1/SPRR1B/SPRR3/FLG2/SPRR1A/IVL/FLG/LORICRIN/RPTN
GOBP_MUSCLE_ORGAN_MORPHOGENESIS	GOBP_MUSCLE_ORGAN_MORPHOGENESIS	65	0.501451	1.66402	0.00333075	0.0332968	0.0272961	3239	tags=34%, list=12%, signal=30%	ANKRD1/NOG/FZD1/TCF15/NKX2-5/SHOX2/NRG1/HEG1/TGFB2/EFEMP2/ISL1/SMTNL1/EDNRA/GSC/COL3A1/WNT2/COL11A1/WNT5A/FZD2/HEY2/TBX1/TNNC1
GOBP_DNA_DEPENDENT_DNA_REPLICATION	GOBP_DNA_DEPENDENT_DNA_REPLICATION	156	0.408145	1.53689	0.0033368	0.0332968	0.0272961	11074	tags=64%, list=42%, signal=38%	GINS2/E2F7/RECQL/ZNF365/GINS3/MCM4/EME1/MGME1/BCL6/MCM2/CDK2AP1/RFC4/GINS1/ETAA1/SRPK2/NUCKS1/OOEP/DDX11/PRIM1/DSCC1/TERF1/ZGRF1/POLE3/BRCA2/WDHD1/FBXO5/MCM7/DACH1/RFC5/TOPBP1/RFC1/ZRANB3/CDC7/ORC6/RECQL4/PCNA/CCNE2/MCM6/THOC1/GINS4/POLG2/POLB/MCM10/RFC3/POLQ/ORC3/RFWD3/POLA2/RFC2/RPA1/RAD51/BOD1L1/MCM5/ALYREF/HELB/SENP2/MMS22L/METTL4/CDK2/POLD2/CDT1/CDC45/KAT7/ATR/PRIMPOL/DBF4B/RRM1/CIZ1/PRIM2/S…
GOBP_PERICARDIUM_DEVELOPMENT	GOBP_PERICARDIUM_DEVELOPMENT	17	0.7159	1.77623	0.00335178	0.0333817	0.0273657	4455	tags=53%, list=17%, signal=44%	BMP5/HAND2/BMP7/TBX5/HEG1/WNT5A/FLRT3/SMAD2/RPGRIP1L
GOBP_GLOMERULUS_DEVELOPMENT	GOBP_GLOMERULUS_DEVELOPMENT	60	0.500928	1.62813	0.00337531	0.0335511	0.0275045	4523	tags=35%, list=17%, signal=29%	KIRREL3/PTPRO/NOG/SULF1/BMP7/COL4A4/ANGPT1/COL4A3/PDGFRA/BCL2/EDNRA/JAG1/NID1/WWTR1/NOTCH3/PDGFRB/MAGI2/BASP1/FOXC1/SULF2/MTSS1
GOBP_POSITIVE_REGULATION_OF_LIPID_CATABOLIC_PROCESS	GOBP_POSITIVE_REGULATION_OF_LIPID_CATABOLIC_PROCESS	23	-0.668198	-1.84818	0.00338317	0.0335645	0.0275155	397	tags=35%, list=1%, signal=34%	IL1B/ABCD1/PPARA/PNPLA2/FABP1/APOA4/APOA2/APOA1
GOBP_CELL_SUBSTRATE_ADHESION	GOBP_CELL_SUBSTRATE_ADHESION	342	0.340189	1.4019	0.00341644	0.0338293	0.0277327	5530	tags=33%, list=21%, signal=26%	TMEFF2/VIT/TNN/SEMA3E/LAMB4/SFRP1/COL26A1/VCAM1/PTPRO/NPY/HAS2/COL8A1/ITGBL1/MMP12/FN1/ITGA9/FREM1/ADAMTS12/EMILIN1/GREM1/SPOCK1/ANGPT1/EGFL6/CDK6/ITGA11/BCL2/SERPINE1/HOXA7/LAMB1/SGCE/SPOCK2/EFEMP2/SNED1/ANTXR1/MEGF9/NRP1/EDIL3/DMP1/LAMC3/COL3A1/ITGB2/JAG1/PDPN/ATRN/ITGAM/CCN1/EPHA3/ITGA2B/MMP14/PLAU/NID1/FBLN1/FAT2/COL17A1/MELTF/MYADM/AXL/LAMC1/DISC1/AJUBA/ITGB6/CCDC80/NTNG2/EFNA5/BCL6/ATRNL1/M…
GOBP_B_CELL_MEDIATED_IMMUNITY	GOBP_B_CELL_MEDIATED_IMMUNITY	195	-0.371405	-1.50586	0.00344583	0.0340548	0.0279175	3850	tags=28%, list=14%, signal=24%	MASP2/SLA2/PARP3/IGHV1-45/TCIRG1/IGHV1-58/CD19/HLA-DMA/TRDC/NECTIN2/BATF/IGHV3-74/NOD2/IGHV3-13/IGHV1-18/MYD88/IGLL1/HLA-DOB/IGHV4-4/CLCF1/HPX/BCL10/HLA-DRB5/IRF7/IGHA2/FCER2/IGHE/IGHV2-26/IGHV3-53/IGHV7-81/C9/IGLC3/TNF/C4B/CD55/TNFSF13/IGHA1/C7/IGHV3-21/C4A/C8G/C4BPB/IGHV6-1/IGHV1-69-2/IGHV3-64D/IGHV3-30/IGHV2-70/IGHV2-70D/IGHV3-35/C6/IGHV5-10-1/IGHV3-20/CRP/IGHD
GOBP_DEVELOPMENT_OF_PRIMARY_FEMALE_SEXUAL_CHARACTERISTICS	GOBP_DEVELOPMENT_OF_PRIMARY_FEMALE_SEXUAL_CHARACTERISTICS	91	0.46061	1.59278	0.0034875	0.0344007	0.028201	2799	tags=23%, list=11%, signal=21%	INHA/LHX8/COL9A3/SFRP1/PTPRN/PCYT1B/RETN/INHBA/INHBB/VGF/PTX3/TNFAIP6/PDGFRA/BMPR1B/BCL2/FST/GDF9/NR2F2/MMP14/SLIT3/MMP2
GOBP_POSITIVE_REGULATION_OF_NEURON_DIFFERENTIATION	GOBP_POSITIVE_REGULATION_OF_NEURON_DIFFERENTIATION	76	0.481104	1.62735	0.00350253	0.0344223	0.0282187	5158	tags=41%, list=19%, signal=33%	NEUROD2/NKX2-2/FGFR1/ATOH1/NGF/DAB1/SH3GL3/SOX11/DLX1/NKX2-5/BMP7/TCF4/GATA2/IMPACT/DLX2/FEZ1/NKX6-1/BEND6/PCP4/BCL6/NRCAM/ADRA2C/BRINP3/EPO/MMD/NAP1L2/IRX3/ZEB1/DKK1/MAP1B/FGF20
GOBP_NEGATIVE_REGULATION_OF_EPITHELIAL_TO_MESENCHYMAL_TRANSITION	GOBP_NEGATIVE_REGULATION_OF_EPITHELIAL_TO_MESENCHYMAL_TRANSITION	37	0.591782	1.75153	0.00351032	0.0344223	0.0282187	1782	tags=27%, list=7%, signal=25%	SFRP1/BMP5/GATA3/NOG/IL17RD/SFRP2/TBX5/EPHA4/TGFB2/FUZ
GOCC_MULTIVESICULAR_BODY	GOCC_MULTIVESICULAR_BODY	57	-0.531325	-1.79075	0.00351298	0.0344223	0.0282187	19	tags=7%, list=0%, signal=7%	SFTPA1/PGA5/PGA3/PGA4
GOBP_POSITIVE_REGULATION_OF_FILOPODIUM_ASSEMBLY	GOBP_POSITIVE_REGULATION_OF_FILOPODIUM_ASSEMBLY	28	0.619937	1.73874	0.00351643	0.0344223	0.0282187	5318	tags=43%, list=20%, signal=34%	NLGN1/DNM3/TENM2/DPYSL3/NEURL1/PALM/NRP1/TGFB3/DOCK11/FSCN1/TGFBR1/RHOQ
GOCC_EXCITATORY_SYNAPSE	GOCC_EXCITATORY_SYNAPSE	34	0.604412	1.76286	0.00353173	0.0345064	0.0282877	3745	tags=41%, list=14%, signal=35%	NLGN1/ADCY8/IGSF11/NLGN4Y/PDE4B/GRIN1/SYNDIG1/NLGN4X/SYT11/NLGN2/SRPX2/AKAP5/SYT1/SYP
GOCC_ATPASE_DEPENDENT_TRANSMEMBRANE_TRANSPORT_COMPLEX	GOCC_ATPASE_DEPENDENT_TRANSMEMBRANE_TRANSPORT_COMPLEX	18	-0.70707	-1.87028	0.00357942	0.0349061	0.0286154	2390	tags=44%, list=9%, signal=40%	SLC9A1/ATP12A/FXYD4/ATP1B1/ATP1A2/ABCG5/ABCG8/ATP4B
GOMF_ANTIPORTER_ACTIVITY	GOMF_ANTIPORTER_ACTIVITY	70	-0.482548	-1.67869	0.0035893	0.0349363	0.0286401	3966	tags=31%, list=15%, signal=27%	SLC37A2/SLC35D1/SLC8B1/SLC37A4/SLC35E4/SLC8A2/CLCN3/SLC9C1/SLC9B2/CLCN5/SLC9A1/SLC22A18/SLC35C1/SLC26A7/SLC4A8/SLC26A1/SLC9A2/SLC26A9/SLC37A1/SLC9A3/SLC9A4/SLC26A3
GOMF_CARBOHYDRATE_DERIVATIVE_TRANSMEMBRANE_TRANSPORTER_ACTIVITY	GOMF_CARBOHYDRATE_DERIVATIVE_TRANSMEMBRANE_TRANSPORTER_ACTIVITY	45	-0.557775	-1.78236	0.00361091	0.0350803	0.0287582	5606	tags=60%, list=21%, signal=47%	SLC37A3/SLC35A1/SLC28A3/SLC35D2/SLC35B3/SLC35A2/SLC25A24/SLC50A1/SLC37A2/ABCD1/SLC35D1/SLC37A4/SLC25A23/SLC17A5/SLC35A3/MFSD2A/SLC29A2/SLC25A25/SLC35C1/SLC35B2/ABCC3/SLC29A1/SLC17A9/SLC37A1/SLC5A1/SLC17A4/SLC28A2
GOMF_TRIGLYCERIDE_LIPASE_ACTIVITY	GOMF_TRIGLYCERIDE_LIPASE_ACTIVITY	21	-0.672826	-1.82557	0.00363796	0.0352155	0.028869	1356	tags=24%, list=5%, signal=23%	LIPG/LIPH/PNPLA1/PNLIPRP2/LIPF
GOBP_CELLULAR_RESPONSE_TO_COPPER_ION	GOBP_CELLULAR_RESPONSE_TO_COPPER_ION	24	-0.654079	-1.82701	0.00363851	0.0352155	0.028869	736	tags=33%, list=3%, signal=32%	MT1M/MT1DP/AQP1/MT1G/MT1H/AOC1/AQP2/CYP1A1
GOBP_RESPONSE_TO_BMP	GOBP_RESPONSE_TO_BMP	148	0.41342	1.55213	0.00373943	0.0361245	0.0296141	3734	tags=28%, list=14%, signal=24%	SFRP1/BMP5/RNF165/SOST/SFRP5/COL2A1/GATA3/NOG/SFRP2/BMPER/FZD1/SOX11/SFRP4/LEF1/COMP/SULF1/ADAMTS12/ROR2/GREM1/DLX1/BMP7/TNFAIP6/BMPR1B/TGFB2/HTRA3/USP9Y/FST/GDF9/FBN1/CCN1/WNT5A/ZNF423/FSTL1/BMP8A/TGFB3/SPART/RUNX2/TWSG1/DLX5/SMAD9/ACVR2B
GOBP_POSITIVE_REGULATION_OF_OSTEOBLAST_DIFFERENTIATION	GOBP_POSITIVE_REGULATION_OF_OSTEOBLAST_DIFFERENTIATION	65	0.495897	1.64559	0.00375854	0.036241	0.0297097	3734	tags=32%, list=14%, signal=28%	NPPC/WNT10B/HGF/SFRP2/SOX11/PRKD1/BMP7/CTHRC1/BMPR1B/DDR2/TP63/FGF2/JAG1/CCN1/GLI3/CCN4/YAP1/WWTR1/TMEM119/RUNX2/ACVR2B
GOBP_NEUROTROPHIN_SIGNALING_PATHWAY	GOBP_NEUROTROPHIN_SIGNALING_PATHWAY	34	0.602258	1.75658	0.0038499	0.0370526	0.030375	4020	tags=35%, list=15%, signal=30%	GFRA1/NTF3/NGF/NTRK2/TMEM108/WASF1/DOK5/NDN/HAP1/MAGI2/BDNF/ZDHHC17
GOBP_AXON_EXTENSION	GOBP_AXON_EXTENSION	111	0.437125	1.57128	0.00388076	0.03728	0.0305614	6583	tags=40%, list=25%, signal=30%	SEMA3D/SEMA3E/MAP2/KIAA0319/FN1/LHX2/DCLK1/WNT3A/OLFM1/SEMA3A/ISLR2/NDN/NRP1/EDNRA/PTPRS/PLXNA4/ALCAM/DRAXIN/WNT5A/NKX6-1/SLIT3/SEMA6C/DISC1/ULK1/SEMA5B/NRCAM/NRP2/APOE/SLIT2/MAPT/AUTS2/SEMA3C/DBN1/SEMA4C/MAP1B/RYK/NTN1/DPYSL2/ULK2/MEGF8/ITGB1/GSK3B/ARHGAP4/BMPR2
GOBP_NEGATIVE_REGULATION_OF_CALCIUM_ION_TRANSPORT_INTO_CYTOSOL	GOBP_NEGATIVE_REGULATION_OF_CALCIUM_ION_TRANSPORT_INTO_CYTOSOL	16	0.721769	1.77642	0.00393095	0.0376917	0.0308989	3787	tags=44%, list=14%, signal=38%	GSTM2/NTSR1/BCL2/NOS1/CLIC2/PKD2/EPO
GOBP_RETINOIC_ACID_METABOLIC_PROCESS	GOBP_RETINOIC_ACID_METABOLIC_PROCESS	28	-0.624814	-1.78024	0.00393933	0.0377018	0.0309072	1491	tags=32%, list=6%, signal=30%	ADH1B/CYP2C8/CYP2C18/CRABP2/ALDH8A1/CYP3A5/CYP2W1/CYP3A4/CYP1A1
GOBP_REGULATION_OF_NON_CANONICAL_WNT_SIGNALING_PATHWAY	GOBP_REGULATION_OF_NON_CANONICAL_WNT_SIGNALING_PATHWAY	26	0.625449	1.73223	0.00395677	0.0377985	0.0309865	3317	tags=46%, list=12%, signal=40%	SFRP1/WNT5B/SFRP2/SFRP4/ANKRD6/SPEF1/DACT1/RSPO3/WNT5A/MKS1/NKD1/IFT80
GOBP_REGULATION_OF_HEMOPOIESIS	GOBP_REGULATION_OF_HEMOPOIESIS	343	0.338513	1.39734	0.00396603	0.0378168	0.0310015	6080	tags=31%, list=23%, signal=24%	INHA/SFRP1/LRRC17/CSF3/GATA3/H4C6/GLI2/HOXA9/INHBA/H4C5/LEF1/ROR2/IL4I1/TNFAIP6/TNFSF4/CCL3/CDK6/RHEX/IL2RA/FCGR2B/LILRB4/HOXA7/DCSTAMP/H4C4/FOXN1/ZBTB46/TAL1/SLAMF8/LGALS1/PTN/CD86/GATA2/SOX4/RUNX3/CAMK4/H4C2/DLL1/H4-16/FBN1/JAG1/C1QC/ZNF683/FOXP3/TOX/GLI3/LOXL3/MMP14/CD28/NFAM1/CD83/SPI1/CD80/IL7R/LOX/HLA-DOA/AXL/TNFSF11/CD4/ADAM8/MEIS1/JAK3/BCL6/H4C3/H4C12/TYROBP/CCL19/PTPRC/FAXDC2/GPR68/SOX12…
GOBP_MICROTUBULE_BASED_TRANSPORT	GOBP_MICROTUBULE_BASED_TRANSPORT	175	0.387905	1.49425	0.00397437	0.0378263	0.0310093	8681	tags=40%, list=33%, signal=27%	KIF1A/UCHL1/MAP2/CABYR/TRIM58/TUB/KIF5A/TMEM108/LCA5/CNIH2/WASF1/DYNC2H1/DYNC1I1/SPEF2/FEZ1/APBA1/CFAP43/WDR19/CLIP3/RFX3/HAP1/DST/NEFH/IFT81/ARL3/DNAH11/KIF27/AGTPBP1/JHY/MAPT/BICD2/WDR35/IFT74/AP3B2/SPAG16/MAP1B/DNAH5/TTC26/AP3M2/KIF3A/IFT52/STAU2/CEP131/GAS8/BORCS5/KIF17/TTC30B/UXT/HSBP1/SYNE2/TTC21B/SSX2IP/IFT140/SSNA1/IFT122/NPHP3/DYNC1H1/BICD1/DYNC2I2/TTLL1/KIF3C/RABL2B/AQP4/OPA1/BLOC1S1/PC…
GOMF_PHOSPHOLIPASE_A2_ACTIVITY	GOMF_PHOSPHOLIPASE_A2_ACTIVITY	31	-0.613004	-1.77825	0.00399317	0.0379036	0.0310727	3372	tags=42%, list=13%, signal=37%	PGAP6/PLA2G4D/PLA2G4A/PLA2G4E/PLA2G2E/PLA2G2F/PLAAT4/PLAAT3/PLAAT5/PLA2G10/PLA2G4F/PLA2G12B/PLA2G2A
GOBP_PATHWAY_RESTRICTED_SMAD_PROTEIN_PHOSPHORYLATION	GOBP_PATHWAY_RESTRICTED_SMAD_PROTEIN_PHOSPHORYLATION	53	0.527427	1.68067	0.00399956	0.0379036	0.0310727	5148	tags=38%, list=19%, signal=30%	INHA/BMP5/BMP3/NOG/BMPER/INHBA/INHBB/EMILIN1/GREM1/BMP7/TGFB2/GDF9/BMP8A/TGFB3/TWSG1/GDF11/DAB2/PMEPA1/DKK1/TGFBR1
GOBP_AMEBOIDAL_TYPE_CELL_MIGRATION	GOBP_AMEBOIDAL_TYPE_CELL_MIGRATION	419	0.318139	1.34336	0.00400458	0.0379036	0.0310727	5785	tags=27%, list=22%, signal=21%	SOX10/SCG2/GBX2/FGF19/ADGRB1/SEMA3D/SEMA3E/PAK3/GDNF/FGFR1/GATA3/CCBE1/HAS2/FGF4/MEOX2/BMPER/FN1/SMOC2/HAND2/WNT7A/FGF1/PRKD1/VSTM4/MIR31/AKT3/GREM1/BMP7/ANGPT1/SEMA3A/FAP/GPLD1/TGFB2/PFN2/ISL1/DDR2/FGF7/NRP1/EDNRA/PTN/FGF2/MIR2355/PITX2/VEGFC/GATA2/CDH2/EPHB4/MIXL1/NR2F2/ROBO1/WNT5A/FAT2/ADGRA2/KRIT1/TACR1/FSTL1/ENPP2/PIK3CD/GJA1/SEMA6C/SMO/AKAP12/TIMP1/SEMA5B/MCC/PLK2/ZEB2/P2RY12/TBX1/LOXL2/SRP…
GOBP_PHARYNGEAL_SYSTEM_DEVELOPMENT	GOBP_PHARYNGEAL_SYSTEM_DEVELOPMENT	26	0.624415	1.72937	0.00402007	0.0379805	0.0311357	3243	tags=50%, list=12%, signal=44%	BMP5/GATA3/NOG/NKX2-5/BMP7/SIX4/PTCH1/TGFB2/ISL1/EDNRA/RIPPLY3/TBX1/SIX1
GOMF_ALDO_KETO_REDUCTASE_NADP_ACTIVITY	GOMF_ALDO_KETO_REDUCTASE_NADP_ACTIVITY	29	-0.594084	-1.71717	0.004059	0.038278	0.0313796	824	tags=21%, list=3%, signal=20%	MIOX/RDH12/AKR7A3/AKR7L/ADH4/RDH8
GOBP_SUBSTRATE_DEPENDENT_CELL_MIGRATION	GOBP_SUBSTRATE_DEPENDENT_CELL_MIGRATION	24	0.656495	1.79079	0.00406803	0.038293	0.0313919	3878	tags=50%, list=15%, signal=43%	FN1/ITGA11/NRP1/VEGFC/ROBO1/CSPG4/ADAM8/P2RY12/SNAI2/ITGA2/PTPRC/SLIT2
GOCC_SPECIFIC_GRANULE_LUMEN	GOCC_SPECIFIC_GRANULE_LUMEN	54	-0.52275	-1.73216	0.0040824	0.0383582	0.0314453	1938	tags=26%, list=7%, signal=24%	SLPI/FOLR3/JUP/ORM1/LCN2/CRISP3/LTF/LRG1/CXCL1/ARG1/AOC1/OLFM4/ORM2/LYZ
GOCC_VACUOLAR_LUMEN	GOCC_VACUOLAR_LUMEN	157	-0.379924	-1.49705	0.0041186	0.0386278	0.0316664	1881	tags=11%, list=7%, signal=11%	GALC/FUCA1/ACAN/SERPINA3/DAPK2/PLAC8/GPC3/SERPINB3/HYAL1/ARG1/PRSS2/TTR/NEU4/ORM2/GC/CBLIF/LYZ/APOB
GOBP_NEGATIVE_REGULATION_OF_NEURON_DIFFERENTIATION	GOBP_NEGATIVE_REGULATION_OF_NEURON_DIFFERENTIATION	59	0.508326	1.64108	0.00413256	0.0386883	0.0317159	4562	tags=36%, list=17%, signal=30%	SIX3/NKX2-2/DLX1/BMP7/WNT3A/ID4/HEY1/ISL1/CDK5RAP2/TP73/DLL1/JAG1/DLX2/GLI3/TLX3/NOTCH3/MEIS1/GDF11/ASPM/MIB1/IRX3
GOBP_RESPONSE_TO_PURINE_CONTAINING_COMPOUND	GOBP_RESPONSE_TO_PURINE_CONTAINING_COMPOUND	110	-0.419827	-1.54958	0.00417514	0.0390159	0.0319845	3112	tags=22%, list=12%, signal=19%	PTK2B/DGKQ/P2RY2/RYR2/AQP1/RAPGEF3/PDE2A/FOS/KCNJ11/TRPM4/SLC6A4/EZR/DUOX1/TMEM38A/ASS1/GATA6/SLC5A5/KCNQ1/DUOX2/HMGCS2/PCK1/CPS1/GPD1/SLC26A3
GOMF_TUBULIN_BINDING	GOMF_TUBULIN_BINDING	337	0.339857	1.39766	0.00422685	0.0394276	0.032322	9095	tags=45%, list=34%, signal=30%	KIF1A/VASH2/CAPN6/DNM3/MAP2/KIF5A/ARL4C/PACRG/SNCA/STMN2/MDM1/PDE4B/MAP1LC3B2/LZTS1/SAXO2/NAV3/JAKMIP3/GLI1/SPEF1/STMN1/REEP2/FAM161A/CDK5RAP2/DYNC1I1/KIF7/NDN/HDGFL3/PRNP/STMN3/NCALD/TBCEL/TTLL7/FEZ1/FSD1/MAP9/CEP290/BRSK1/CCDC88A/KRIT1/BEX4/CLIP3/DNM1/SYT11/GJA1/DCLK2/KATNAL1/DST/SKA2/SPC24/CRYAB/MAP6/NEFH/KATNAL2/IFT81/ARL3/CETN3/EML5/KIF27/AGTPBP1/MAST1/CENPF/AGBL5/MAPT/EFHC2/FAM110C/CLASP1/C…
GOBP_REGULATION_OF_EPITHELIAL_TO_MESENCHYMAL_TRANSITION	GOBP_REGULATION_OF_EPITHELIAL_TO_MESENCHYMAL_TRANSITION	94	0.459874	1.60469	0.00424233	0.0394473	0.0323381	5775	tags=37%, list=22%, signal=29%	SFRP1/BMP5/GATA3/NOG/IL17RD/SFRP2/LEF1/GREM1/BMP7/TBX5/OLFM1/EPHA4/TGFB2/ISL1/FUZ/JAG1/PDPN/EPHA3/TGFB3/WWTR1/LOXL2/TWIST1/TGFB1I1/FOXC1/SMAD2/DAB2/CLASP1/PHLDB1/COL1A1/TGFBR1/GLIPR2/MAD2L2/PHLDB2/SPRED1/FERMT2
GOBP_CEREBRAL_CORTEX_RADIALLY_ORIENTED_CELL_MIGRATION	GOBP_CEREBRAL_CORTEX_RADIALLY_ORIENTED_CELL_MIGRATION	31	0.611152	1.75874	0.00424428	0.0394473	0.0323381	3478	tags=35%, list=13%, signal=31%	POU3F2/DAB1/CDK5R2/LAMB1/MDGA1/GLI3/FUT10/DISC1/P2RY12/BMERB1/SRGAP2C
GOCC_9PLUS0_NON_MOTILE_CILIUM	GOCC_9PLUS0_NON_MOTILE_CILIUM	91	0.455599	1.57545	0.00428992	0.0397996	0.032627	7928	tags=46%, list=30%, signal=33%	PCDH15/INHA/ATP8A2/CDHR1/VCAN/LCA5/ABCA4/FAM161A/TMEM237/CEP290/PDE6G/TULP3/WDR19/NPHP4/SMO/PRPH2/WHRN/IFT80/ARL3/GNGT1/CETN3/NPHP1/RPGRIP1L/TTC8/MAP1B/C4orf47/IFT52/SPATA7/DYNLL2/KIF17/PCDHB13/IFT140/CACNA1F/IFT122/SHANK2/IFTAP/CNGB1/TTLL4/TULP1/CEP250/IQCB1/CCDC66
GOBP_NEUROMUSCULAR_PROCESS	GOBP_NEUROMUSCULAR_PROCESS	113	0.434396	1.56792	0.00434102	0.0402012	0.0329562	1677	tags=15%, list=6%, signal=14%	PCDH15/STRIT1/SLITRK6/ATP8A2/UCHL1/STAC/HOXD10/GSTM2/GLRB/JPH3/COMP/TCF15/HMX3/SLC1A3/TMEM150C/CDH23/EDNRA
GOBP_CRANIAL_NERVE_DEVELOPMENT	GOBP_CRANIAL_NERVE_DEVELOPMENT	41	0.555816	1.69737	0.00435525	0.0402233	0.0329743	4138	tags=46%, list=16%, signal=39%	SLITRK6/NKX2-2/SLC1A3/SEMA3A/CITED2/SIX4/ISL1/NRP1/PLXNA4/GLI3/ACKR3/HOXA3/HOXB2/TBX1/SIX1/TFAP2A/NAV2/NRP2/MAFB
GOBP_REGULATION_OF_SKELETAL_MUSCLE_TISSUE_DEVELOPMENT	GOBP_REGULATION_OF_SKELETAL_MUSCLE_TISSUE_DEVELOPMENT	20	0.666692	1.75221	0.00435902	0.0402233	0.0329743	1856	tags=35%, list=7%, signal=33%	WNT10B/IGF2/MEGF10/WNT3A/SHOX2/BCL2/DLL1
GOMF_OXYGEN_BINDING	GOMF_OXYGEN_BINDING	24	-0.645126	-1.802	0.00440492	0.0405741	0.0332619	1590	tags=46%, list=6%, signal=43%	HBA1/HBB/CYP2C19/CYP2C18/HBA2/TH/ALB/CYP3A5/CYP2E1/CYP3A4/CYP1A1
GOCC_POSTSYNAPTIC_DENSITY_MEMBRANE	GOCC_POSTSYNAPTIC_DENSITY_MEMBRANE	59	0.503617	1.62587	0.00444802	0.0408979	0.0335273	3515	tags=37%, list=13%, signal=32%	DCC/PTPRO/CACNG4/EFNB3/SHISA9/NLGN4Y/ADAM22/ADCY1/CNIH2/EPHA4/RGS7BP/SYNDIG1/AKAP9/PTPRS/NLGN4X/EPHA7/LIN7A/PLPPR4/PRRT1/CLSTN2/RGS9/NRCAM
GOMF_CARBON_OXYGEN_LYASE_ACTIVITY	GOMF_CARBON_OXYGEN_LYASE_ACTIVITY	70	-0.478201	-1.66357	0.00445804	0.040917	0.033543	1698	tags=13%, list=6%, signal=12%	CA9/ALOXE3/CA13/CA3/GMDS/ETNPPL/CA1/CA4/CYP1A1
GOBP_REGULATION_OF_PEPTIDASE_ACTIVITY	GOBP_REGULATION_OF_PEPTIDASE_ACTIVITY	389	-0.307771	-1.34512	0.00448853	0.0411235	0.0337123	3090	tags=21%, list=12%, signal=19%	SRC/PPARG/SPINT2/SERPINB8/SH3RF1/AQP1/SERPINB5/XDH/CSTA/EFNA3/BBC3/LAMP3/WFDC10B/A2ML1/BST2/S100A9/SERPINB7/SERPINB6/TNFSF15/HIP1R/SERPINB1/RENBP/PI3/PROS1/CSTB/NR4A1/BCL10/GRIN2A/SERPINA1/BAK1/SPINK5/AIM2/SLPI/ATP2A3/SPINK8/MIR199A1/SERPINB2/MAGEA3/SERPINA3/SERPINB4/LGALS9/PRSS22/VEGFA/WFDC12/CLDN4/TNF/GPC3/ECM1/C4B/LTF/SPINK1/CLDN3/KHDC1L/SERPIND1/SERPINB3/CARD18/C4A/WFDC5/NLRP7/VIL1/CASP10/SPI…
GOBP_HIPPOCAMPUS_DEVELOPMENT	GOBP_HIPPOCAMPUS_DEVELOPMENT	67	0.489905	1.62899	0.00449932	0.0411492	0.0337333	3050	tags=24%, list=11%, signal=21%	KIRREL3/DAB1/CDK5R2/LEF1/DLX1/TMEM108/WNT3A/CDK6/ID4/SCT/DLX2/FEZ1/GLI3/DCLK2/SMO/IGF1R
GOBP_ORGAN_GROWTH	GOBP_ORGAN_GROWTH	147	0.414905	1.55534	0.00453186	0.0413733	0.0339171	5552	tags=35%, list=21%, signal=28%	NPPC/CGA/MAEL/IGF2/RGS4/NOG/NDRG4/COMP/NKX2-5/TBX5/GLI1/BNC2/CITED2/RARB/BCL2/HEG1/TGFB2/DDR2/FGF7/TP73/FGF2/DLL1/WNT2/NLGN4X/TENM4/DIPK2A/COL27A1/YAP1/AR/SMO/EVC/PDGFRB/HEY2/IFT80/ACVR2B/ANXA6/BASP1/FOXC1/SMAD2/RUNX1/ZFPM2/IER3IP1/RBPJ/G6PD/HAMP/VGLL4/PARP2/TGFBR1/FGF20/DUSP9/YBX3/FGFR2
GOBP_ARACHIDONIC_ACID_SECRETION	GOBP_ARACHIDONIC_ACID_SECRETION	24	-0.643505	-1.79747	0.00457598	0.0417021	0.0341866	1347	tags=33%, list=5%, signal=32%	PLA2G4A/PLA2G2E/PLA2G2F/PLA2G10/PLA2G4F/PLA2G12B/NMUR2/PLA2G2A
GOBP_REGULATION_OF_SMALL_MOLECULE_METABOLIC_PROCESS	GOBP_REGULATION_OF_SMALL_MOLECULE_METABOLIC_PROCESS	286	-0.33525	-1.42491	0.00466839	0.0424692	0.0348154	3564	tags=17%, list=13%, signal=15%	MIR210/ENTPD5/PPARGC1A/SIRT7/MST1/PPARA/DDIT4/SIRT4/PTK2B/DGKQ/SRC/PPARG/SEC14L2/MFSD2A/PPP1R3B/BHMT/EPHX2/FBP1/INSIG1/SLC45A3/DGAT2/PDK4/FGFR4/PHLDA2/NR1H4/PFKFB2/TNF/MLXIPL/SLC4A4/GNMT/NOS3/CEACAM1/PPP1R3C/CD244/GCKR/RORC/FMO5/GPT/CDA/GUCA2A/FABP1/NOS2/GUCA2B/MALRD1/APOA4/PDZD3/GPD1/APOC3/APOA1/APOB
GOBP_POSITIVE_REGULATION_OF_EPITHELIAL_CELL_PROLIFERATION	GOBP_POSITIVE_REGULATION_OF_EPITHELIAL_CELL_PROLIFERATION	186	0.384167	1.48894	0.00472477	0.042757	0.0350513	3699	tags=26%, list=14%, signal=22%	SCG2/SFRP1/BMP5/VASH2/PTPRN/FGFR1/THBS4/IGF2/NOG/HAS2/REG3G/MMP12/SOX11/WNT7A/FGF1/PRKD1/AKT3/WNT3A/CLDN1/VIP/NRAS/LAMB1/CCL11/FGF7/NRP1/CCND1/TP63/PTN/FGF2/VEGFC/GATA2/DLX6/WNT2/WNT5A/TACR1/PIK3CD/EGFR/YAP1/LAMC1/AR/SMO/CAV2/TGFA/TBX1/TWIST1/CYP7B1/NRP2/DLX5
GOMF_PYROPHOSPHATE_HYDROLYSIS_DRIVEN_PROTON_TRANSMEMBRANE_TRANSPORTER_ACTIVITY	GOMF_PYROPHOSPHATE_HYDROLYSIS_DRIVEN_PROTON_TRANSMEMBRANE_TRANSPORTER_ACTIVITY	18	-0.69502	-1.8384	0.00472521	0.042757	0.0350513	2343	tags=28%, list=9%, signal=25%	ATP6V0C/ATP6V1C2/ATP12A/ATP4B/ATP4A
GOBP_NEGATIVE_REGULATION_OF_PROTEOLYSIS	GOBP_NEGATIVE_REGULATION_OF_PROTEOLYSIS	285	-0.330389	-1.40425	0.00473048	0.042757	0.0350513	3159	tags=23%, list=12%, signal=20%	SIRT4/SRC/SPINT2/PRKCG/SERPINB8/SH3RF1/AQP1/SERPINB5/CSTA/LAMP3/IL1R2/WFDC10B/A2ML1/BST2/SERPINB7/SERPINB6/SERPINB1/CHAC1/RENBP/PI3/PROS1/CSTB/NR4A1/SERPINA1/SPINK5/SLPI/SPINK8/MIR199A1/SERPINB2/MAGEA3/SERPINA3/SERPINB4/VEGFA/WFDC12/TNF/GPC3/ECM1/C4B/LTF/SPINK1/SERPIND1/SERPINB3/CARD18/C4A/WFDC5/NLRP7/VIL1/SPINK6/SPINK7/ITIH2/SERPINA5/SERPINA4/MIR126/AHSG/PI16/RARRES1/R3HDML/VTN/FABP1/F2/BIRC7/DP…
GOBP_POSITIVE_REGULATION_OF_PEPTIDYL_SERINE_PHOSPHORYLATION	GOBP_POSITIVE_REGULATION_OF_PEPTIDYL_SERINE_PHOSPHORYLATION	83	0.463506	1.5805	0.00473635	0.042757	0.0350513	2652	tags=22%, list=10%, signal=20%	CSF3/NTF3/NGF/IL11/SFRP2/SNCA/PRKD1/NTRK2/ANGPT1/OSM/WNT3A/BCL2/NOS1/PFN2/AKAP9/CAV1/WNT5A/EGFR
GOBP_NEGATIVE_REGULATION_OF_LIPID_CATABOLIC_PROCESS	GOBP_NEGATIVE_REGULATION_OF_LIPID_CATABOLIC_PROCESS	24	-0.642646	-1.79508	0.00474704	0.042757	0.0350513	1445	tags=21%, list=5%, signal=20%	TNF/CIDEA/ADRA2A/APOC3/APOA2
GOMF_ORGANIC_ACID_TRANSMEMBRANE_TRANSPORTER_ACTIVITY	GOMF_ORGANIC_ACID_TRANSMEMBRANE_TRANSPORTER_ACTIVITY	129	-0.40591	-1.54489	0.00474985	0.042757	0.0350513	1917	tags=18%, list=7%, signal=17%	SLC7A4/ABCC3/SLC26A7/SLC43A1/SLC23A1/SLC26A1/SLC16A9/SLC66A1L/SLC10A5/SLCO1B3/SLC26A9/CEACAM1/ABCG2/SLC6A20/SLC1A1/SLC51B/SLC1A7/SLC6A7/SLC6A14/SLC7A9/SLC6A19/SLC13A2/SLC26A3
GOBP_ADENYLATE_CYCLASE_MODULATING_G_PROTEIN_COUPLED_RECEPTOR_SIGNALING_PATHWAY	GOBP_ADENYLATE_CYCLASE_MODULATING_G_PROTEIN_COUPLED_RECEPTOR_SIGNALING_PATHWAY	165	0.393211	1.50335	0.00476083	0.042781	0.0350711	3884	tags=25%, list=15%, signal=22%	GHRH/UCN3/OPRK1/ADGRB1/CHRM4/LGR5/RIMS2/ADCY8/ADRA1D/ADRA1B/SSTR2/ADGRG2/PDE4B/ADGRB2/ADCY1/VIP/CXCL9/ADORA1/GPR161/PALM/ADGRE1/EDNRA/ABCA1/UCN2/LPAR1/LPAR3/RGS1/ADGRL3/NPR3/AKAP12/MARCO/S1PR5/P2RY12/CXCL10/PTGER4/FPR1/GPR3/ADRA2C/AKAP5/GNG2/GNAI1/NPY1R
GOBP_CARBOHYDRATE_DERIVATIVE_CATABOLIC_PROCESS	GOBP_CARBOHYDRATE_DERIVATIVE_CATABOLIC_PROCESS	154	-0.387053	-1.51486	0.00481218	0.0431671	0.0353876	2847	tags=14%, list=11%, signal=12%	XDH/FBXO6/NCCRP1/CEMIP2/PDE2A/RENBP/GALC/FUCA1/CHI3L2/PGLYRP4/ENPP4/GDA/LYVE1/HYAL1/APOBEC2/CDA/NEU4/PNLIPRP2/GPD1/GBA3/CHIA
GOBP_CELLULAR_AMINO_ACID_CATABOLIC_PROCESS	GOBP_CELLULAR_AMINO_ACID_CATABOLIC_PROCESS	95	-0.433231	-1.57125	0.00483673	0.0432448	0.0354513	1885	tags=17%, list=7%, signal=16%	HAL/DDO/ASPA/IDO1/DDAH1/CARNS1/ABAT/NOS3/PIPOX/GPT/ARG1/ALDH8A1/HGD/FTCD/NOS2/OTC
GOBP_POSITIVE_REGULATION_OF_MEMBRANE_POTENTIAL	GOBP_POSITIVE_REGULATION_OF_MEMBRANE_POTENTIAL	15	0.720791	1.75275	0.00483764	0.0432448	0.0354513	20	tags=7%, list=0%, signal=7%	UCN3
GOCC_SMOOTH_ENDOPLASMIC_RETICULUM	GOCC_SMOOTH_ENDOPLASMIC_RETICULUM	27	-0.623148	-1.76372	0.00493515	0.0439945	0.0360659	748	tags=22%, list=3%, signal=22%	RYR2/TTYH1/TH/JPH4/FTCD/APOB
GOBP_NEGATIVE_REGULATION_OF_COAGULATION	GOBP_NEGATIVE_REGULATION_OF_COAGULATION	46	-0.528986	-1.69728	0.00494681	0.0439945	0.0360659	2232	tags=35%, list=8%, signal=32%	PROS1/ALOX12/ADTRP/EDN1/SERPINB2/PROCR/ABAT/NOS3/CEACAM1/KLKB1/VTN/TSPAN8/F2/APOH/FGA/FGG
GOCC_PLATELET_ALPHA_GRANULE_LUMEN	GOCC_PLATELET_ALPHA_GRANULE_LUMEN	62	-0.517326	-1.76627	0.00494714	0.0439945	0.0360659	2841	tags=31%, list=11%, signal=27%	QSOX1/VEGFD/GTPBP2/CFD/PROS1/SERPINA1/SCCPDH/ORM1/SERPINA3/VEGFA/PF4/TOR4A/AHSG/ALB/PPBP/F5/ORM2/FGA/FGG
GOBP_ACTIVATION_OF_IMMUNE_RESPONSE	GOBP_ACTIVATION_OF_IMMUNE_RESPONSE	341	-0.321997	-1.38495	0.00498509	0.0442556	0.0362799	2939	tags=17%, list=11%, signal=15%	IGHV3-74/MS4A1/NOD2/IGHV3-13/IGHV1-18/IGLL1/CFD/HLA-A/IGHV4-4/PTPRJ/CD79A/BCL10/IGHA2/EZR/IGHE/AIM2/IGHV2-26/BLK/VTCN1/ZC3H12A/IGHV3-53/BTNL9/IGHV7-81/MASP1/TNFRSF21/LGALS3/C9/IGLC3/C4B/C5AR2/CD55/BLNK/IGHA1/C7/IGHV3-21/C4A/ZBP1/CEACAM1/C8G/C4BPB/CD22/IGHV6-1/IGHV1-69-2/IGHV3-64D/CFB/IGHV3-30/IGHV2-70/HHLA2/IGHV2-70D/IGHV3-35/C6/IGHV5-10-1/IGHV3-20/BTNL8/BTNL3/CRP/IGHD
GOBP_BONE_MORPHOGENESIS	GOBP_BONE_MORPHOGENESIS	90	0.451592	1.56066	0.00500558	0.044361	0.0363663	6067	tags=42%, list=23%, signal=33%	NPPC/COL2A1/HAS2/FGF4/SFRP2/SFRP4/COMP/FREM1/SHOX2/CITED2/GHR/BMPR1B/RARB/MMP16/COL3A1/GLI3/MMP14/LTBP3/COL27A1/TGFB3/TMEM119/IFT80/RUNX2/TWIST1/TFAP2A/DLX5/ANXA6/CYP26B1/FOXC1/RAB23/COL1A1/TMEM107/SERPINH1/CHSY1/FGFR2/MMP13/MEGF8/PAPPA2
GOBP_WATER_HOMEOSTASIS	GOBP_WATER_HOMEOSTASIS	57	-0.520099	-1.75292	0.00501799	0.0443747	0.0363776	4076	tags=42%, list=15%, signal=36%	SCNN1A/ADCY6/ELOVL1/TMPRSS11F/WFS1/AQP3/ABCA12/AQP1/SCTR/LSR/KRT16/ALOX12/ALOXE3/CLDN4/MYO5B/ALOX12B/FLG2/CYP4F12/FA2H/BPIFA1/FLG/ACER1/AQP2/CYP4F2
GOBP_EXCRETION	GOBP_EXCRETION	48	-0.534935	-1.72947	0.00503005	0.0443747	0.0363776	2398	tags=29%, list=9%, signal=27%	CLCN5/EDNRB/HMOX1/SLC22A18/KCNMA1/EDN1/ABCG5/ABCG2/AMN/KCNK5/ABCG8/NPSR1/GUCA2B/SLC26A3
GOBP_MOTOR_NEURON_AXON_GUIDANCE	GOBP_MOTOR_NEURON_AXON_GUIDANCE	26	0.61632	1.70695	0.00503299	0.0443747	0.0363776	2588	tags=35%, list=10%, signal=31%	NTN3/RNF165/NOG/SEMA3A/EPHA4/NRP1/PLXNA4/ALCAM/LAMC2
GOBP_INNERVATION	GOBP_INNERVATION	23	0.658069	1.76785	0.00504434	0.0443988	0.0363973	1677	tags=39%, list=6%, signal=37%	SLITRK6/RNF165/VCAM1/SULF1/SEMA3A/SERPINE2/ISL1/NRP1/EDNRA
GOMF_AMINO_ACID_BINDING	GOMF_AMINO_ACID_BINDING	45	-0.547229	-1.74866	0.00505828	0.0444455	0.0364356	1546	tags=27%, list=6%, signal=25%	DDAH1/GNMT/ASS1/NOS3/TM4SF5/GRIN2D/TH/SLC1A1/DDC/NOS2/CPS1/OTC
GOBP_HYPOTHALAMUS_DEVELOPMENT	GOBP_HYPOTHALAMUS_DEVELOPMENT	15	0.717314	1.7443	0.00509394	0.0446826	0.03663	3636	tags=47%, list=14%, signal=40%	POU3F2/NR0B1/NHLH2/SEMA3A/NRP1/HAP1/NRP2
GOBP_NEGATIVE_REGULATION_OF_TRANSMEMBRANE_RECEPTOR_PROTEIN_SERINE_THREONINE_KINASE_SIGNALING_PATHWAY	GOBP_NEGATIVE_REGULATION_OF_TRANSMEMBRANE_RECEPTOR_PROTEIN_SERINE_THREONINE_KINASE_SIGNALING_PATHWAY	112	0.428213	1.54031	0.0051387	0.0449986	0.036889	5064	tags=33%, list=19%, signal=27%	SFRP1/SOST/PEG10/CHST11/NOG/IL17RD/SFRP2/BMPER/FZD1/CILP/EMILIN1/GREM1/DLX1/ASPN/TNFAIP6/HTRA3/DACT2/WFIKKN1/FST/FBN1/LTBP1/CAV1/WNT5A/TGFB3/SPART/CAV2/MAGI2/TWSG1/NRROS/TGFB1I1/FSTL3/TP53/PMEPA1/HTRA1/SOSTDC1/FAM89B/DKK1
GOBP_VASOCONSTRICTION	GOBP_VASOCONSTRICTION	69	-0.474206	-1.63713	0.00524436	0.0458459	0.0375836	2330	tags=19%, list=9%, signal=17%	EDNRB/TRPM4/SLC6A4/EDN1/ATP1A2/HTR2B/ACE2/HTR1D/EDN3/ADRA2A/CRP/FGA/FGG
GOBP_GLIAL_CELL_DIFFERENTIATION	GOBP_GLIAL_CELL_DIFFERENTIATION	189	0.386355	1.4997	0.00526134	0.0458845	0.0376152	2656	tags=21%, list=10%, signal=19%	SOX10/POU3F2/NKX2-2/NOG/DAB1/DNER/SOX11/PHGDH/LEF1/NFIB/ROR2/NTRK2/DLX1/BNIP3/CDK6/ID4/NRG1/EPHA4/SERPINE2/TAL1/TP73/PTN/FGF2/CNTN1/SOX6/SOX4/DLL1/LAMC3/CDH2/VIM/CLU/DLX2/MXRA8/GLI3/TENM4/TLR2/GAP43/NKX6-1/C1QA/ZNF365
GOBP_INNER_EAR_MORPHOGENESIS	GOBP_INNER_EAR_MORPHOGENESIS	85	0.456712	1.56946	0.00526898	0.0458845	0.0376152	4138	tags=38%, list=16%, signal=32%	SLITRK6/GBX2/ATP8A2/MYO3A/ZIC1/COL2A1/GATA3/ATOH1/PRRX1/ROR2/HMX3/WNT3A/CTHRC1/SIX4/CDH23/FRZB/GATA2/DLX6/COL11A1/CEP290/WNT5A/FZD2/WHRN/TBX1/SIX1/FZD6/FOXI1/TFAP2A/DLX5/WDPCP/PTK7/MAFB
GOBP_LOCOMOTORY_BEHAVIOR	GOBP_LOCOMOTORY_BEHAVIOR	153	0.396383	1.49206	0.00527795	0.0458845	0.0376152	3681	tags=25%, list=14%, signal=22%	SEZ6/OPRK1/SLITRK6/SNAP25/UCHL1/ZIC1/GDNF/C1QL1/HOXD10/DAB1/GLRB/ADCY8/DMRT3/NTSR1/EFNB3/SNCA/CHRNA3/HOXD9/NRG1/EPHA4/TAL1/CDH23/CNTN1/SNCG/APBA1/KCND2/ANKH/NLGN2/MEIS1/MCOLN3/SPTBN4/PBX3/PAK5/GNB3/NAV2/EN1/APOE/AGTPBP1
GOMF_PROTEIN_LIPID_COMPLEX_BINDING	GOMF_PROTEIN_LIPID_COMPLEX_BINDING	26	-0.616303	-1.72206	0.00528442	0.0458845	0.0376152	35	tags=19%, list=0%, signal=19%	APOL2/GPIHBP1/APOA2/APOA1/CRP
GOMF_GROWTH_FACTOR_RECEPTOR_BINDING	GOMF_GROWTH_FACTOR_RECEPTOR_BINDING	119	0.422274	1.52788	0.00531293	0.0460543	0.0377545	1744	tags=14%, list=7%, signal=13%	FGF3/FGF19/EFEMP1/GDNF/CSF3/FLRT2/GATA3/IL11/FGF4/FGF1/GREM1/PDGFRA/IL1RAP/PDGFC/FGF7/FGF2/VEGFC
GOBP_NEGATIVE_REGULATION_OF_CHONDROCYTE_DIFFERENTIATION	GOBP_NEGATIVE_REGULATION_OF_CHONDROCYTE_DIFFERENTIATION	20	0.659719	1.73388	0.00534224	0.0462306	0.037899	3289	tags=50%, list=12%, signal=44%	EFEMP1/NKX3-2/ADAMTS12/GREM1/RARB/WNT9A/LTBP3/CCN4/RFLNB/SNAI2
GOBP_POSITIVE_REGULATION_OF_MORPHOGENESIS_OF_AN_EPITHELIUM	GOBP_POSITIVE_REGULATION_OF_MORPHOGENESIS_OF_AN_EPITHELIUM	34	0.592778	1.72893	0.0053771	0.0464542	0.0380822	3408	tags=38%, list=13%, signal=33%	GDNF/WNT5B/GATA3/NOG/GREM1/SIX4/FGF2/PIK3CD/GJA1/AR/SMO/SIX1/ITGAX
GOBP_CARDIAC_ATRIUM_DEVELOPMENT	GOBP_CARDIAC_ATRIUM_DEVELOPMENT	34	0.591532	1.72529	0.00544073	0.0469252	0.0384684	3189	tags=41%, list=12%, signal=36%	NOG/NKX2-5/TBX5/SHOX2/HEG1/TGFB2/ISL1/SOX4/WNT2/CCN1/WNT5A/SMO/IGF1R/HEY2
GOBP_MEMBRANE_LIPID_CATABOLIC_PROCESS	GOBP_MEMBRANE_LIPID_CATABOLIC_PROCESS	34	-0.587639	-1.76431	0.00551121	0.0474536	0.0389015	2641	tags=38%, list=10%, signal=34%	SMPD2/ACER2/NEU1/SMPDL3A/SMPDL3B/GALC/FUCA1/ASAH2/SMPD3/ACER1/NEU4/PNLIPRP2/GBA3
GOBP_GLIAL_CELL_MIGRATION	GOBP_GLIAL_CELL_MIGRATION	49	0.522729	1.65373	0.0055365	0.0475738	0.0390001	5508	tags=43%, list=21%, signal=34%	DAB1/CDK5R2/CCL3/CX3CR1/EPHA4/TGFB2/LAMB1/NDN/GLI3/MMP14/CSPG4/DISC1/P2RY12/CD9/BMERB1/SRGAP2C/GPR183/CX3CL1/SRGAP2/P2RY1/TREM2
GOBP_REGULATION_OF_CELLULAR_COMPONENT_SIZE	GOBP_REGULATION_OF_CELLULAR_COMPONENT_SIZE	326	0.333419	1.36259	0.00554366	0.0475738	0.0390001	4024	tags=20%, list=15%, signal=17%	KEL/DCC/TMSB15A/SEMA3D/SEMA3E/PAK3/FHOD3/CSF3/NGF/MAP2/FSTL4/WNK3/KIAA0319/FN1/PLEK/WNT7A/ADD2/RND2/AKT3/SPP1/WNT3A/OLFM1/SEMA3A/TMSB4Y/SCT/ISLR2/CCL11/PFN2/NRP1/PTPRS/PLXNA4/CARMIL2/ELN/DRAXIN/ARHGAP28/LPAR3/WNT5A/SPTB/EPHA7/NKX6-1/IL7R/CDC42EP3/P2RX7/MYADM/SEMA6C/SPART/DISC1/ULK1/KIRREL1/SLC12A8/SEMA5B/CIT/SPTBN4/EFNA5/GNB3/RICTOR/NRCAM/EVL/HCK/SLC12A4/APOE/SLIT2/PRR16/BDNF/MAPT/VAV1
GOBP_CENTRAL_NERVOUS_SYSTEM_NEURON_AXONOGENESIS	GOBP_CENTRAL_NERVOUS_SYSTEM_NEURON_AXONOGENESIS	34	0.590826	1.72323	0.00563163	0.0482484	0.0395531	7556	tags=59%, list=28%, signal=42%	DCC/GLI2/EPHB6/NFIB/CDH11/DCLK1/EPHA4/PLXNA4/DRAXIN/SPTBN4/TCTN1/SLIT2/C12orf57/SCN1B/MYCBP2/NR2E1/NIN/CHRNB2/EPHB3/B4GALT5
GOBP_TERPENOID_BIOSYNTHETIC_PROCESS	GOBP_TERPENOID_BIOSYNTHETIC_PROCESS	17	-0.713193	-1.88569	0.00571377	0.0488708	0.0400634	773	tags=29%, list=3%, signal=29%	BCO1/CRABP2/ALDH8A1/HMGCS2/CYP1A1
GOMF_OXIDOREDUCTASE_ACTIVITY_ACTING_ON_PAIRED_DONORS_WITH_INCORPORATION_OR_REDUCTION_OF_MOLECULAR_OXYGEN	GOMF_OXIDOREDUCTASE_ACTIVITY_ACTING_ON_PAIRED_DONORS_WITH_INCORPORATION_OR_REDUCTION_OF_MOLECULAR_OXYGEN	151	-0.390031	-1.52234	0.00572365	0.0488741	0.040066	1105	tags=13%, list=4%, signal=12%	CYP4F22/NOS3/CYP2C8/CYP2J2/CYP2C19/CYP2C18/TH/FMO5/CYP4F12/CYP2C9/CYP2A13/CYP3A5/NOS2/CYP2E1/CYP2W1/CYP2B6/CYP4F2/CYP3A4/CYP1A1
GOBP_REGULATION_OF_DENDRITIC_SPINE_MORPHOGENESIS	GOBP_REGULATION_OF_DENDRITIC_SPINE_MORPHOGENESIS	40	0.551547	1.67303	0.00575333	0.0490462	0.0402072	2229	tags=22%, list=8%, signal=21%	CUX2/KIF1A/PAK3/NLGN1/CAMK2B/DNM3/EPHA4/ABI2/TANC2
GOBP_NEPHRON_EPITHELIUM_DEVELOPMENT	GOBP_NEPHRON_EPITHELIUM_DEVELOPMENT	98	0.449351	1.58098	0.00577131	0.0491181	0.0402661	4562	tags=34%, list=17%, signal=28%	IRX1/WNT6/GDNF/PTPRO/GATA3/NOG/FGF1/GREM1/SIX4/BCL2/PTCH1/HOXD11/GREB1L/EDNRA/FGF2/DLL1/JAG1/SIX2/GLI3/ADAMTS16/IRX2/YAP1/WWTR1/SMO/SIX1/MAGI2/PKD2/BASP1/DCHS1/FOXC1/LAMA5/MTSS1/IRX3
GOMF_HEPARIN_BINDING	GOMF_HEPARIN_BINDING	143	0.41465	1.54422	0.00585883	0.0497807	0.0408093	3878	tags=38%, list=15%, signal=33%	COL23A1/SFRP1/CCN5/LGR6/CEL/SOST/FGFR1/THBS4/RTN4RL1/CXCL6/FGF4/SMOC1/FN1/SMOC2/CCL7/POSTN/FGF1/COMP/CCL8/LTBP2/PLA2G2D/BMP7/COL5A1/ADAMTS3/PTCH1/EFEMP2/SERPINE2/LPL/FGF7/NRP1/PTPRS/PTN/FGF2/ANOS1/RSPO3/FBN1/CCN1/PCOLCE2/COL11A1/FSTL1/THBS2/SLIT3/CCN4/LAMC2/PCOLCE/ADAMTS5/CCDC80/ADA2/CXCL10/PRELP/NAV2/NRP2/APOE/PTPRC/SLIT2
GOBP_STRIATED_MUSCLE_CELL_PROLIFERATION	GOBP_STRIATED_MUSCLE_CELL_PROLIFERATION	59	0.494972	1.59796	0.00589912	0.0500405	0.0410222	5552	tags=42%, list=21%, signal=34%	NOG/NDRG4/NKX2-5/ANGPT1/MEGF10/TBX5/GLI1/CITED2/TGFB2/TP73/FGF2/WNT2/TENM4/DIPK2A/YAP1/HEY2/SIX1/FOXC1/RUNX1/ZFPM2/RBPJ/VGLL4/TGFBR1/FGF20/FGFR2
GOBP_POTASSIUM_ION_IMPORT_ACROSS_PLASMA_MEMBRANE	GOBP_POTASSIUM_ION_IMPORT_ACROSS_PLASMA_MEMBRANE	35	-0.57177	-1.73018	0.00592031	0.0500847	0.0410585	2126	tags=31%, list=8%, signal=29%	KCNJ11/ATP12A/ATP1B1/ATP1A2/SLC12A2/KCNK5/KCNQ1/KCNE2/KCNJ16/ATP4B/ATP4A
GOBP_REGULATION_OF_STEROID_METABOLIC_PROCESS	GOBP_REGULATION_OF_STEROID_METABOLIC_PROCESS	87	-0.447036	-1.59602	0.00592379	0.0500847	0.0410585	2591	tags=18%, list=10%, signal=17%	EPHX2/IL1A/INSIG1/DGAT2/FGFR4/NR1H4/TNF/GAL/RORC/FMO5/MALRD1/APOA4/APOA2/APOA1/APOB/NR5A1
GOBP_NEUTRAL_LIPID_BIOSYNTHETIC_PROCESS	GOBP_NEUTRAL_LIPID_BIOSYNTHETIC_PROCESS	42	-0.55754	-1.76402	0.00602593	0.050825	0.0416653	3937	tags=38%, list=15%, signal=33%	FITM2/GK/PCK2/LPIN1/ANG/PNPLA2/MFSD2A/PLCE1/PLA2G4A/DGAT2/GPAT3/DGAT1/MOGAT3/MOGAT2/MOGAT1/PCK1
GOBP_DENDRITE_MORPHOGENESIS	GOBP_DENDRITE_MORPHOGENESIS	126	0.414168	1.5154	0.00603108	0.050825	0.0416653	2995	tags=21%, list=11%, signal=18%	CUX2/KIF1A/PAK3/NLGN1/CAMK2B/DNM3/MAP2/CTNND2/WNT7A/PTPRD/CHRNA3/LZTS1/DCLK1/SULT4A1/SEMA3A/EPHA4/NRP1/PTN/ABI2/TANC2/OBSL1/SDC2/ZNF365/FARP1/HECW1/MAP6
GOBP_FATTY_ACID_TRANSPORT	GOBP_FATTY_ACID_TRANSPORT	85	-0.439208	-1.57058	0.00615688	0.0518003	0.0424649	1347	tags=21%, list=5%, signal=20%	IL1A/PLA2G4A/SLC25A20/EDN1/PLA2G2E/PLA2G2F/ACSL5/PLA2G10/PLA2G4F/CRABP2/TNFRSF11A/FABP1/PLA2G12B/NMUR2/RBP2/FABP2/PLA2G2A/CYP4F2
GOBP_LEUKOCYTE_MEDIATED_IMMUNITY	GOBP_LEUKOCYTE_MEDIATED_IMMUNITY	408	-0.298495	-1.31353	0.0061902	0.0519957	0.0426251	3850	tags=22%, list=14%, signal=19%	MASP2/SLA2/TICAM1/PARP3/CTSG/IGHV1-45/PTGDS/TCIRG1/UNC13D/IGHV1-58/CD19/LAMP1/HLA-DMA/TRDC/CD160/CEBPG/NECTIN2/BATF/DNASE1/IGHV3-74/NOD2/SCART1/IGHV3-13/IGHV1-18/MYD88/IGLL1/F2RL1/HLA-DOB/HLA-A/IGHV4-4/BST2/TNFRSF1B/CLCF1/HPX/HMOX1/HLA-F/ANXA3/BCL10/HLA-DRB5/IRF7/IGHA2/HLA-H/TRPM4/AZGP1/FCER2/IGHE/IGHV2-26/BLK/IGHV3-53/IGHV7-81/SERPINB4/LGALS9/RAET1G/C9/IGLC3/TNF/C4B/FZD5/CD55/RIPK3/TNFSF13/IGHA1…
GOBP_MESENCHYMAL_TO_EPITHELIAL_TRANSITION	GOBP_MESENCHYMAL_TO_EPITHELIAL_TRANSITION	16	0.705636	1.73671	0.00620501	0.0520351	0.0426574	4390	tags=50%, list=16%, signal=42%	GDNF/GATA3/GREM1/TCF15/SIX2/SMO/BASP1/FZD7
GOCC_AZUROPHIL_GRANULE	GOCC_AZUROPHIL_GRANULE	141	-0.40598	-1.56918	0.00623602	0.0521512	0.0427526	3869	tags=21%, list=15%, signal=18%	ACP3/CTSG/UNC13D/CCT2/GLB1/LAMP1/S100A7/ATP6V0C/ANXA11/BST2/NAPRT/STX3/HLA-H/ATP8A1/SLCO4C1/FUCA1/CEACAM6/SERPINA3/PLAC8/SERPINB3/IRAG2/ARG1/VNN1/PRSS2/PIGR/TTR/OLFM4/ORM2/LYZ
GOMF_LYASE_ACTIVITY	GOMF_LYASE_ACTIVITY	172	-0.379519	-1.51469	0.00623911	0.0521512	0.0427526	4137	tags=21%, list=16%, signal=18%	MGST3/ADCY6/DDTL/PDXDC1/PCK2/PDXDC2P-NPIPB14P/ODC1/CA2/NPR1/PM20D1/CENPV/RNASE1/HDC/ADCY4/CYP2S1/CHAC1/ADCY5/HAL/ASL/CA9/CTH/ALOXE3/CA13/ALOX12B/CA3/GMDS/RSAD2/ENDOU/DDC/FTCD/ETNPPL/CA1/PCK1/ALDOB/CA4/CYP1A1
GOBP_PURINE_CONTAINING_COMPOUND_METABOLIC_PROCESS	GOBP_PURINE_CONTAINING_COMPOUND_METABOLIC_PROCESS	362	-0.316598	-1.3694	0.00629393	0.0524992	0.0430379	3550	tags=14%, list=13%, signal=13%	NPR1/ENTPD5/NPPA/PPARGC1A/PPARA/DDIT4/ACSS2/ATP6V0C/CARD11/SUCLG2/ADSS1/XDH/ELOVL2/TJP2/THEM5/FBP1/ADCY4/EPHA2/PDE2A/ELOVL7/DGAT2/ADCY5/SLC35B2/PDK4/DNPH1/SLC26A1/PFKFB2/MLXIPL/SULT2B1/SLC4A4/ENPP4/GNMT/DGAT1/ACOT11/GDA/NOS3/ACSL5/PIPOX/GUCA2A/SULT1C4/ACSM3/HKDC1/NOS2/TTR/GUCA2B/PDZD3/HMGCS2/SULT1B1/ALDOB/GPD1/SULT2A1/BAAT
GOBP_OXIDATIVE_DEMETHYLATION	GOBP_OXIDATIVE_DEMETHYLATION	16	-0.720031	-1.86667	0.00630113	0.0524992	0.0430379	1009	tags=25%, list=4%, signal=24%	CYP2C8/CYP2C9/CYP3A5/CYP3A4
GOBP_PLASMINOGEN_ACTIVATION	GOBP_PLASMINOGEN_ACTIVATION	23	-0.651239	-1.80128	0.00637211	0.0530048	0.0434524	1148	tags=26%, list=4%, signal=25%	CLEC3B/HPN/KLKB1/APOH/FGA/FGG
GOCC_FILOPODIUM	GOCC_FILOPODIUM	103	0.437608	1.55319	0.00643811	0.0534674	0.0438316	6987	tags=39%, list=26%, signal=29%	ACTA1/MYO3A/NLGN1/VCAM1/MAP2/TENM2/ARL4C/SPEF1/EPHA4/MORN4/PALM/ANTXR1/PDPN/ABI2/GAP43/ADGRA2/FARP1/LCP1/ENAH/SCIMP/TIAM2/FXR1/ITGAV/DNALI1/FSCN1/MSN/RDX/ERMN/FGF13/MYO1B/MYO5A/PPP1R9B/ITGB1/UTRN/TRPV4/DMD/ITGA3/SYNE2/FZD3/MYO10
GOMF_ENZYME_INHIBITOR_ACTIVITY	GOMF_ENZYME_INHIBITOR_ACTIVITY	326	-0.319293	-1.37159	0.00646083	0.0535698	0.0439155	3075	tags=21%, list=12%, signal=18%	PPP1R11/SPINT2/ARRB1/SERPINB8/SERPINB5/CDKN1A/CSTA/PPP1R1B/WFDC10B/A2ML1/BST2/SERPINB7/SERPINB6/SERPINB1/RENBP/PI3/ANXA3/PROS1/CSTB/ANXA9/CAMK2N1/MRLN/SERPINA1/SPINK5/SLPI/SPINK8/PHACTR3/TESC/SERPINB2/ANXA4/GSKIP/SERPINA3/SERPINB4/LGALS3/WFDC12/GPC3/C4B/PPP1R36/LTF/SPINK1/SERPIND1/IQGAP2/CABP1/SERPINB3/CARD18/C4A/WFDC5/NLRP7/VIL1/SPINK6/SPINK7/GCKR/ITIH2/SERPINA5/SERPINA4/AHSG/PPP1R14D/PI16/RARRE…
GOBP_STEROL_BIOSYNTHETIC_PROCESS	GOBP_STEROL_BIOSYNTHETIC_PROCESS	57	-0.511122	-1.72266	0.00652779	0.0540236	0.0442875	1077	tags=9%, list=4%, signal=8%	ACAA2/APOA4/HMGCS2/APOA1/APOB
GOBP_POSITIVE_REGULATION_OF_FATTY_ACID_BIOSYNTHETIC_PROCESS	GOBP_POSITIVE_REGULATION_OF_FATTY_ACID_BIOSYNTHETIC_PROCESS	17	-0.708185	-1.87244	0.00654789	0.0540236	0.0442875	2294	tags=35%, list=9%, signal=32%	IL1B/ABCD1/SLC45A3/MLXIPL/APOA4/APOA1
GOBP_REVERSE_CHOLESTEROL_TRANSPORT	GOBP_REVERSE_CHOLESTEROL_TRANSPORT	16	-0.719467	-1.86521	0.00655832	0.0540236	0.0442875	204	tags=38%, list=1%, signal=37%	APOM/LIPG/APOA4/APOC3/APOA2/APOA1
GOBP_REGULATION_OF_INSULIN_LIKE_GROWTH_FACTOR_RECEPTOR_SIGNALING_PATHWAY	GOBP_REGULATION_OF_INSULIN_LIKE_GROWTH_FACTOR_RECEPTOR_SIGNALING_PATHWAY	18	0.675618	1.71765	0.00656442	0.0540236	0.0442875	2870	tags=39%, list=11%, signal=35%	GHRH/BMP5/CILP/IGFBP1/IGFBP4/IGFBP5/AR
GOBP_FIBRINOLYSIS	GOBP_FIBRINOLYSIS	20	-0.669376	-1.80274	0.00656803	0.0540236	0.0442875	705	tags=35%, list=3%, signal=34%	PROS1/SERPINB2/KLKB1/F2/APOH/FGA/FGG
GOBP_POSTSYNAPTIC_MEMBRANE_ORGANIZATION	GOBP_POSTSYNAPTIC_MEMBRANE_ORGANIZATION	32	0.595764	1.7246	0.00662361	0.0543939	0.0445911	4047	tags=41%, list=15%, signal=34%	NLGN1/CEL/GDNF/GLRB/NRXN2/NLGN4Y/SLC7A11/CDH2/ZDHHC2/NLGN4X/NLGN2/APOE/LRP4
GOBP_RIBONUCLEOPROTEIN_COMPLEX_SUBUNIT_ORGANIZATION	GOBP_RIBONUCLEOPROTEIN_COMPLEX_SUBUNIT_ORGANIZATION	196	0.369027	1.43237	0.00665255	0.0544632	0.0446479	12685	tags=56%, list=48%, signal=30%	RNU5B-1/CELF3/RNU5A-1/RNVU1-7/RNU5F-1/LINC01715/RNU5D-1/RNVU1-15/RNVU1-4/SRSF12/PSIP1/RNU4-2/SRPK2/PRKDC/NUDT21/RNU6ATAC/WEE2-AS1/RNVU1-8/CRNKL1/PTBP2/RPS5/BRIX1/RPS27/SNRPF/SNRPE/RPL11/SNRPG/SNRPD3/PRKRA/SF3A2/RPL38/SNRPB/XRCC5/RPL23A/RPLP0P6/LUC7L3/EIF4B/PRPF8/ISY1/RPS15/CELF2/SART1/ATM/RUVBL1/ATR/AGO4/DYRK3/SRSF10/SLU7/RPL5/RPL24/RNU4ATAC/NUFIP1/RPL6/PRPF6/ZFAND1/SCAF11/GEMIN2/RPS14/LUC7L2/STR…
GOBP_CELL_JUNCTION_DISASSEMBLY	GOBP_CELL_JUNCTION_DISASSEMBLY	20	0.650792	1.71042	0.00665321	0.0544632	0.0446479	7225	tags=70%, list=27%, signal=51%	CX3CR1/EPHA4/C1QB/C1QC/ITGAM/C1QA/TGFB3/SNAI2/CX3CL1/DKK1/TGFBR1/TREM2/MAP4K4/IQSEC1
GOMF_G_PROTEIN_COUPLED_RECEPTOR_ACTIVITY	GOMF_G_PROTEIN_COUPLED_RECEPTOR_ACTIVITY	276	0.338684	1.3702	0.00666509	0.0544739	0.0446566	4533	tags=31%, list=17%, signal=26%	MRGPRE/OPRK1/ADGRB1/OXGR1/LGR6/GPR174/CHRM4/NPY/NPFFR2/LGR5/OR2W6P/NPBWR1/ADRA1D/ADRA1B/FZD1/OXTR/SUCNR1/NTSR1/SSTR2/ADGRG2/GPR19/GPR27/GPR156/NPY6R/ADGRB2/GPR173/PDGFRL/CX3CR1/KISS1R/GPR84/CCR8/FZD10/ADORA1/F2RL2/GPR161/OR2B6/FPR3/ADGRE1/P2RY13/EDNRA/GPR87/TM2D1/CYSLTR2/QRFPR/CCR4/SPHK1/LPAR1/ACKR3/LPAR3/ADGRA2/C3AR1/TACR1/CMKLR1/GPR34/ADGRV1/GP1BA/ADGRL3/ADORA3/GPR141/NPR3/FZD2/GPR135/SMO/S1PR5…
GOBP_EOSINOPHIL_CHEMOTAXIS	GOBP_EOSINOPHIL_CHEMOTAXIS	16	0.70316	1.73062	0.00672543	0.05488	0.0449895	2003	tags=44%, list=8%, signal=40%	SCG2/CCL13/CCL7/CCL8/CCL3/CCL11/CCL4
GOCC_TRANSPORT_VESICLE	GOCC_TRANSPORT_VESICLE	356	0.326881	1.35599	0.0068243	0.0555986	0.0455787	3550	tags=17%, list=13%, signal=15%	SCG3/SLC18A1/KIRREL3/OPRK1/PCSK1/SNAP25/PTPRN/PCSK2/GABRA2/NTS/NTF3/NGF/SV2B/SYN2/DGKI/SCGN/SV2A/SNCA/VGF/APBA2/PDE4B/LAMP5/CNIH2/CTTNBP2/CNIH3/DPYSL3/CPE/GRIN1/AMPH/SSPN/SLC6A17/SYNDIG1/LGI3/PTPRS/NKD2/NCALD/BGN/APBA1/BRSK1/STON1/HLA-DQA1/SYT11/SYNGR1/NRSN2/PRRT1/DOC2A/RAB12/DISC1/HAP1/CAV2/SYN1/MAP6/MCTP2/TGFA/SYT17/LMAN1/MME/RASSF9/LAPTM5/STX1B/HCK
GOBP_PROTEIN_HETEROOLIGOMERIZATION	GOBP_PROTEIN_HETEROOLIGOMERIZATION	24	0.639025	1.74314	0.00686807	0.0558594	0.0457925	4186	tags=38%, list=16%, signal=32%	CALHM3/GRIN1/KRT1/KRT10/PRPH2/PKD2/COL1A2/SYT1/NUDT21
GOBP_COLLATERAL_SPROUTING	GOBP_COLLATERAL_SPROUTING	25	0.612343	1.68392	0.00687801	0.0558594	0.0457925	3937	tags=52%, list=15%, signal=44%	DCC/NGF/FSTL4/RND2/SPP1/WNT3A/PTPRS/LPAR3/EPHA7/SPART/ULK1/EFNA5/BDNF
GOBP_INTRINSIC_APOPTOTIC_SIGNALING_PATHWAY_IN_RESPONSE_TO_ENDOPLASMIC_RETICULUM_STRESS	GOBP_INTRINSIC_APOPTOTIC_SIGNALING_PATHWAY_IN_RESPONSE_TO_ENDOPLASMIC_RETICULUM_STRESS	63	-0.474637	-1.61886	0.00692118	0.0561215	0.0460074	3452	tags=24%, list=13%, signal=21%	XBP1/WFS1/PPP1R15A/BCL2L1/BBC3/BRSK2/CHAC1/BAK1/ATP2A3/RNF183/MAGEA3/RNF186/PDX1/CREB3L1/ERN2
GOMF_HYDRO_LYASE_ACTIVITY	GOMF_HYDRO_LYASE_ACTIVITY	54	-0.50381	-1.6694	0.0069497	0.0562642	0.0461243	1698	tags=17%, list=6%, signal=16%	CYP2S1/CA9/ALOXE3/CA13/CA3/GMDS/CA1/CA4/CYP1A1
GOMF_CARBOHYDRATE_TRANSMEMBRANE_TRANSPORTER_ACTIVITY	GOMF_CARBOHYDRATE_TRANSMEMBRANE_TRANSPORTER_ACTIVITY	32	-0.590293	-1.72303	0.00696657	0.0563122	0.0461637	3644	tags=47%, list=14%, signal=41%	SLC50A1/SLC45A4/SLC17A5/AQP3/AQP1/SLC45A3/MFSD4A/SLC23A1/SLC5A9/AQP7/TMEM144/SLC5A1/SLC2A2/PPBP/AQP2
GOBP_HYDROGEN_PEROXIDE_METABOLIC_PROCESS	GOBP_HYDROGEN_PEROXIDE_METABOLIC_PROCESS	42	-0.550139	-1.74061	0.00699358	0.0563875	0.0462254	2076	tags=24%, list=8%, signal=22%	TPO/DUOX1/NOX1/HBA1/HBB/HBA2/DUOXA2/DUOX2/APOA4/CYP1A1
GOBP_REGULATION_OF_BIOMINERALIZATION	GOBP_REGULATION_OF_BIOMINERALIZATION	89	0.446767	1.54344	0.00699779	0.0563875	0.0462254	3788	tags=34%, list=14%, signal=29%	WNT6/WNT10B/AMTN/COMP/GREM1/ASPN/BMP7/CCL3/BMPR1B/HEY1/DDR2/OMD/PTN/DMP1/MGP/CCN1/LTBP3/ADGRV1/TGFB3/ANKH/P2RX7/GJA1/TMEM119/HEY2/RFLNB/TWIST1/ALOX5/TFAP2A/ACVR2B/CYP27B1
GOBP_REGULATION_OF_COAGULATION	GOBP_REGULATION_OF_COAGULATION	64	-0.482529	-1.64675	0.00704774	0.0565419	0.0463519	2232	tags=28%, list=8%, signal=26%	PROS1/ALOX12/ADTRP/EDN1/SERPINB2/PROCR/ENPP4/ABAT/NOS3/CEACAM1/KLKB1/VTN/F7/TSPAN8/F2/APOH/FGA/FGG
GOBP_ETHANOL_METABOLIC_PROCESS	GOBP_ETHANOL_METABOLIC_PROCESS	17	-0.704317	-1.86222	0.00704836	0.0565419	0.0463519	1762	tags=53%, list=7%, signal=49%	ACSS2/ALDH2/ALDH3B2/ALDH3B1/ADH1B/SULT1C4/ADH4/SULT1B1/SULT2A1
GOBP_CARDIAC_EPITHELIAL_TO_MESENCHYMAL_TRANSITION	GOBP_CARDIAC_EPITHELIAL_TO_MESENCHYMAL_TRANSITION	35	0.564119	1.66381	0.00704989	0.0565419	0.0463519	3397	tags=34%, list=13%, signal=30%	WNT16/NOG/HAS2/OLFM1/TGFB2/HEY1/JAG1/WNT2/TGFB3/HEY2/SNAI2/TWIST1
GOBP_RENAL_TUBULE_DEVELOPMENT	GOBP_RENAL_TUBULE_DEVELOPMENT	84	0.450518	1.54231	0.00706288	0.0565579	0.0463651	4562	tags=35%, list=17%, signal=29%	IRX1/WNT6/GDNF/GATA3/LGR5/NOG/FGF1/GREM1/SIX4/BCL2/PTCH1/HOXD11/GREB1L/FGF2/DLL1/JAG1/SIX2/GLI3/ADAMTS16/IRX2/YAP1/WWTR1/SMO/SIX1/PKD2/DCHS1/LAMA5/MTSS1/IRX3
GOBP_REGULATION_OF_BMP_SIGNALING_PATHWAY	GOBP_REGULATION_OF_BMP_SIGNALING_PATHWAY	89	0.446383	1.54211	0.00712164	0.0568097	0.0465715	4747	tags=33%, list=18%, signal=27%	SFRP1/RNF165/SOST/SFRP5/NOG/SFRP2/BMPER/FZD1/SOX11/SFRP4/SULF1/GREM1/DLX1/TNFAIP6/HTRA3/FST/FBN1/CCN1/WNT5A/ZNF423/FSTL1/SPART/TWSG1/SMAD2/FSTL3/SCUBE3/HTRA1/RBPJ/SOSTDC1
GOBP_CELL_DIFFERENTIATION_INVOLVED_IN_KIDNEY_DEVELOPMENT	GOBP_CELL_DIFFERENTIATION_INVOLVED_IN_KIDNEY_DEVELOPMENT	51	0.520775	1.66279	0.00712825	0.0568097	0.0465715	4808	tags=37%, list=18%, signal=31%	GDNF/PTPRO/GATA3/GREM1/PTCH1/EDNRA/JAG1/SIX2/GLI3/YAP1/WWTR1/SMO/MAGI2/BASP1/AMER1/MMP9/PRKX/MTSS1/GLIS2
GOBP_POSITIVE_REGULATION_OF_FATTY_ACID_METABOLIC_PROCESS	GOBP_POSITIVE_REGULATION_OF_FATTY_ACID_METABOLIC_PROCESS	31	-0.595147	-1.72645	0.00712905	0.0568097	0.0465715	4176	tags=32%, list=16%, signal=27%	IL1B/ABCD1/PPARGC1A/PPARA/PPARG/SLC45A3/MLXIPL/FABP1/APOA4/APOA1
GOMF_PEPTIDE_HORMONE_RECEPTOR_BINDING	GOMF_PEPTIDE_HORMONE_RECEPTOR_BINDING	15	0.702254	1.70768	0.00714746	0.0568097	0.0465715	1150	tags=20%, list=4%, signal=19%	GHRH/UCN3/VIP
GOBP_THYROID_HORMONE_METABOLIC_PROCESS	GOBP_THYROID_HORMONE_METABOLIC_PROCESS	26	-0.601069	-1.67949	0.00714948	0.0568097	0.0465715	2908	tags=50%, list=11%, signal=45%	DUOXA1/CRYM/TPO/DUOX1/DIO1/HPN/GCNT4/SLC5A5/IYD/DUOXA2/DUOX2/SULT1B1/SULT2A1
GOBP_HEMATOPOIETIC_PROGENITOR_CELL_DIFFERENTIATION	GOBP_HEMATOPOIETIC_PROGENITOR_CELL_DIFFERENTIATION	118	0.419256	1.51996	0.00716935	0.0568798	0.046629	6076	tags=31%, list=23%, signal=24%	SFRP1/GATA3/INHBA/PLEK/TCF15/OSM/PLD4/CDK6/CITED2/PDGFRA/BCL2/PYGO1/TAL1/DACT2/FST/SOX4/MLF1/MIXL1/CSF1R/SPI1/HOXB4/JAM3/BVES/PTPRZ1/PTPRC/FOXC1/PRKDC/NUDT21/FSTL3/TP53/ZSWIM9/DHX36/DHTKD1/KIT/FLT3/ANLN/PUS7
GOMF_ORGANIC_ACID_BINDING	GOMF_ORGANIC_ACID_BINDING	122	-0.401857	-1.51415	0.00721163	0.0571272	0.0468318	2443	tags=23%, list=9%, signal=21%	S100A9/AARS2/STX3/LCN12/FOLR3/HBA1/NR1H4/DDAH1/GNMT/HBB/ASS1/NOS3/TM4SF5/GRIN2D/HBA2/SERPINA5/CRABP2/TH/SLC1A1/FOLR1/DDC/FTCD/FABP1/NOS2/CYP2W1/UGT2B15/CPS1/OTC
GOBP_SYNAPTIC_MEMBRANE_ADHESION	GOBP_SYNAPTIC_MEMBRANE_ADHESION	19	0.673191	1.7297	0.00723137	0.0571956	0.0468879	4312	tags=58%, list=16%, signal=49%	NLGN1/PTPRD/IL1RAP/MDGA1/PTPRS/GPC6/FLRT3/NTNG2/SLITRK3/EFNA5/GPC4
GOBP_CIRCULATORY_SYSTEM_PROCESS	GOBP_CIRCULATORY_SYSTEM_PROCESS	493	-0.291024	-1.29866	0.00737379	0.0582326	0.047738	2390	tags=16%, list=9%, signal=15%	SLC9A1/PDE2A/CXCL12/PTPRJ/EDNRB/THRB/HMOX1/RENBP/KCND3/TBX18/KCNMA1/TRPM4/SLC6A4/ATP8A1/KCNK6/C2CD4B/JUP/ATP2A3/ABCC3/EDN1/UTS2/ANPEP/NOX1/SLC22A3/MDM2/PLCB3/ZC3H12A/PKP2/GPR37L1/MIR199A1/SLC4A8/ATP1B1/TMEM38A/DDAH1/OCLN/VEGFA/KLF2/C2CD4A/TNF/CALCA/TJP3/SLC4A4/SLC29A1/ABAT/ATP1A2/KLK1/SLC12A2/HBB/NOS3/CYP2J2/CEACAM1/HTR2B/ABCG2/SLC6A20/GATA6/TH/SLC1A1/SLC5A1/CYP4F12/HSD11B2/CTNNA3/KCNE3/SLC5A5/KC…
GOBP_CHROMOSOME_SEGREGATION	GOBP_CHROMOSOME_SEGREGATION	310	0.32803	1.33319	0.00740809	0.0583253	0.047814	12352	tags=59%, list=46%, signal=32%	TEX11/MAEL/SYCP2/GEM/CDK5RAP2/SYCE1L/NCAPD2/DDX12P/BEX4/ANKRD53/SKA2/SPC24/EME1/MEIOB/SMC4/CENPF/PTTG1/KNTC1/HJURP/TRIP13/SPDL1/RMI1/DMC1/CENPH/DDX11/RAD51C/DSCC1/NSL1/NEK2/TERF1/BANF1/FBXO5/NR3C1/NDC80/NCAPG/FANCD2/SHOC1/CCNB1IP1/SMC1B/CCNE2/CDCA5/AURKB/KIF14/MAD2L2/SMC2/UBE2C/MAD2L1/KIF22/RAD21/ERCC4/SYCE3/SPICE1/CHMP4A/TTK/CEP55/KIF18A/PDS5B/NUF2/KIF18B/NIPBL/DLGAP5/SMC3/CENPC/PIBF1/NUMA1/BOD1…
GOBP_PRESYNAPTIC_ENDOCYTOSIS	GOBP_PRESYNAPTIC_ENDOCYTOSIS	59	0.49033	1.58298	0.00741829	0.0583253	0.047814	4602	tags=31%, list=17%, signal=25%	NLGN1/CEL/DNM3/SH3GL3/SNCA/NLGN4Y/AMPH/SNCG/PACSIN1/NLGN4X/STON1/DNM1/NLGN2/SYT1/SYP/ABCA13/STON2/ROCK1
GOCC_CHROMOSOME_TELOMERIC_REGION	GOCC_CHROMOSOME_TELOMERIC_REGION	151	0.392924	1.47624	0.00741952	0.0583253	0.047814	11086	tags=58%, list=42%, signal=34%	H4C6/H4C5/ZBTB10/RAD51AP1/H4C4/MACROH2A2/CBX5/NLRP2/H4C2/H4-16/CBX1/MCM4/MSH2/H4C3/H4C12/MCM2/PRKDC/DMC1/THOC3/CHEK1/TERF1/RBBP4/ACD/THOC5/BRCA2/MCM7/DHX36/H4C8/RECQL4/PCNA/MCM6/THOC1/ERCC4/ORC3/TERF2IP/HAT1/PIF1/SMC6/RPA1/XRCC5/MEN1/RAD51/MCM5/ALYREF/CDK1/TNKS/CBX3/CDK2/RPA2/ZNF827/ATM/SMC5/SMCHD1/ATR/RIF1/MRE11/APEX1/HDAC2/ATRX/H2AX/RAD17/XRCC3/MCM3/DPY30/POT1/PINX1/PARP1/TP53BP1/H4C11/ORC5/H3-…
GOBP_POSITIVE_REGULATION_OF_HETEROTYPIC_CELL_CELL_ADHESION	GOBP_POSITIVE_REGULATION_OF_HETEROTYPIC_CELL_CELL_ADHESION	15	-0.698944	-1.76595	0.00746817	0.0586183	0.0480542	1715	tags=27%, list=6%, signal=25%	CEACAM6/TNF/FGA/FGG
GOBP_NEGATIVE_REGULATION_OF_MYELOID_LEUKOCYTE_DIFFERENTIATION	GOBP_NEGATIVE_REGULATION_OF_MYELOID_LEUKOCYTE_DIFFERENTIATION	44	0.542985	1.66814	0.00748203	0.0586214	0.0480567	4409	tags=41%, list=17%, signal=34%	INHA/SFRP1/LRRC17/INHBA/TNFAIP6/CCL3/CDK6/LILRB4/HOXA7/ZBTB46/GATA2/FBN1/C1QC/GPR68/MAFB/FSTL3/LILRB1/ZNF675
GOBP_MESONEPHRIC_TUBULE_MORPHOGENESIS	GOBP_MESONEPHRIC_TUBULE_MORPHOGENESIS	56	0.500708	1.61153	0.00749403	0.0586214	0.0480567	3449	tags=32%, list=13%, signal=28%	WNT6/GDNF/GATA3/NOG/FGF1/GREM1/SIX4/BCL2/PTCH1/HOXD11/GREB1L/FGF2/SIX2/GLI3/ADAMTS16/SMO/SIX1/PKD2
GOMF_METALLOPEPTIDASE_ACTIVITY	GOMF_METALLOPEPTIDASE_ACTIVITY	167	0.378137	1.44594	0.00750272	0.0586214	0.0480567	4416	tags=25%, list=17%, signal=21%	DPEP3/CLCA1/ADAMTS18/KEL/ECEL1/VASH2/TLL1/MMP12/MMP3/CPXM1/ADAMTS12/ADAM22/PAPPA/ADAMDEC1/ADAMTS3/CPA4/AEBP1/CPE/TRABD2B/PAPLN/MMP16/ADAMTS2/MMP11/ADAM19/ADAMTS16/MMP14/ADAMTS14/MMP2/ADAMTS5/ADAM8/MME/ADAMTS20/ADAMTS6/ADAM11/AGTPBP1/AGBL5/LMLN/NAALADL2/VASH1/ADAM12/ADAMTS15/MMP9
GOBP_MORPHOGENESIS_OF_AN_EPITHELIAL_FOLD	GOBP_MORPHOGENESIS_OF_AN_EPITHELIAL_FOLD	23	0.643647	1.7291	0.00752215	0.0586842	0.0481082	2870	tags=43%, list=11%, signal=39%	BMP5/NOG/SULF1/BMP7/TP63/WNT2/HOXD13/WNT5A/EGFR/AR
GOBP_MESONEPHROS_DEVELOPMENT	GOBP_MESONEPHROS_DEVELOPMENT	88	0.443483	1.53008	0.00770245	0.0599214	0.0491225	4163	tags=33%, list=16%, signal=28%	SFRP1/WNT6/GDNF/GATA3/NOG/BMPER/FGF1/CRLF1/GREM1/BMP7/SIX4/RARB/BCL2/PTCH1/HOXD11/GREB1L/FGF2/SIX2/GLI3/ADAMTS16/SMO/SIX1/PKD2/GDF11/BASP1/SLIT2/DCHS1/FOXC1/SMAD2
GOMF_NAD_RETINOL_DEHYDROGENASE_ACTIVITY	GOMF_NAD_RETINOL_DEHYDROGENASE_ACTIVITY	18	-0.67656	-1.78957	0.00770501	0.0599214	0.0491225	1491	tags=28%, list=6%, signal=26%	ADH1B/SDR9C7/RDH12/ADH4/RDH8
GOBP_CELLULAR_RESPONSE_TO_CAMP	GOBP_CELLULAR_RESPONSE_TO_CAMP	44	-0.53664	-1.70489	0.00771566	0.0599214	0.0491225	1091	tags=25%, list=4%, signal=24%	AQP1/RAPGEF3/PDE2A/EZR/ASS1/SLC5A5/KCNQ1/PCK1/CPS1/GPD1/SLC26A3
GOBP_REGULATION_OF_TRIGLYCERIDE_METABOLIC_PROCESS	GOBP_REGULATION_OF_TRIGLYCERIDE_METABOLIC_PROCESS	34	-0.573887	-1.72302	0.00780383	0.0603412	0.0494666	204	tags=24%, list=1%, signal=23%	FITM2/LPIN1/PNPLA2/MFSD2A/DGAT2/APOA4/APOC3/APOA1
GOBP_LIPID_STORAGE	GOBP_LIPID_STORAGE	79	-0.457522	-1.61071	0.00780417	0.0603412	0.0494666	3538	tags=20%, list=13%, signal=18%	FITM1/EHD1/PPARA/PPARG/PNPLA2/DGAT2/CDS1/SMIM22/ZC3H12A/TNF/DGAT1/PLA2G10/CIDEA/APOA1/CRP/APOB
GOBP_PHENOL_CONTAINING_COMPOUND_BIOSYNTHETIC_PROCESS	GOBP_PHENOL_CONTAINING_COMPOUND_BIOSYNTHETIC_PROCESS	36	0.559834	1.65337	0.00780487	0.0603412	0.0494666	3082	tags=36%, list=12%, signal=32%	INSM1/OCA2/MOXD1/GATA3/TPH1/HAND2/SNCA/TGFB2/SLC7A11/TYRP1/WNT5A/PAH/ZEB2
GOBP_MICROGLIAL_CELL_ACTIVATION	GOBP_MICROGLIAL_CELL_ACTIVATION	39	0.559025	1.68644	0.00787187	0.0607337	0.0497883	5508	tags=51%, list=21%, signal=41%	SNCA/CCL3/CST7/CX3CR1/AIF1/ITGB2/CLU/ITGAM/SPHK1/TLR2/C1QA/SYT11/TYROBP/PTPRC/MAPT/IFNG/CX3CL1/TLR6/FPR2/TREM2
GOBP_MEMBRANE_LIPID_METABOLIC_PROCESS	GOBP_MEMBRANE_LIPID_METABOLIC_PROCESS	193	-0.356036	-1.43751	0.00789356	0.0607337	0.0497883	2641	tags=17%, list=10%, signal=16%	SMPDL3A/GLTP/ST6GALNAC3/DEGS2/ELOVL7/SMPDL3B/PSAPL1/SCCPDH/GALC/FUCA1/ST8SIA2/UGT8/ALDH3B2/GAL3ST1/ALDH3B1/ALOXE3/ASAH2/ALOX12B/CYP4F22/GAL3ST2/FUT2/TH/FUT6/FUT3/SPNS2/PGAP3/FA2H/SMPD3/PNPLA1/ACER1/NEU4/PNLIPRP2/GBA3
GOBP_INSULIN_LIKE_GROWTH_FACTOR_RECEPTOR_SIGNALING_PATHWAY	GOBP_INSULIN_LIKE_GROWTH_FACTOR_RECEPTOR_SIGNALING_PATHWAY	31	0.595024	1.71233	0.0078986	0.0607337	0.0497883	3050	tags=29%, list=11%, signal=26%	GHRH/BMP5/CILP/IGFBP1/GHR/IGFBP4/IGFBP5/AR/IGF1R
GOBP_CEREBRAL_CORTEX_DEVELOPMENT	GOBP_CEREBRAL_CORTEX_DEVELOPMENT	103	0.432413	1.53475	0.00790963	0.0607337	0.0497883	7346	tags=42%, list=28%, signal=30%	POU3F2/NPY/ATOH1/DAB1/CDK5R2/NTRK2/LHX2/BNIP3/DMRTA2/LAMB1/MDGA1/CDH2/COL3A1/GLI3/ROBO1/FUT10/EGFR/DISC1/SMO/P2RY12/BMERB1/SRGAP2C/FAT4/SLIT2/ASPM/SLC38A2/PLCB1/SRGAP2/SRD5A1/FGF13/KIF14/NOTCH2NLC/PPP1R9B/FOXP2/EOMES/SLC2A1/NR2E1/GSK3B/BBS2/SYNE2/CEP120/MDK/PEX5
GOBP_SYNAPSE_MATURATION	GOBP_SYNAPSE_MATURATION	23	0.641252	1.72267	0.0079146	0.0607337	0.0497883	1572	tags=30%, list=6%, signal=29%	NEUROD2/SEZ6/CAMK2B/CX3CR1/NEURL1/PALM/IGSF21
GOBP_REGULATION_OF_LIPASE_ACTIVITY	GOBP_REGULATION_OF_LIPASE_ACTIVITY	82	-0.45283	-1.60959	0.0079361	0.060808	0.0498493	980	tags=10%, list=4%, signal=9%	PRKCZ/HTR2B/NMUR2/APOA4/APOH/APOC3/APOA2/APOA1
GOCC_SM_LIKE_PROTEIN_FAMILY_COMPLEX	GOCC_SM_LIKE_PROTEIN_FAMILY_COMPLEX	97	0.42863	1.50443	0.00797533	0.0610178	0.0500212	12394	tags=63%, list=47%, signal=34%	RNU5B-1/RNU5A-1/RNVU1-7/RNU5F-1/LINC01715/RNU5D-1/RNVU1-15/RNVU1-4/RNU4-2/SNRPN/RNU6ATAC/WEE2-AS1/RNVU1-8/PRPF4/SNRPF/SNRPE/SNRPG/SNRPD3/SF3A2/SNRPB/LUC7L3/PRPF8/SNRPB2/SART1/SLU7/LSM8/RNU4ATAC/PRPF6/LSM6/GEMIN2/LUC7L2/STRAP/LSM4/LSM5/SF3B3/PPIH/LARP7/SF3B2/TGS1/LUC7L/LSM3/CLNS1A/ARFGEF1/MEPCE/GEMIN6/SF3B6/RNU4-1/ZMAT2/SNRPA/PRPF40B/SNRNP200/RBMX2/HTATSF1/TXNL4B/SF3B1/SNRPD2/LSM11/LSM1/RNU6-9/SNR…
GOBP_MOTILE_CILIUM_ASSEMBLY	GOBP_MOTILE_CILIUM_ASSEMBLY	40	0.542295	1.64496	0.00802498	0.0613066	0.050258	5081	tags=40%, list=19%, signal=32%	DZIP1/MNS1/ARMC12/NEURL1/SPEF2/IQCG/CFAP43/MEIG1/CC2D2A/MKS1/INTU/ZMYND10/JHY/CENPJ/CFAP69/SPAG16
GOBP_REGULATION_OF_OSTEOBLAST_PROLIFERATION	GOBP_REGULATION_OF_OSTEOBLAST_PROLIFERATION	24	0.631819	1.72348	0.00804542	0.0613716	0.0503113	3060	tags=42%, list=11%, signal=37%	TNN/SFRP1/GREM1/CTHRC1/BCL2/CCN1/MN1/NPR3/IGF1R/TMEM119
GOBP_FAT_CELL_DIFFERENTIATION	GOBP_FAT_CELL_DIFFERENTIATION	212	0.358846	1.41079	0.00806786	0.061382	0.0503198	5092	tags=26%, list=19%, signal=22%	SFRP1/WIF1/WNT10B/FABP4/WNT5B/GATA3/IL11/SFRP2/C1QL4/RETN/INHBB/BNIP3/BMP7/WNT3A/PDGFRA/ID4/LPL/PID1/FRZB/CCND1/GATA2/RUNX1T1/MMP11/JAG1/FNDC5/WNT5A/CCN4/CMKLR1/CLIP3/RARRES2/YAP1/WWTR1/SULT1E1/MB/NUDT7/SIX1/SNAI2/GNB3/ALOX5/TGFB1I1/CCDC71L/OSBPL8/TRIO/CREBL2/E2F1/MAFB/LRRC8C/ZFPM2/ATF5/DUSP10/LRP3/DIO2/BBS9/TTC8/PLCB1/RORA
GOBP_NEPHRON_TUBULE_FORMATION	GOBP_NEPHRON_TUBULE_FORMATION	17	0.688406	1.70801	0.00807062	0.061382	0.0503198	3243	tags=53%, list=12%, signal=47%	IRX1/WNT6/GDNF/GATA3/NOG/GREM1/SIX4/IRX2/SIX1
GOBP_SOMITE_DEVELOPMENT	GOBP_SOMITE_DEVELOPMENT	73	0.469183	1.57659	0.00809897	0.0615068	0.0504221	5789	tags=42%, list=22%, signal=33%	SFRP1/NOG/MEOX2/SFRP2/SOX11/LEF1/ROR2/TCF15/WNT3A/DMRT2/SIX4/PTCH1/FRZB/DLL1/LOXL3/WNT5A/WDR19/SMO/ALDH1A2/SIX1/FOXC1/PRKDC/DLL3/TP53/MIB1/RBPJ/SEMA3C/DKK1/LRP6/HES7/MESP2
GOBP_EYE_MORPHOGENESIS	GOBP_EYE_MORPHOGENESIS	129	0.40717	1.49948	0.00815658	0.0618531	0.050706	3681	tags=29%, list=14%, signal=26%	SIX3/ATP8A2/EFEMP1/WNT16/COL8A1/SOX11/TENM3/SDK1/NTRK2/BMP7/CITED2/RARB/BCL2/COL5A1/COL5A2/VAX2/DZANK1/WNT9A/COL8A2/FGF2/PITX2/DLL1/FBN1/JAG1/ABI2/WNT2/GLI3/OBSL1/CEP290/WNT5A/RPE65/MEIS1/FJX1/TWIST1/GNGT1/GDF11/TFAP2A/AGTPBP1
GOBP_COLLAGEN_ACTIVATED_SIGNALING_PATHWAY	GOBP_COLLAGEN_ACTIVATED_SIGNALING_PATHWAY	15	0.698303	1.69807	0.0081777	0.0619221	0.0507625	6249	tags=73%, list=23%, signal=56%	COL4A3/ITGA11/DDR2/COL4A5/COL4A2/OSCAR/ITGA2/COL1A1/COL4A1/COL4A6/GP6
GOBP_3_PHOSPHOADENOSINE_5_PHOSPHOSULFATE_METABOLIC_PROCESS	GOBP_3_PHOSPHOADENOSINE_5_PHOSPHOSULFATE_METABOLIC_PROCESS	18	-0.672181	-1.77799	0.00821583	0.0620796	0.0508917	2087	tags=33%, list=8%, signal=31%	SLC35B2/SLC26A1/SULT2B1/SULT1C4/SULT1B1/SULT2A1
GOMF_TRANSMEMBRANE_RECEPTOR_PROTEIN_KINASE_ACTIVITY	GOMF_TRANSMEMBRANE_RECEPTOR_PROTEIN_KINASE_ACTIVITY	72	0.464042	1.55429	0.00822262	0.0620796	0.0508917	3734	tags=33%, list=14%, signal=29%	EFEMP1/FGFR1/EFNB3/EPHB6/ROR2/NTRK2/PDGFRL/PDGFRA/BMPR1B/EPHA4/DDR2/NRP1/TGFBR3L/EPHB4/EPHA3/LTBP1/CSF1R/EPHA7/EGFR/AXL/IGF1R/PDGFRB/NRP2/ACVR2B
GOBP_REGULATION_OF_TUBE_SIZE	GOBP_REGULATION_OF_TUBE_SIZE	118	-0.411136	-1.53758	0.00827575	0.0623129	0.0510829	2330	tags=17%, list=9%, signal=16%	EDNRB/KCNMA1/TRPM4/SLC6A4/EDN1/UTS2/KLF2/TNF/CALCA/ATP1A2/NOS3/HTR2B/ACE2/HTR1D/EDN3/ADRA2A/CPS1/CRP/FGA/FGG
GOBP_REGULATION_OF_FIBROBLAST_GROWTH_FACTOR_RECEPTOR_SIGNALING_PATHWAY	GOBP_REGULATION_OF_FIBROBLAST_GROWTH_FACTOR_RECEPTOR_SIGNALING_PATHWAY	31	0.593112	1.70683	0.00827773	0.0623129	0.0510829	5259	tags=52%, list=20%, signal=41%	SHISA2/NGFR/GATA3/NOG/SMOC2/SULF1/HHIP/FGF2/FUZ/WNT5A/RUNX2/SULF2/GPC1/THBS1/FGFBP3/FAM20C
GOCC_CONDENSED_CHROMOSOME	GOCC_CONDENSED_CHROMOSOME	231	0.355453	1.41707	0.00830295	0.0624115	0.0511638	12861	tags=65%, list=48%, signal=34%	TEX11/EID3/SYCP2/DYNC1I1/CBX5/SYCE1L/NCAPD2/MTBP/SYN1/SKA2/SPC24/CENPF/KNTC1/HJURP/SPDL1/DMC1/CENPH/CLASP1/PHF2/RAD1/NSL1/CHEK1/NEK2/CENPA/BANF1/BRCA2/NDC80/NCAPG/RGS12/FANCD2/SHOC1/TOPBP1/HMGB2/CCNB1IP1/SMC1B/AURKB/SS18L1/SMC2/BIRC5/MAD2L1/KIF22/RAD21/HMGB1/SYCE3/L3MBTL1/CHMP4A/TTK/KIF18A/NUF2/CENPU/SMC3/CENPC/BOD1/SMC6/RAD51/BOD1L1/BRCA1/CBX3/NSMCE1/CENPK/CDK2/SGO2/CDT1/BUB1B/RASSF2/CENPN/SMC5/…
GOBP_REGULATION_OF_NEURON_MIGRATION	GOBP_REGULATION_OF_NEURON_MIGRATION	35	0.56025	1.6524	0.00832011	0.0624493	0.0511948	3478	tags=31%, list=13%, signal=27%	TNN/CAMK2B/FLRT2/IGSF10/GPR173/SEMA3A/NRG1/COL3A1/NKX6-1/NTNG2/SRGAP2C
GOBP_PORPHYRIN_CONTAINING_COMPOUND_METABOLIC_PROCESS	GOBP_PORPHYRIN_CONTAINING_COMPOUND_METABOLIC_PROCESS	49	-0.510316	-1.64901	0.00835549	0.0626236	0.0513376	2365	tags=10%, list=9%, signal=9%	HPX/HMOX1/SLCO1B3/AMBP/CYP1A1
GOBP_ZINC_ION_HOMEOSTASIS	GOBP_ZINC_ION_HOMEOSTASIS	36	-0.570707	-1.73875	0.00840915	0.0628348	0.0515107	3297	tags=42%, list=12%, signal=37%	SLC39A7/MT1M/S100A8/SLC39A14/MT1DP/SLC39A8/SLC39A4/S100A9/ATP7B/SLC1A1/MT1G/MT1H/SLC39A5/SLC30A10/SLC30A2
GOMF_SOLUTE_SODIUM_SYMPORTER_ACTIVITY	GOMF_SOLUTE_SODIUM_SYMPORTER_ACTIVITY	48	-0.513841	-1.66128	0.00841302	0.0628348	0.0515107	2041	tags=38%, list=8%, signal=35%	SLC6A12/SLC6A4/SLC4A8/SLC23A1/SLC5A9/SLC10A5/SLC4A4/SLC12A2/SLC6A20/SLC1A1/SLC34A3/SLC5A1/SLC5A5/SLC1A7/SLC6A7/SLC17A4/SLC28A2/SLC13A2
GOMF_ACYLTRANSFERASE_ACTIVITY	GOMF_ACYLTRANSFERASE_ACTIVITY	208	-0.352978	-1.44513	0.00842156	0.0628348	0.0515107	3065	tags=15%, list=12%, signal=14%	PNPLA2/ARRB1/ELOVL2/LPCAT4/ZDHHC14/NAA11/PLA2G4A/ELOVL7/DGAT2/PLA2G4E/ZDHHC11B/SOAT2/GPAT3/TGM5/TGM1/NAT1/DGAT1/GGT6/ACAA2/PLAAT4/PLAAT3/PLAAT5/MOGAT3/ASPG/ACSM3/PNPLA1/MOGAT2/NAT8B/NAT2/MOGAT1/HMGCS2/BAAT
GOMF_ATPASE_COUPLED_INORGANIC_ANION_TRANSMEMBRANE_TRANSPORTER_ACTIVITY	GOMF_ATPASE_COUPLED_INORGANIC_ANION_TRANSMEMBRANE_TRANSPORTER_ACTIVITY	20	-0.661205	-1.78073	0.00843248	0.0628348	0.0515107	2595	tags=45%, list=10%, signal=41%	ABCC10/ABCC3/SLC26A7/SLC4A8/SLC26A1/SLC26A9/ABCC6/SLC1A1/SLC26A3
GOBP_REGULATION_OF_MULTICELLULAR_ORGANISM_GROWTH	GOBP_REGULATION_OF_MULTICELLULAR_ORGANISM_GROWTH	55	0.50338	1.61459	0.00844713	0.062853	0.0515257	1340	tags=16%, list=5%, signal=16%	GHRH/POU3F2/NPPC/ATP8A2/IGF2/STC2/GHR/BCL2/PTCH1
GOBP_PHOSPHATIDYLCHOLINE_BIOSYNTHETIC_PROCESS	GOBP_PHOSPHATIDYLCHOLINE_BIOSYNTHETIC_PROCESS	28	-0.604533	-1.72245	0.00852327	0.063328	0.0519151	379	tags=21%, list=1%, signal=21%	MFSD2A/SLC44A3/CDS1/SLC44A4/APOA2/APOA1
GOBP_NEGATIVE_REGULATION_OF_PEPTIDASE_ACTIVITY	GOBP_NEGATIVE_REGULATION_OF_PEPTIDASE_ACTIVITY	206	-0.352265	-1.44153	0.00856562	0.0635227	0.0520747	3090	tags=28%, list=12%, signal=25%	SRC/SPINT2/SERPINB8/SH3RF1/AQP1/SERPINB5/CSTA/LAMP3/WFDC10B/A2ML1/BST2/SERPINB7/SERPINB6/SERPINB1/RENBP/PI3/PROS1/CSTB/NR4A1/SERPINA1/SPINK5/SLPI/SPINK8/MIR199A1/SERPINB2/MAGEA3/SERPINA3/SERPINB4/VEGFA/WFDC12/TNF/GPC3/ECM1/C4B/LTF/SPINK1/SERPIND1/SERPINB3/CARD18/C4A/WFDC5/NLRP7/VIL1/SPINK6/SPINK7/ITIH2/SERPINA5/SERPINA4/AHSG/PI16/RARRES1/R3HDML/VTN/FABP1/BIRC7/DPEP1/AMBP/C3P1
GOBP_VENTRAL_SPINAL_CORD_DEVELOPMENT	GOBP_VENTRAL_SPINAL_CORD_DEVELOPMENT	35	0.557726	1.64495	0.00857415	0.0635227	0.0520747	3600	tags=37%, list=14%, signal=32%	NKX2-2/HOXD10/DAB1/GLI2/DMRT3/PTCH1/DYNC2H1/ISL1/GATA2/SOX4/GLI3/TCTN1/VLDLR
GOBP_DOPAMINERGIC_NEURON_DIFFERENTIATION	GOBP_DOPAMINERGIC_NEURON_DIFFERENTIATION	29	0.584233	1.64924	0.00863877	0.0638179	0.0523167	5275	tags=45%, list=20%, signal=36%	SFRP1/SFRP2/FZD1/DMRTA2/WNT3A/LMX1B/WNT2/WNT5A/EN1/DKK1/FGF20/RYK/LRP6
GOBP_ENTEROENDOCRINE_CELL_DIFFERENTIATION	GOBP_ENTEROENDOCRINE_CELL_DIFFERENTIATION	29	0.583691	1.64771	0.00863877	0.0638179	0.0523167	2887	tags=38%, list=11%, signal=34%	INSM1/RFX6/BMP5/NKX2-2/CDK6/DLL1/CDH2/WNT5A/NKX6-1/RFX3/SMO
GOBP_MONOSACCHARIDE_METABOLIC_PROCESS	GOBP_MONOSACCHARIDE_METABOLIC_PROCESS	233	-0.335309	-1.37872	0.00866229	0.0638999	0.0523839	3877	tags=21%, list=15%, signal=18%	SORBS1/GALK2/PCK2/MPI/SLC37A4/MIR210/GLB1/PPARGC1A/SIRT7/MST1/PPARA/GDPGP1/SLC39A14/DGKQ/SRC/PPP1R3B/XYLB/SORD/FBP1/PGM5/SLC45A3/DGAT2/KCNJ11/GLYCTK/PDK4/ONECUT1/OAS1/FUCA1/PHLDA2/GALM/SLC23A1/FBP2/PFKFB2/TNF/GALE/GNMT/PPP1R3C/FUT2/FUT4/GCKR/RORC/GPT/FUT6/PDX1/KCNQ1/HKDC1/PCK1/GHRL/ALDOB/GPD1
GOBP_EMBRYONIC_DIGIT_MORPHOGENESIS	GOBP_EMBRYONIC_DIGIT_MORPHOGENESIS	57	0.504691	1.62185	0.00871605	0.0640724	0.0525254	4047	tags=33%, list=15%, signal=28%	ALX4/CHST11/NOG/SFRP2/HAND2/WNT7A/ROR2/GLI3/HOXD13/WNT5A/TULP3/GJA1/MKS1/FZD6/TWIST1/INTU/WDPCP/GRHL2/LRP4
GOCC_PHOTORECEPTOR_OUTER_SEGMENT	GOCC_PHOTORECEPTOR_OUTER_SEGMENT	57	0.504786	1.62215	0.00871605	0.0640724	0.0525254	3475	tags=19%, list=13%, signal=17%	PCDH15/INHA/ATP8A2/CDHR1/VCAN/ABCA4/TMEM237/PDE6G/WDR19/PRPH2/GNGT1
GOBP_NEGATIVE_REGULATION_OF_AMYLOID_PRECURSOR_PROTEIN_CATABOLIC_PROCESS	GOBP_NEGATIVE_REGULATION_OF_AMYLOID_PRECURSOR_PROTEIN_CATABOLIC_PROCESS	22	0.648456	1.73277	0.00872301	0.0640724	0.0525254	4602	tags=41%, list=17%, signal=34%	SPON1/NTRK2/RTN1/PRNP/CLU/HAP1/MIR339/APOE/ROCK1
GOMF_NEUROPEPTIDE_HORMONE_ACTIVITY	GOMF_NEUROPEPTIDE_HORMONE_ACTIVITY	20	0.64283	1.68949	0.00876109	0.0642605	0.0526795	1150	tags=30%, list=4%, signal=29%	GHRH/GRP/NTS/NPY/VGF/VIP
GOMF_DICARBOXYLIC_ACID_TRANSMEMBRANE_TRANSPORTER_ACTIVITY	GOMF_DICARBOXYLIC_ACID_TRANSMEMBRANE_TRANSPORTER_ACTIVITY	25	-0.607243	-1.69497	0.00888667	0.0650255	0.0533067	1860	tags=24%, list=7%, signal=22%	SLC26A7/SLC26A1/SLC26A9/SLC1A1/SLC13A2/SLC26A3
GOBP_POSITIVE_REGULATION_OF_TRANSMEMBRANE_RECEPTOR_PROTEIN_SERINE_THREONINE_KINASE_SIGNALING_PATHWAY	GOBP_POSITIVE_REGULATION_OF_TRANSMEMBRANE_RECEPTOR_PROTEIN_SERINE_THREONINE_KINASE_SIGNALING_PATHWAY	103	0.429415	1.52411	0.00889066	0.0650255	0.0533067	4709	tags=27%, list=18%, signal=22%	INHA/BMP5/RNF165/BMP3/KIAA0319/SOX11/INHBA/INHBB/SULF1/BMP7/CITED2/TGFB2/GDF9/CCN1/ZNF423/BMP8A/TGFB3/ZEB2/TWSG1/TGFB1I1/GDF11/ACVR2B/C20orf27/SMAD2/DAB2/SCUBE3/RBPJ/THBS1
GOBP_CARDIAC_VENTRICLE_DEVELOPMENT	GOBP_CARDIAC_VENTRICLE_DEVELOPMENT	110	0.424165	1.52269	0.00901328	0.0658097	0.0539495	5808	tags=38%, list=22%, signal=30%	GATA3/NOG/SFRP2/FZD1/SOX11/HAND2/NKX2-5/TBX5/CITED2/NRG1/HEG1/TGFB2/HEY1/ISL1/CPE/GREB1L/EDNRA/SOX4/JAG1/CCN1/COL11A1/ROBO1/WNT5A/SLIT3/FZD2/CNTRL/HEY2/TNNC1/SLIT2/FOXC1/GRHL2/PTK7/ZFPM2/RBPJ/SEMA3C/LMO4/NSD2/TGFBR1/SMARCD3/FGFR2/HEYL/TMEM65
GOCC_PROTEIN_COMPLEX_INVOLVED_IN_CELL_ADHESION	GOCC_PROTEIN_COMPLEX_INVOLVED_IN_CELL_ADHESION	42	0.535491	1.63448	0.00903228	0.0658097	0.0539495	5530	tags=62%, list=21%, signal=49%	TNN/ITGBL1/ITGA9/EMILIN1/ITGA11/LGALS1/ITGB2/ITGAM/ITGA2B/CD28/PLAU/CD80/ITGB6/JAM3/ITGAX/ITGB8/ITGA2/ITGA1/ITGA4/ITGAV/ITGB5/JAM2/TSPAN32/ITGA5/CTLA4/ITGB4
GOBP_PHOSPHATIDIC_ACID_METABOLIC_PROCESS	GOBP_PHOSPHATIDIC_ACID_METABOLIC_PROCESS	35	-0.559653	-1.69351	0.00903621	0.0658097	0.0539495	3915	tags=29%, list=15%, signal=24%	DGKD/LPIN1/AGPAT2/DGKQ/LPCAT4/GPAT3/NR1H4/PLA2G10/LIPH/PLA2G2A
GOBP_REGULATION_OF_LIPID_TRANSPORT	GOBP_REGULATION_OF_LIPID_TRANSPORT	121	-0.407202	-1.53085	0.00911989	0.0663253	0.0543722	1416	tags=12%, list=5%, signal=11%	GAL/LIPG/ABCG5/ACSL5/PLA2G10/ABCG8/TNFRSF11A/PRAP1/APOA4/GHRL/CYP4F2/APOC3/APOA2/APOA1
GOBP_REGULATION_OF_FATTY_ACID_METABOLIC_PROCESS	GOBP_REGULATION_OF_FATTY_ACID_METABOLIC_PROCESS	70	-0.454737	-1.58194	0.0092358	0.0670735	0.0549856	4379	tags=31%, list=16%, signal=26%	PRKAG2/PPARD/EIF6/ACACB/IL1B/ABCD1/ACADVL/PPARGC1A/PPARA/SIRT4/PPARG/MFSD2A/INSIG1/SLC45A3/DGAT2/PDK4/MLXIPL/CEACAM1/FABP1/APOA4/APOC3/APOA1
GOBP_POSITIVE_REGULATION_OF_CANONICAL_WNT_SIGNALING_PATHWAY	GOBP_POSITIVE_REGULATION_OF_CANONICAL_WNT_SIGNALING_PATHWAY	101	0.423039	1.49816	0.00925854	0.067144	0.0550433	4760	tags=27%, list=18%, signal=22%	SFRP1/WNT10B/LGR6/LGR5/SFRP2/SFRP4/ROR2/WNT3A/DACT1/DKK2/FGF2/SOX4/RSPO3/CAV1/ADGRA2/EGFR/YAP1/ZEB2/WNK2/DLX5/AMER1/PTK7/ASPM/RBPJ/TMEM9/RECK/COL1A1
GOCC_DENDRITIC_SHAFT	GOCC_DENDRITIC_SHAFT	31	0.588557	1.69372	0.00928873	0.0672682	0.0551452	3394	tags=39%, list=13%, signal=34%	KIRREL3/SEZ6/MAP2/NTSR1/CNIH2/CNIH3/EPHA4/RGS7BP/SYNDIG1/NLGN2/KIRREL1/MPP2
GOMF_ORGANIC_ANION_TRANSMEMBRANE_TRANSPORTER_ACTIVITY	GOMF_ORGANIC_ANION_TRANSMEMBRANE_TRANSPORTER_ACTIVITY	145	-0.388512	-1.5097	0.0093065	0.0673022	0.0551731	2087	tags=18%, list=8%, signal=17%	SLC35B2/SLCO4C1/SLC26A7/SLC22A3/SLC4A8/SLC23A1/SLC26A1/SLCO4A1/SLC66A1L/SLCO1B3/SLC4A4/SLC29A1/SLC26A9/SLC17A9/ABCG2/SLC6A20/SLC52A3/SLC1A1/SLC1A7/SLC6A7/SLC6A14/SLC44A4/SLC2A2/SLC7A9/SLC13A2/SLC26A3
GOBP_FOREBRAIN_CELL_MIGRATION	GOBP_FOREBRAIN_CELL_MIGRATION	52	0.508872	1.62231	0.00932038	0.067308	0.0551779	3878	tags=33%, list=15%, signal=28%	POU3F2/DAB1/CDK5R2/NRG1/LAMB1/MDGA1/GLI3/ROBO1/SLIT3/FUT10/EGFR/AXL/DISC1/P2RY12/BMERB1/SRGAP2C/SLIT2
GOBP_RESPONSE_TO_COPPER_ION	GOBP_RESPONSE_TO_COPPER_ION	38	-0.547794	-1.68288	0.00937154	0.0675827	0.055403	3297	tags=29%, list=12%, signal=25%	MT1M/MT1DP/AQP1/SORD/IL1A/ATP7B/MT1G/MT1H/AOC1/AQP2/CYP1A1
GOBP_NEGATIVE_REGULATION_OF_WOUND_HEALING	GOBP_NEGATIVE_REGULATION_OF_WOUND_HEALING	65	-0.470389	-1.60446	0.00949258	0.0683599	0.0560401	2232	tags=28%, list=8%, signal=25%	PROS1/ALOX12/ADTRP/EDN1/SERPINB2/TNF/ABAT/CLDN3/SLC12A2/NOS3/CEACAM1/KLKB1/VTN/TSPAN8/F2/APOH/FGA/FGG
GOMF_CATALYTIC_ACTIVITY_ACTING_ON_DNA	GOMF_CATALYTIC_ACTIVITY_ACTING_ON_DNA	210	0.361704	1.41854	0.0095264	0.0685076	0.0561613	11074	tags=58%, list=42%, signal=34%	CECR2/PLD4/SMARCA1/HLTF/DNMT3A/SMARCA2/DDX12P/RECQL/MCM4/IGHMBP2/MGME1/MSH2/POLI/MEIOB/MCM2/NAV2/RFC4/CHD3/DMC1/DDX11/RAD51C/MCM8/CHD6/MSH6/DSCC1/RAD1/TERF1/RBBP4/ZGRF1/POLE3/UNG/MCM7/DHX36/NEIL3/RFC5/RFC1/ZRANB3/RECQL4/PCNA/MCM6/RBBP8/POLG2/POLB/RFC3/ERCC4/CHRAC1/POLQ/DNMT3B/TOP1MT/MGMT/TTF2/NME1/RAG1/FTO/SMC3/PIF1/RFC2/XRCC5/RAD51/MCM5/HELB/BRIP1/ERCC3/METTL4/RPS3/RUVBL1/THAP9/DNASE1L3/PRIMPOL/…
GOBP_REGULATION_OF_POSTSYNAPSE_ORGANIZATION	GOBP_REGULATION_OF_POSTSYNAPSE_ORGANIZATION	70	0.474076	1.57528	0.00963072	0.0691215	0.0566645	2444	tags=26%, list=9%, signal=23%	CUX2/KIF1A/PAK3/NLGN1/CAMK2B/DNM3/WNT7A/PTPRD/FCGR2B/EPHA4/IL1RAP/PRNP/CDH2/ABI2/ARHGAP22/TANC2/WNT5A/EPHA7
GOMF_SYMPORTER_ACTIVITY	GOMF_SYMPORTER_ACTIVITY	105	-0.416808	-1.52848	0.00963862	0.0691215	0.0566645	2426	tags=23%, list=9%, signal=21%	SLC6A12/SLC45A3/SLC22A18/SLC6A4/SLC4A8/SLC23A1/SLC16A9/SLC5A9/SLC10A5/SLC4A4/SLC12A2/SLC15A1/SLC6A20/SLC1A1/SLC34A3/SLC5A1/SLC5A5/SLC1A7/SLC6A7/SLC6A14/SLC17A4/SLC6A19/SLC28A2/SLC13A2
GOBP_REGULATION_OF_CARTILAGE_DEVELOPMENT	GOBP_REGULATION_OF_CARTILAGE_DEVELOPMENT	62	0.486996	1.58835	0.00971179	0.0695494	0.0570153	3322	tags=35%, list=12%, signal=31%	EFEMP1/NKX3-2/NOG/ADAMTS12/GREM1/SHOX2/BMPR1B/RARB/WNT9A/MAF/FRZB/SOX6/SIX2/CCN1/GLI3/WNT5A/LTBP3/CCN4/LOXL2/RFLNB/SNAI2/RUNX2
GOMF_BICARBONATE_TRANSMEMBRANE_TRANSPORTER_ACTIVITY	GOMF_BICARBONATE_TRANSMEMBRANE_TRANSPORTER_ACTIVITY	15	-0.692738	-1.75027	0.00974348	0.0696794	0.0571219	1860	tags=47%, list=7%, signal=43%	SLC39A8/SLC26A7/SLC4A8/SLC26A1/SLC4A4/SLC26A9/SLC26A3
GOBP_VENTRICULAR_SEPTUM_MORPHOGENESIS	GOBP_VENTRICULAR_SEPTUM_MORPHOGENESIS	41	0.53266	1.62665	0.00976109	0.0697085	0.0571457	5695	tags=49%, list=21%, signal=38%	NOG/FZD1/SOX11/NKX2-5/CITED2/TGFB2/HEY1/SOX4/ROBO1/WNT5A/SLIT3/FZD2/HEY2/SLIT2/ZFPM2/RBPJ/NSD2/TGFBR1/FGFR2/HEYL
GOBP_ZINC_ION_TRANSPORT	GOBP_ZINC_ION_TRANSPORT	25	-0.59932	-1.67285	0.00994248	0.0709056	0.0581271	3721	tags=36%, list=14%, signal=31%	SLC39A7/SLC39A14/SLC39A8/TMEM163/SLC39A4/SLC1A1/SLC39A5/SLC30A10/SLC30A2
GOCC_PRESYNAPTIC_MEMBRANE	GOCC_PRESYNAPTIC_MEMBRANE	100	0.434681	1.53661	0.0100439	0.0715256	0.0586354	4517	tags=33%, list=17%, signal=28%	OPRK1/SCN2A/SNAP25/CNTN5/RIMS2/ADCY8/EFNB3/PTPRD/EPHA4/RGS7BP/ADORA1/IGSF21/CNTN1/CDH2/GRIK2/APBA1/KCTD12/STXBP1/DNM1/SYT11/NLGN2/FXYD6/ADORA3/ERC1/NTNG2/KCNC3/STX1B/SYT1/SYP/IL31RA/ZDHHC17/CNR1/GRIK5
GOBP_REGULATION_OF_SYNAPTIC_TRANSMISSION_GLUTAMATERGIC	GOBP_REGULATION_OF_SYNAPTIC_TRANSMISSION_GLUTAMATERGIC	45	0.513456	1.58395	0.0100572	0.0715256	0.0586354	2879	tags=31%, list=11%, signal=28%	NLGN1/DGKI/CACNG4/OXTR/ROR2/TSHZ3/ADORA1/SERPINE2/CDH2/GRIK2/STXBP1/PLPPR4/NLGN2/DISC1
GOBP_NEURAL_TUBE_FORMATION	GOBP_NEURAL_TUBE_FORMATION	101	0.419414	1.48532	0.0102396	0.0727221	0.0596162	7569	tags=42%, list=28%, signal=30%	SFRP1/BMP5/NOG/SFRP2/FZD1/SOX11/LHX2/BMP7/CTHRC1/CITED2/PTCH1/TGFB2/FUZ/SOX4/PRICKLE1/WNT5A/CC2D2A/TULP3/MKS1/FZD2/FZD6/TCTN1/TWIST1/GRHL2/PTK7/VANGL2/MIB1/LMO4/CDK20/SEMA4C/IFT52/PRKACB/CELSR1/MTHFD1/FZD3/RPS7/TGFB1/DVL3/DVL2/IFT122/NPHP3/SCRIB
GOBP_MULTICELLULAR_ORGANISMAL_HOMEOSTASIS	GOBP_MULTICELLULAR_ORGANISMAL_HOMEOSTASIS	466	-0.29278	-1.30403	0.0103545	0.073437	0.0602023	3487	tags=20%, list=13%, signal=17%	PM20D1/PPARGC1A/WFS1/STK39/TFF2/LGR4/BTBD9/EPAS1/AQP3/TP53INP2/MTF1/ABCA12/SLC39A8/PTK2B/CLCN3/SRC/NOD2/AQP1/MFSD2A/ESAM/TJP2/LSR/S1PR1/IL1A/ZBTB7B/KRT16/EDNRB/ALOX12/PRLR/IGHA2/IHH/ID1/AZGP1/PDK4/MUC6/PBLD/OAS1/LCN2/INAVA/SERPINA3/OCLN/GATM/VEGFA/PLAC8/ALOXE3/SLC40A1/CLDN4/TNF/CALCA/MLXIPL/TJP3/MYO5B/LTF/ABAT/ALOX12B/CLDN3/SLC12A2/ACOT11/CRACD/IGHA1/NOS3/PRDM16/TFF1/PIWIL4/MUC2/ESRRG/MUC4/RDH12/…
GOBP_MULTICELLULAR_ORGANISM_GROWTH	GOBP_MULTICELLULAR_ORGANISM_GROWTH	126	0.40425	1.47911	0.0104162	0.0737729	0.0604776	4552	tags=25%, list=17%, signal=20%	GHRH/POU3F2/NPPC/SLITRK6/ATP8A2/IGF2/COMP/STC2/GHR/RARB/BCL2/HEG1/PTCH1/COL3A1/ATRN/APBA1/GAMT/WWTR1/AR/SMO/ETNK2/SPTBN4/EN1/CLIC4/NPY1R/FOXS1/GRHL2/RMI1/TP53/HOXA5/ATF5
GOBP_REGULATION_OF_POSTSYNAPTIC_MEMBRANE_POTENTIAL	GOBP_REGULATION_OF_POSTSYNAPTIC_MEMBRANE_POTENTIAL	83	0.442287	1.50814	0.0105021	0.0742794	0.0608929	2666	tags=27%, list=10%, signal=24%	SEZ6/CUX2/NLGN1/GABRA2/RGS4/GLRB/INSYN1/RIMS2/NTSR1/WNT7A/IGSF11/SNCA/CHRNA3/TMEM108/RGS7BP/ADORA1/GRIN1/GRIK2/NLGN4X/KCND2/P2RX7/NLGN2
GOBP_CEREBRAL_CORTEX_CELL_MIGRATION	GOBP_CEREBRAL_CORTEX_CELL_MIGRATION	41	0.530368	1.61965	0.0105168	0.074281	0.0608942	3878	tags=34%, list=15%, signal=29%	POU3F2/DAB1/CDK5R2/LAMB1/MDGA1/GLI3/ROBO1/FUT10/EGFR/DISC1/P2RY12/BMERB1/SRGAP2C/SLIT2
GOBP_HINDLIMB_MORPHOGENESIS	GOBP_HINDLIMB_MORPHOGENESIS	31	0.58162	1.67376	0.0105525	0.0744312	0.0610173	3397	tags=32%, list=13%, signal=28%	ALX4/HOXD10/FGF4/WNT7A/HOXD9/RARB/PTCH1/TP63/TBX4/TWIST1
GOBP_LYMPHOCYTE_MEDIATED_IMMUNITY	GOBP_LYMPHOCYTE_MEDIATED_IMMUNITY	322	-0.310824	-1.33079	0.0106191	0.0747346	0.061266	3483	tags=26%, list=13%, signal=23%	STAT6/IGHV3-72/IL1B/IGHV5-51/HLA-B/HLA-DQB1/HLA-G/SH2D1B/MASP2/SLA2/PARP3/IGHV1-45/TCIRG1/UNC13D/IGHV1-58/CD19/LAMP1/HLA-DMA/TRDC/CD160/CEBPG/NECTIN2/BATF/IGHV3-74/NOD2/SCART1/IGHV3-13/IGHV1-18/MYD88/IGLL1/HLA-DOB/HLA-A/IGHV4-4/TNFRSF1B/CLCF1/HPX/HLA-F/BCL10/HLA-DRB5/IRF7/IGHA2/HLA-H/TRPM4/AZGP1/FCER2/IGHE/IGHV2-26/IGHV3-53/IGHV7-81/SERPINB4/LGALS9/RAET1G/C9/IGLC3/TNF/C4B/FZD5/CD55/RIPK3/TNFSF13/…
GOCC_CHROMOSOME_CENTROMERIC_CORE_DOMAIN	GOCC_CHROMOSOME_CENTROMERIC_CORE_DOMAIN	15	0.691032	1.68039	0.0106245	0.0747346	0.061266	5163	tags=67%, list=19%, signal=54%	H4C6/H4C5/H4C4/H4C2/H4-16/H2AC8/H4C3/H4C12/CENPA/H4C8
GOBP_NEURON_PROJECTION_REGENERATION	GOBP_NEURON_PROJECTION_REGENERATION	54	0.488452	1.56156	0.0106789	0.0750143	0.0614953	3066	tags=31%, list=12%, signal=28%	HGF/RTN4RL1/PRRX1/KIAA0319/SPP1/BCL2/EPHA4/ISL1/KREMEN1/PTPRS/PTN/GAP43/MMP2/ULK1/NREP/IGF1R/DHFRP1
GOMF_LOW_DENSITY_LIPOPROTEIN_PARTICLE_RECEPTOR_BINDING	GOMF_LOW_DENSITY_LIPOPROTEIN_PARTICLE_RECEPTOR_BINDING	23	-0.628222	-1.73761	0.0107443	0.0753023	0.0617314	32	tags=13%, list=0%, signal=13%	AP2A1/CRP/APOB
GOMF_AMYLOID_BETA_BINDING	GOMF_AMYLOID_BETA_BINDING	74	0.456836	1.5357	0.0107491	0.0753023	0.0617314	5833	tags=47%, list=22%, signal=37%	NGFR/NLGN1/CACNA1A/APBA2/MSR1/FCGR2B/EPHA4/TGFB2/GRIN1/PRNP/TM2D1/ITGB2/LDLRAD3/CLU/ITGAM/APBA1/TLR2/C1QA/BCHE/MARCO/CRYAB/DLGAP3/CACNA1B/FZD6/APOE/ITGA2/APBB1/LILRB1/LILRB2/TLR6/FPR2/MAPK8IP2/TREM2/PFDN4/APBB2
GOBP_HETEROTYPIC_CELL_CELL_ADHESION	GOBP_HETEROTYPIC_CELL_CELL_ADHESION	60	-0.457425	-1.54414	0.0107786	0.075406	0.0618164	1921	tags=15%, list=7%, signal=14%	JUP/PKP2/CEACAM6/TNF/IL1RN/CTNNA3/APOA1/FGA/FGG
GOMF_PROTEIN_DISULFIDE_ISOMERASE_ACTIVITY	GOMF_PROTEIN_DISULFIDE_ISOMERASE_ACTIVITY	20	-0.649434	-1.74903	0.0108163	0.0755672	0.0619485	743	tags=15%, list=3%, signal=15%	QSOX1/PDIA2/PDILT
GOBP_RESPONSE_TO_VITAMIN_D	GOBP_RESPONSE_TO_VITAMIN_D	29	0.575823	1.6255	0.0108471	0.0756801	0.0620412	4667	tags=34%, list=18%, signal=28%	SFRP1/CYP24A1/STC2/SPP1/BMP7/MN1/CXCL10/SNAI2/CYP27B1/CDKN2D
GOBP_NEGATIVE_REGULATION_OF_SUPRAMOLECULAR_FIBER_ORGANIZATION	GOBP_NEGATIVE_REGULATION_OF_SUPRAMOLECULAR_FIBER_ORGANIZATION	151	0.384072	1.44298	0.0109181	0.076072	0.0623624	5705	tags=26%, list=21%, signal=20%	TMEFF2/TMSB15A/FHOD3/MAP2/ADD2/SNCA/MIR31/EMILIN1/STMN2/NAV3/TMSB4Y/SPEF1/CGNL1/STMN1/PFN2/HDGFL3/CARMIL2/ARHGAP28/CLU/SPTB/CLIP3/MYADM/CRYAB/SPTBN4/BMERB1/TUBB4A/APOE/SLIT2/CLASP1/TTBK2/RDX/PLEKHH2/MAP1B/FKBP4/FGF13/TREM2/SSH1/PFDN4/PHLDB2
GOBP_NEGATIVE_REGULATION_OF_HEMOPOIESIS	GOBP_NEGATIVE_REGULATION_OF_HEMOPOIESIS	93	0.426626	1.48328	0.0111219	0.0773875	0.0634408	4409	tags=31%, list=17%, signal=26%	INHA/SFRP1/LRRC17/INHBA/TNFAIP6/TNFSF4/CCL3/CDK6/FCGR2B/LILRB4/HOXA7/ZBTB46/GATA2/RUNX3/FBN1/C1QC/FOXP3/GLI3/LOXL3/JAK3/BCL6/GPR68/HMGB3/TMEM131L/MAFB/RUNX1/FSTL3/LILRB1/ZNF675
GOBP_FAT_SOLUBLE_VITAMIN_METABOLIC_PROCESS	GOBP_FAT_SOLUBLE_VITAMIN_METABOLIC_PROCESS	38	-0.541122	-1.66238	0.0111565	0.0775237	0.0635524	621	tags=21%, list=2%, signal=21%	TNF/CYP4F12/RBP2/CYP2W1/GC/CYP4F2/CYP3A4/CYP1A1
GOBP_INORGANIC_ANION_TRANSMEMBRANE_TRANSPORT	GOBP_INORGANIC_ANION_TRANSMEMBRANE_TRANSPORT	65	-0.462899	-1.57891	0.0111843	0.0776116	0.0636246	1860	tags=25%, list=7%, signal=23%	SLC26A7/CLCN1/SLC4A8/ANO9/GABRB3/SLC26A1/GABRD/SLC26A9/SLC12A2/GABRP/ANO5/SLC37A1/SLC1A1/SLC5A1/SLC5A5/SLC26A3
GOBP_CHLORIDE_TRANSMEMBRANE_TRANSPORT	GOBP_CHLORIDE_TRANSMEMBRANE_TRANSPORT	44	-0.51955	-1.6506	0.0114313	0.0792191	0.0649423	1860	tags=34%, list=7%, signal=32%	APOL1/SLC26A7/CLCN1/SLC4A8/ANO9/GABRB3/SLC26A1/GABRD/SLC26A9/SLC12A2/GABRP/ANO5/SLC1A1/SLC5A1/SLC26A3
GOCC_INTRINSIC_COMPONENT_OF_PRESYNAPTIC_MEMBRANE	GOCC_INTRINSIC_COMPONENT_OF_PRESYNAPTIC_MEMBRANE	45	0.50517	1.55839	0.0114665	0.0793561	0.0650546	3077	tags=29%, list=12%, signal=26%	OPRK1/SCN2A/CNTN5/ADCY8/EFNB3/PTPRD/EPHA4/RGS7BP/ADORA1/CNTN1/CDH2/FXYD6/NTNG2
GOBP_ESTABLISHMENT_OR_MAINTENANCE_OF_MONOPOLAR_CELL_POLARITY	GOBP_ESTABLISHMENT_OR_MAINTENANCE_OF_MONOPOLAR_CELL_POLARITY	27	0.590965	1.64704	0.011526	0.0796609	0.0653045	6085	tags=41%, list=23%, signal=31%	LAMA1/TCF15/CARMIL2/WNT5A/PTK7/FSCN1/MSN/TTC8/MAP1B/PATJ/RAP2A
GOBP_POSITIVE_REGULATION_OF_MACROPHAGE_DERIVED_FOAM_CELL_DIFFERENTIATION	GOBP_POSITIVE_REGULATION_OF_MACROPHAGE_DERIVED_FOAM_CELL_DIFFERENTIATION	18	-0.658166	-1.74092	0.0115505	0.079723	0.0653554	1123	tags=22%, list=4%, signal=21%	PF4/PLA2G10/PLA2G2A/APOB
GOBP_CARDIOCYTE_DIFFERENTIATION	GOBP_CARDIOCYTE_DIFFERENTIATION	128	0.407661	1.49695	0.0115776	0.0798032	0.0654211	5090	tags=32%, list=19%, signal=26%	FHOD3/VCAM1/RGS4/HAND2/GREM1/NKX2-5/BMP7/WNT3A/TBX5/SHOX2/CITED2/PDGFRA/NOX4/NRG1/RARB/TGFB2/ISL1/ALPK3/EDNRA/PITX2/SOX6/DLL1/PRICKLE1/JAG1/OBSL1/TENM4/EGFR/PDGFRB/HEY2/SGCD/TWIST1/BVES/FZD7/IRX3/RBPJ/SEMA3C/G6PD/HAMP/DHX36/DKK1/PARP2
GOBP_EPITHELIAL_CELL_DIFFERENTIATION_INVOLVED_IN_KIDNEY_DEVELOPMENT	GOBP_EPITHELIAL_CELL_DIFFERENTIATION_INVOLVED_IN_KIDNEY_DEVELOPMENT	42	0.526822	1.60802	0.0115946	0.0798136	0.0654297	4523	tags=36%, list=17%, signal=30%	GDNF/PTPRO/GATA3/GREM1/EDNRA/JAG1/SIX2/YAP1/WWTR1/SMO/MAGI2/BASP1/MMP9/PRKX/MTSS1
GOBP_GLUTAMINE_FAMILY_AMINO_ACID_METABOLIC_PROCESS	GOBP_GLUTAMINE_FAMILY_AMINO_ACID_METABOLIC_PROCESS	66	-0.456828	-1.56111	0.0116189	0.0798741	0.0654792	1885	tags=18%, list=7%, signal=17%	HAL/ASL/NR1H4/DDAH1/AGMAT/ASS1/NOS3/ARG1/FTCD/NOS2/CPS1/OTC
GOBP_GLUCOSAMINE_CONTAINING_COMPOUND_METABOLIC_PROCESS	GOBP_GLUCOSAMINE_CONTAINING_COMPOUND_METABOLIC_PROCESS	25	-0.592983	-1.65516	0.0117022	0.0803393	0.0658606	2295	tags=24%, list=9%, signal=22%	RENBP/CHST4/CHI3L2/MGAT3/CHST5/CHIA
GOBP_SIGNAL_RELEASE	GOBP_SIGNAL_RELEASE	385	0.314266	1.31317	0.0118719	0.0813517	0.0666906	2912	tags=18%, list=11%, signal=17%	GHRH/UCN3/INHA/OPRK1/RFX6/NNAT/SFRP1/NLGN1/SNAP25/PTPRN/CGA/GRP/GDNF/GATA3/IL11/NRXN2/SYN2/RIMS2/ADCY8/OXTR/SOX11/SUCNR1/SV2A/RETN/INHBA/WNT7A/GPR27/INHBB/SNCA/VGF/SPP1/CHRNA3/ADCY1/OSM/VIP/RIMS4/PTGES/SCT/GPLD1/ADORA1/PFN2/ISL1/CPE/POMC/CPLX2/SNCG/GDF9/SOX4/IRS2/SCG5/MAFA/ABCA1/APBA1/SLC16A10/BRSK1/TACR1/STXBP1/NKX6-1/LIN7A/BMP8A/SYT11/P2RX7/NLGN2/GJA1/ADORA3/DOC2A/RFX3/TM7SF3/TNFSF11/OXCT1/SYN1
GOCC_ANCHORED_COMPONENT_OF_MEMBRANE	GOCC_ANCHORED_COMPONENT_OF_MEMBRANE	137	-0.377931	-1.4508	0.0118905	0.0813517	0.0666906	2996	tags=28%, list=11%, signal=25%	TDGF1/NOD2/NEGR1/EFNA3/RAET1L/BST2/NCAM1/SMPDL3B/LYPD3/FOLR3/CEACAM6/LYPD5/RAET1G/MSLN/GPC3/TNFRSF10C/CD55/PSCA/GP2/CEACAM5/SPACA4/CEACAM7/LY6G6C/FOLR1/ITLN1/RHBG/CNTFR/VNN1/SLURP2/EFNA2/ACHE/XPNPEP2/DPEP1/ALPI/ALPG/CD177/CA4/PRSS41
GOBP_SEMAPHORIN_PLEXIN_SIGNALING_PATHWAY	GOBP_SEMAPHORIN_PLEXIN_SIGNALING_PATHWAY	43	0.524586	1.61368	0.011897	0.0813517	0.0666906	5077	tags=37%, list=19%, signal=30%	SEMA3D/SEMA3E/GDNF/HAND2/SEMA3A/PLXNA1/PLXNC1/NRP1/EDNRA/PLXNA4/SEMA6C/SEMA5B/NRP2/PLXND1/SEMA3C/SEMA4C
GOCC_CONDENSED_CHROMOSOME_CENTROMERIC_REGION	GOCC_CONDENSED_CHROMOSOME_CENTROMERIC_REGION	148	0.387939	1.45646	0.0120853	0.0825256	0.0676529	12861	tags=64%, list=48%, signal=33%	DYNC1I1/CBX5/NCAPD2/MTBP/SKA2/SPC24/CENPF/KNTC1/HJURP/SPDL1/CENPH/CLASP1/PHF2/NSL1/NEK2/CENPA/NDC80/NCAPG/AURKB/SS18L1/BIRC5/MAD2L1/KIF22/CHMP4A/TTK/KIF18A/NUF2/CENPU/CENPC/BOD1/BOD1L1/CBX3/CENPK/SGO2/CDT1/BUB1B/RASSF2/CENPN/ITGB3BP/XPO1/NCAPD3/ATRX/SKA3/NUDCD2/CENPE/SEPTIN7/PPP1R12A/GPATCH11/PINX1/SPC25/TP53BP1/BUB3/KNSTRN/CFDP1/CENPO/HSF1/ANAPC16/CENPM/NUP37/SGO1/NUP160/NUP107/KAT8/DCTN1/SEPTIN…
GOBP_POSITIVE_REGULATION_OF_CILIUM_ASSEMBLY	GOBP_POSITIVE_REGULATION_OF_CILIUM_ASSEMBLY	24	0.615711	1.67954	0.0121008	0.0825256	0.0676529	7131	tags=54%, list=27%, signal=40%	DZIP1/MNS1/FUZ/CCDC88A/CROCC/HAP1/ZMYND10/CENPJ/CCP110/CEP135/KCTD17/GSK3B/CEP120
GOBP_REGULATION_OF_FAT_CELL_DIFFERENTIATION	GOBP_REGULATION_OF_FAT_CELL_DIFFERENTIATION	122	0.401652	1.45834	0.012139	0.0826166	0.0677275	7190	tags=40%, list=27%, signal=29%	SFRP1/WIF1/WNT10B/GATA3/SFRP2/C1QL4/BMP7/WNT3A/ID4/LPL/FRZB/GATA2/RUNX1T1/MMP11/JAG1/FNDC5/WNT5A/CCN4/CMKLR1/RARRES2/YAP1/WWTR1/SULT1E1/SIX1/SNAI2/GNB3/ALOX5/TGFB1I1/CCDC71L/TRIO/CREBL2/E2F1/ZFPM2/DUSP10/LRP3/RORA/FERMT2/FFAR4/MEX3C/TRIB2/JDP2/TRPV4/ZNF385A/CREB1/WDFY2/FTO/ANKRD26/TGFB1/SAV1
GOBP_SENSORY_PERCEPTION_OF_TASTE	GOBP_SENSORY_PERCEPTION_OF_TASTE	29	0.571484	1.61325	0.0121462	0.0826166	0.0677275	1386	tags=28%, list=5%, signal=26%	CALHM3/WNT10B/CST4/CST1/NPY/CST2/LEF1/REEP2
GOBP_ONE_CARBON_METABOLIC_PROCESS	GOBP_ONE_CARBON_METABOLIC_PROCESS	36	-0.555866	-1.69353	0.0121725	0.0826864	0.0677848	1698	tags=25%, list=6%, signal=23%	CA9/CA13/GNMT/CA3/MTHFR/AHCYL2/FTCD/CA1/CA4
GOMF_ATP_DEPENDENT_ACTIVITY_ACTING_ON_DNA	GOMF_ATP_DEPENDENT_ACTIVITY_ACTING_ON_DNA	101	0.413305	1.46369	0.0122016	0.0827748	0.0678572	10576	tags=62%, list=40%, signal=38%	CECR2/SMARCA1/HLTF/SMARCA2/DDX12P/RECQL/MCM4/IGHMBP2/MSH2/MCM2/NAV2/RFC4/CHD3/DMC1/DDX11/RAD51C/MCM8/CHD6/MSH6/DSCC1/RBBP4/MCM7/DHX36/RFC5/RFC1/ZRANB3/RECQL4/MCM6/RFC3/POLQ/TTF2/SMC3/PIF1/RFC2/XRCC5/RAD51/MCM5/HELB/BRIP1/ERCC3/RUVBL1/RAD54B/SMARCAD1/MRE11/ATRX/RAD17/XRCC3/BPTF/MCM3/GTF2F2/XRCC2/CHD9/CHTF8/CHD4/WRN/BLM/G3BP1/RAD50/RAD51B/SMARCAL1/ERCC2/DHX9/HELQ
GOBP_MOLTING_CYCLE	GOBP_MOLTING_CYCLE	102	0.421738	1.49236	0.0122838	0.0832225	0.0682242	2887	tags=24%, list=11%, signal=21%	ALX4/NGFR/EDAR/WNT10B/PTCH2/LGR5/WNT10A/GLI2/INHBA/LHX2/KRT84/BCL2/TGFB2/FOXN1/FGF7/KRT27/TP63/FST/FUZ/TNFRSF19/IGFBP5/WNT5A/EGFR/SMO
GOBP_RESPONSE_TO_AXON_INJURY	GOBP_RESPONSE_TO_AXON_INJURY	74	0.45319	1.52345	0.0123646	0.0836599	0.0685828	3392	tags=31%, list=13%, signal=27%	PCSK1/RTN4RL1/KIAA0319/SPP1/BNIP3/DPYSL3/BCL2/EPHA4/MORN4/ISL1/KREMEN1/AIF1/PTPRS/PTN/FGF2/GAP43/FLRT3/MMP2/NREP/IGF1R/DHFRP1/P2RY12/TYROBP
GOBP_NEGATIVE_REGULATION_OF_AXON_EXTENSION	GOBP_NEGATIVE_REGULATION_OF_AXON_EXTENSION	39	0.544707	1.64325	0.012406	0.08383	0.0687223	2983	tags=31%, list=11%, signal=27%	SEMA3D/SEMA3E/MAP2/KIAA0319/WNT3A/SEMA3A/NRP1/PTPRS/DRAXIN/WNT5A/SEMA6C/SEMA5B
GOBP_REGULATORY_T_CELL_DIFFERENTIATION	GOBP_REGULATORY_T_CELL_DIFFERENTIATION	31	0.575117	1.65504	0.0124481	0.0840044	0.0688652	5649	tags=55%, list=21%, signal=43%	IL4I1/PLA2G2D/TNFSF4/LILRB4/FOXP3/TOX/CD28/BCL6/SOX12/DUSP10/IFNG/FANCD2/CR1/LILRB2/CTLA4/DROSHA/BTN2A2
GOMF_SOLUTE_PROTON_ANTIPORTER_ACTIVITY	GOMF_SOLUTE_PROTON_ANTIPORTER_ACTIVITY	20	-0.643724	-1.73365	0.0125196	0.0843762	0.06917	3097	tags=45%, list=12%, signal=40%	CLCN3/SLC9C1/SLC9B2/CLCN5/SLC9A1/SLC22A18/SLC9A2/SLC9A3/SLC9A4
GOBP_EPIBOLY	GOBP_EPIBOLY	36	0.544742	1.6088	0.012578	0.084659	0.0694018	6040	tags=39%, list=23%, signal=30%	TMEFF2/MMP12/WNT7A/COL5A1/CARMIL2/PDPN/CCN1/AJUBA/LCP1/CLASP1/ITGA5/PHLDB2/FERMT2/MEGF8
GOBP_THIOESTER_METABOLIC_PROCESS	GOBP_THIOESTER_METABOLIC_PROCESS	79	-0.440966	-1.55242	0.0127154	0.0853188	0.0699427	3974	tags=22%, list=15%, signal=18%	ELOVL1/FITM2/ABCD1/ACSS2/SUCLG2/ELOVL2/THEM5/ELOVL7/DGAT2/PDK4/DGAT1/ACOT11/ACSL5/PIPOX/ACSM3/HMGCS2/BAAT
GOBP_REGULATION_OF_CHONDROCYTE_DIFFERENTIATION	GOBP_REGULATION_OF_CHONDROCYTE_DIFFERENTIATION	47	0.514636	1.59937	0.0127257	0.0853188	0.0699427	4268	tags=43%, list=16%, signal=36%	EFEMP1/NKX3-2/ADAMTS12/GREM1/SHOX2/BMPR1B/RARB/WNT9A/MAF/SOX6/SIX2/GLI3/LTBP3/CCN4/LOXL2/RFLNB/SNAI2/RUNX2/TRPS1/CCN2
GOCC_CILIARY_BASE	GOCC_CILIARY_BASE	34	0.562195	1.63972	0.0127257	0.0853188	0.0699427	5846	tags=53%, list=22%, signal=41%	DZIP1/GLI2/FAM183A/GLI1/CIBAR1/GLI3/CEP126/TULP3/NPHP4/DISC1/SPACA9/CFAP36/ENKD1/DNALI1/CLCN4/TTC26/IFT52/PRKACB
GOBP_EOSINOPHIL_MIGRATION	GOBP_EOSINOPHIL_MIGRATION	19	0.650577	1.67159	0.0128041	0.0854641	0.0700618	5021	tags=58%, list=19%, signal=47%	SCG2/CCL13/CCL7/CCL8/CCL3/CCL11/CCL4/ADAM8/PTGER4/CCL24/CX3CL1
GOBP_AXIS_ELONGATION	GOBP_AXIS_ELONGATION	27	0.587333	1.63691	0.0128138	0.0854641	0.0700618	4092	tags=44%, list=15%, signal=38%	SFRP1/SFRP2/FGF1/WNT3A/SIX4/HOXD13/WNT5A/YAP1/NKD1/SIX1/MAGI2/PTK7
GOBP_GANGLION_DEVELOPMENT	GOBP_GANGLION_DEVELOPMENT	15	0.683225	1.6614	0.0128138	0.0854641	0.0700618	3636	tags=53%, list=14%, signal=46%	INSM1/RGS4/SEMA3A/SIX4/NRP1/TULP3/SIX1/NRP2
GOBP_POSITIVE_REGULATION_OF_BLOOD_PRESSURE	GOBP_POSITIVE_REGULATION_OF_BLOOD_PRESSURE	27	0.58658	1.63481	0.0128138	0.0854641	0.0700618	2458	tags=26%, list=9%, signal=24%	TAC3/ADRA1D/ADRA1B/OXTR/ADORA1/NR2F2/TACR1
GOBP_POSITIVE_REGULATION_OF_EPITHELIAL_CELL_DIFFERENTIATION	GOBP_POSITIVE_REGULATION_OF_EPITHELIAL_CELL_DIFFERENTIATION	53	0.492218	1.56847	0.0128491	0.0855884	0.0701637	4746	tags=32%, list=18%, signal=26%	WNT10B/GDNF/PTCH2/ATOH1/SFRP4/SERPINE1/PTCH1/FOXN1/MACROH2A2/FGF2/NKX6-1/ETV4/RFX3/CYP27B1/FOXC1/BTG1/VEZF1
GOBP_SPLICEOSOMAL_TRI_SNRNP_COMPLEX_ASSEMBLY	GOBP_SPLICEOSOMAL_TRI_SNRNP_COMPLEX_ASSEMBLY	24	0.61249	1.67076	0.0128857	0.0857213	0.0702727	1568	tags=21%, list=6%, signal=20%	RNU5B-1/RNU5A-1/RNU5F-1/RNU5D-1/SRSF12
GOCC_SCHAFFER_COLLATERAL_CA1_SYNAPSE	GOCC_SCHAFFER_COLLATERAL_CA1_SYNAPSE	58	0.485826	1.56372	0.012915	0.0858053	0.0703416	3207	tags=31%, list=12%, signal=27%	DCC/SYN2/ADCY8/WNT7A/PTPRD/ADCY1/CDH11/PLAT/INA/EPHA4/PFN2/TUBB2B/APBA1/EPHA7/SYN1/AKAP12/NTNG2/NEFH
GOBP_CELL_GROWTH	GOBP_CELL_GROWTH	441	0.308707	1.30675	0.0129447	0.0858919	0.0704126	3340	tags=19%, list=13%, signal=17%	DCC/TNN/SEMA3D/SEMA3E/SFRP1/SCGB3A1/PTCH2/RGS4/NGF/MAP2/SFRP2/IGFBPL1/FSTL4/RIMS2/KIAA0319/FN1/GNG4/INHBA/DCBLD2/RND2/SPP1/GREM1/LHX2/TMEM108/SPOCK1/DCLK1/WNT3A/OSGIN1/OLFM1/WASF1/IGFBP1/SEMA3A/PLXNA1/ARMC12/ISLR2/BCL2/TGFB2/DCSTAMP/IGFBP4/SERPINE2/BCL11A/EPB41L3/NDN/FRZB/NRP1/EDNRA/PTPRS/PLXNA4/ALCAM/TNC/IMPACT/NRN1/DRAXIN/RERG/SPHK1/MMP14/IGFBP5/LPAR3/WNT5A/EPHA7/H1-5/NKX6-1/SMARCA2/SLIT3/FLRT3…
GOBP_POSITIVE_REGULATION_OF_DEVELOPMENTAL_GROWTH	GOBP_POSITIVE_REGULATION_OF_DEVELOPMENTAL_GROWTH	136	0.382345	1.4187	0.0130147	0.0862456	0.0707025	5101	tags=29%, list=19%, signal=23%	GHRH/POU3F2/ATP8A2/IGF2/NGF/RIMS2/FN1/RND2/WNT3A/TBX5/GLI1/ISLR2/GHR/BCL2/NRP1/FGF2/DLL1/WNT2/LPAR3/YAP1/DISC1/SMO/SPTBN4/SYT17/HEY2/EFNA5/SYT1/BASP1/BDNF/FOXS1/MAPT/ZFPM2/RBPJ/SLC23A2/DBN1/HAMP/PLCB1/PARP2/MAP1B
GOMF_MOLECULAR_FUNCTION_INHIBITOR_ACTIVITY	GOMF_MOLECULAR_FUNCTION_INHIBITOR_ACTIVITY	54	-0.48337	-1.60167	0.0130669	0.08648	0.0708947	307	tags=13%, list=1%, signal=13%	SMAD6/ID1/FNIP2/NR0B2/PDZD3/AMBP/PASD1
GOBP_DNA_GEOMETRIC_CHANGE	GOBP_DNA_GEOMETRIC_CHANGE	93	0.423021	1.47075	0.0131126	0.0866712	0.0710514	10576	tags=63%, list=40%, signal=38%	GINS2/MCMDC2/DDX12P/MTERF1/RECQL/GINS3/MCM4/IGHMBP2/MCM2/NAV2/RFC4/HMGB3/GINS1/CHD3/DDX11/MCM8/CHD6/DSCC1/MNAT1/MCM7/DHX36/RFC5/HMGB2/ZRANB3/RECQL4/MCM6/GINS4/RFC3/HMGB1/POLQ/PIF1/RFC2/RPA1/XRCC5/RAD51/MCM5/HELB/BRIP1/ERCC3/CDC45/RUVBL1/RAD54B/SMARCAD1/MRE11/ATRX/MCM3/GTF2F2/POT1/CHD9/CHTF8/CHD4/WRN/HNRNPA2B1/BLM/G3BP1/RAD50/ERCC2/DHX9/HELQ
GOBP_REGULATION_OF_LIPID_BIOSYNTHETIC_PROCESS	GOBP_REGULATION_OF_LIPID_BIOSYNTHETIC_PROCESS	145	-0.378184	-1.46957	0.0131415	0.0867211	0.0710923	3937	tags=21%, list=15%, signal=18%	FITM2/ABCD1/ACADVL/SORBS1/LPIN1/ATP1A1/PPARA/HSD17B13/SIRT4/DGKQ/SEC14L2/MFSD2A/IL1A/INSIG1/SLC45A3/DGAT2/PDK4/FGFR4/NR1H4/TNF/MLXIPL/CEACAM1/HTR2B/MALRD1/APOA4/PCK1/APOC3/APOA1/APOB/NR5A1
GOBP_BRANCHING_INVOLVED_IN_SALIVARY_GLAND_MORPHOGENESIS	GOBP_BRANCHING_INVOLVED_IN_SALIVARY_GLAND_MORPHOGENESIS	21	0.631721	1.67633	0.0131625	0.0867211	0.0710923	5741	tags=67%, list=22%, signal=52%	LAMA1/HGF/BMP7/SEMA3A/PLXNA1/FGF7/NRP1/SNAI2/LAMA5/PLXND1/SEMA3C/NTN4/FGFR2/PDGFA
GOCC_PHOTORECEPTOR_INNER_SEGMENT	GOCC_PHOTORECEPTOR_INNER_SEGMENT	43	0.519304	1.59743	0.0131707	0.0867211	0.0710923	3475	tags=30%, list=13%, signal=26%	INHA/ATP8A2/SNAP25/FAM161A/NOS1/CDH23/ENO2/ADGRV1/DNM1/CROCC/PRPH2/WHRN/GNGT1
GOBP_CARDIAC_MUSCLE_CELL_PROLIFERATION	GOBP_CARDIAC_MUSCLE_CELL_PROLIFERATION	47	0.512001	1.59118	0.0132386	0.0870568	0.0713675	5552	tags=47%, list=21%, signal=37%	NOG/NDRG4/NKX2-5/TBX5/GLI1/CITED2/TGFB2/TP73/FGF2/WNT2/TENM4/DIPK2A/YAP1/HEY2/FOXC1/RUNX1/ZFPM2/RBPJ/VGLL4/TGFBR1/FGF20/FGFR2
GOBP_HETEROPHILIC_CELL_CELL_ADHESION_VIA_PLASMA_MEMBRANE_CELL_ADHESION_MOLECULES	GOBP_HETEROPHILIC_CELL_CELL_ADHESION_VIA_PLASMA_MEMBRANE_CELL_ADHESION_MOLECULES	39	0.539007	1.62605	0.0132901	0.0872842	0.0715539	2289	tags=38%, list=9%, signal=35%	NLGN1/VCAM1/CADM1/TENM2/TENM3/PTPRD/SELE/AMIGO2/HMCN1/IGSF21/SCARF2/ALCAM/CDH2/CD209/TENM4
GOBP_B_CELL_RECEPTOR_SIGNALING_PATHWAY	GOBP_B_CELL_RECEPTOR_SIGNALING_PATHWAY	117	-0.403858	-1.5044	0.0133388	0.0874925	0.0717247	2939	tags=27%, list=11%, signal=24%	TEC/IGHV1-58/CD19/TRDC/IGHV3-74/MS4A1/IGHV3-13/IGHV1-18/IGLL1/IGHV4-4/CD79A/IGHA2/IGHE/IGHV2-26/BLK/IGHV3-53/IGHV7-81/IGLC3/BLNK/IGHA1/IGHV3-21/CD22/IGHV6-1/IGHV1-69-2/IGHV3-64D/IGHV3-30/IGHV2-70/IGHV2-70D/IGHV3-35/IGHV5-10-1/IGHV3-20/IGHD
GOBP_REGULATION_OF_VASOCONSTRICTION	GOBP_REGULATION_OF_VASOCONSTRICTION	52	-0.496139	-1.63104	0.0133626	0.0875372	0.0717614	2105	tags=15%, list=8%, signal=14%	TRPM4/EDN1/ATP1A2/ACE2/EDN3/ADRA2A/FGA/FGG
GOBP_CARBOHYDRATE_TRANSPORT	GOBP_CARBOHYDRATE_TRANSPORT	129	-0.377922	-1.43837	0.0134024	0.087686	0.0718833	4176	tags=37%, list=16%, signal=32%	SLC37A3/SLC26A6/SLC35A1/SLC27A4/SIRT6/SELENOS/C1QTNF12/SESN2/DRD1/SLC35D2/MYC/PRKAG2/PPARD/SLC35A2/IL1B/SLC50A1/SLC37A2/SLC35D1/SORBS1/SLC37A4/SLC45A4/SLC17A5/AQP3/SLC35A3/AQP1/MFSD2A/SLC45A3/SLC35C1/EZR/EDN1/MFSD4A/SLC23A1/OCLN/TNF/GPC3/SLC5A9/PLS1/AQP7/TMEM144/VIL1/SLC37A1/HNF1A/SLC5A1/SMPD3/ITLN1/SLC2A2/PPBP/AQP2
GOMF_MICROTUBULE_BINDING	GOMF_MICROTUBULE_BINDING	246	0.340973	1.37738	0.0134624	0.0879669	0.0721136	9711	tags=49%, list=36%, signal=31%	KIF1A/VASH2/CAPN6/DNM3/MAP2/KIF5A/MDM1/MAP1LC3B2/LZTS1/SAXO2/NAV3/JAKMIP3/GLI1/SPEF1/REEP2/FAM161A/CDK5RAP2/DYNC1I1/KIF7/HDGFL3/PRNP/FSD1/MAP9/CEP290/CCDC88A/KRIT1/CLIP3/DNM1/DCLK2/KATNAL1/DST/SKA2/SPC24/CRYAB/MAP6/NEFH/KATNAL2/ARL3/CETN3/EML5/KIF27/MAST1/CENPF/MAPT/CLASP1/TTBK2/TERF1/MAP1B/MAP7D3/CLIP4/HOOK3/FGF13/KIF14/KIF11/KIF3A/SGIP1/MID2/DPYSL2/BIRC5/KIF22/POLB/KIFC3/CAMSAP1/STARD9/GAS8/ALM…
GOMF_VITAMIN_BINDING	GOMF_VITAMIN_BINDING	128	-0.38328	-1.45692	0.0135251	0.0882649	0.0723579	1313	tags=13%, list=5%, signal=13%	GNMT/ABAT/C8G/TPK1/CRABP2/GPT/ALB/FOLR1/DDC/FTCD/ADH4/ETNPPL/RBP2/CYP2W1/CALB1/GC/CBLIF
GOBP_NEGATIVE_REGULATION_OF_BMP_SIGNALING_PATHWAY	GOBP_NEGATIVE_REGULATION_OF_BMP_SIGNALING_PATHWAY	46	0.519755	1.60681	0.0135656	0.0883362	0.0724164	5064	tags=39%, list=19%, signal=32%	SFRP1/SOST/NOG/SFRP2/BMPER/FZD1/GREM1/DLX1/TNFAIP6/HTRA3/FBN1/WNT5A/SPART/TWSG1/FSTL3/HTRA1/SOSTDC1/DKK1
GOBP_ANTIGEN_PROCESSING_AND_PRESENTATION_OF_ENDOGENOUS_PEPTIDE_ANTIGEN	GOBP_ANTIGEN_PROCESSING_AND_PRESENTATION_OF_ENDOGENOUS_PEPTIDE_ANTIGEN	19	-0.626941	-1.67323	0.0135875	0.0883362	0.0724164	5934	tags=63%, list=22%, signal=49%	IDE/TAP2/HLA-DRB1/HLA-E/TAP1/HLA-B/HLA-G/HLA-C/HLA-A/HLA-F/HLA-H/AZGP1
GOMF_TRANSCRIPTION_REGULATOR_INHIBITOR_ACTIVITY	GOMF_TRANSCRIPTION_REGULATOR_INHIBITOR_ACTIVITY	19	-0.627408	-1.67448	0.0135875	0.0883362	0.0724164	2186	tags=21%, list=8%, signal=19%	SMAD6/ID1/NR0B2/PASD1
GOBP_ORGANIC_HYDROXY_COMPOUND_CATABOLIC_PROCESS	GOBP_ORGANIC_HYDROXY_COMPOUND_CATABOLIC_PROCESS	64	-0.461877	-1.57627	0.0136096	0.0883681	0.0724425	1925	tags=19%, list=7%, signal=17%	INPP5J/ALDH3B2/ALDH3B1/LDHD/MIOX/CYP4F12/SULT1C4/ADH4/SULT1B1/SULT2A1/CYP4F2/CYP3A4
GOBP_POLYOL_METABOLIC_PROCESS	GOBP_POLYOL_METABOLIC_PROCESS	107	-0.406127	-1.49122	0.013697	0.0888237	0.0728159	3989	tags=25%, list=15%, signal=22%	SGPP2/GK/PCK2/PPIP5K1/ACER2/ITPK1/INPP1/SYNJ2/PTK2B/SORD/ITPKC/PLA2G4A/DEGS2/DGAT2/ITPKA/GALR2/INPP5J/IP6K3/ASAH2/CD244/MIOX/MOGAT3/ACER1/MOGAT2/MOGAT1/PCK1/CYP3A4
GOBP_POSITIVE_REGULATION_OF_LEUKOCYTE_PROLIFERATION	GOBP_POSITIVE_REGULATION_OF_LEUKOCYTE_PROLIFERATION	140	0.388618	1.44995	0.0137222	0.088875	0.072858	3787	tags=23%, list=14%, signal=20%	ZP4/VCAM1/IGF2/CD70/TIRAP/WNT3A/TNFSF4/FCGR3A/IL2RA/BCL2/SLC39A10/AIF1/PDCD1LG2/CD86/IRS2/CD209/CSF2RB/XCL1/FOXP3/CSF1R/CD28/TACR1/CD80/JAK3/BCL6/IL27RA/TNFRSF4/CCL19/ICOSLG/HAVCR2/PTPRC/EPO
GOMF_SOLUTE_CATION_SYMPORTER_ACTIVITY	GOMF_SOLUTE_CATION_SYMPORTER_ACTIVITY	74	-0.44513	-1.55577	0.0137605	0.0890113	0.0729698	2426	tags=35%, list=9%, signal=32%	SLC18A2/SLC45A4/SLC17A5/SLC39A14/SLC39A8/MFSD2A/SLC6A12/SLC45A3/SLC6A4/SLC4A8/SLC23A1/SLC5A9/SLC10A5/SLC4A4/SLC12A2/SLC15A1/SLC6A20/SLC1A1/SLC34A3/SLC5A1/SLC5A5/SLC1A7/SLC6A7/SLC17A4/SLC28A2/SLC13A2
GOBP_CILIUM_ORGANIZATION	GOBP_CILIUM_ORGANIZATION	340	0.323478	1.33129	0.0137797	0.0890196	0.0729765	8695	tags=42%, list=33%, signal=28%	GFY/DZIP1/TUB/MNS1/LCA5/SPEF1/ARMC12/NEURL1/FAM161A/DYNC2H1/BBS10/TMEM67/TCTN2/FUZ/TEKT2/SPEF2/CPLANE1/CIBAR1/TMEM237/IQCG/CCDC28B/ADAMTS16/CFAP43/CEP290/CEP126/CCDC88A/MEIG1/CC2D2A/WDR19/TBC1D19/YAP1/MKS1/WWTR1/TMEM17/RFX3/CROCC/DISC1/HAP1/ABCC4/PTPDC1/DNAH17/TCTN1/IFT80/IFT81/INTU/PKD2/ARL3/ZMYND10/CEP97/KIF27/JHY/WDPCP/UNC119B/VANGL2/ASAP1/RTTN/DZIP1L/CEP78/WDR35/RPGRIP1L/CENPJ/LAMA5/IFT74/RAB…
GOBP_NEGATIVE_REGULATION_OF_OSTEOBLAST_DIFFERENTIATION	GOBP_NEGATIVE_REGULATION_OF_OSTEOBLAST_DIFFERENTIATION	41	0.520332	1.589	0.0137964	0.0890196	0.0729765	3830	tags=32%, list=14%, signal=27%	TNN/SFRP1/NOG/HAND2/GREM1/TNFAIP6/CDK6/PTCH1/VEGFC/IGFBP5/TWSG1/TWIST1/TWIST2
GOBP_IMPORT_INTO_CELL	GOBP_IMPORT_INTO_CELL	187	-0.350951	-1.41137	0.0139068	0.0896195	0.0734684	3226	tags=23%, list=12%, signal=20%	SLC39A14/SLC39A8/SLC8A2/KCNJ3/LRRC8E/SLC9C1/SLC39A4/SLC29A2/SLC6A12/SLC9A1/KCNJ11/TRPM4/SLC6A4/ATP12A/SLC43A1/SLC22A3/SCNN1D/ATP1B1/TNF/SLC29A1/SLC9A2/ATP1A2/TFR2/SLC12A2/ACSL5/SLC15A1/SLC6A20/SLC1A1/SLC5A1/KCNK5/TSPO2/FOLR1/SLC1A7/KCNQ1/SLC6A14/ACE2/KCNE2/SLC39A5/SLC9A3/SLC9A4/KCNJ16/ATP4B/ATP4A
GOBP_POSITIVE_REGULATION_OF_PATHWAY_RESTRICTED_SMAD_PROTEIN_PHOSPHORYLATION	GOBP_POSITIVE_REGULATION_OF_PATHWAY_RESTRICTED_SMAD_PROTEIN_PHOSPHORYLATION	38	0.552368	1.653	0.0139379	0.0897077	0.0735407	3585	tags=32%, list=13%, signal=27%	INHA/BMP5/BMP3/INHBA/INHBB/BMP7/TGFB2/GDF9/BMP8A/TGFB3/TWSG1/GDF11
GOBP_POSITIVE_REGULATION_OF_CELLULAR_COMPONENT_BIOGENESIS	GOBP_POSITIVE_REGULATION_OF_CELLULAR_COMPONENT_BIOGENESIS	456	0.304577	1.29455	0.0140044	0.0900234	0.0737994	5775	tags=27%, list=22%, signal=21%	SLITRK6/CUX2/ADGRB1/SFRP1/NLGN1/WNT10B/LINGO2/CSF3/DNM3/FLRT2/DZIP1/OXTR/MMP3/CLEC7A/TENM2/PLEK/LRRN1/WNT7A/SNCA/EMILIN1/MNS1/PTPRD/NTRK2/TIRAP/LRRN3/BMP7/TBX5/NAV3/CLDN1/AMIGO2/ABCA3/DPYSL3/NEURL1/NRG1/CCL11/IL1RAP/PFN2/CDK5RAP2/TRABD2B/PALM/TAL1/NRP1/SYNDIG1/AKAP9/CARMIL2/FUZ/CLDN19/CLU/ABI2/ABCA1/HRK/CAV1/LPAR1/CCDC88A/TACR1/THBS2/FLRT3/TGFB3/CDC42EP3/NPHP4/P2RX7/NLGN2/CROCC/HAP1/ANKRD53/ULK1/…
GOBP_GLAND_DEVELOPMENT	GOBP_GLAND_DEVELOPMENT	394	0.316613	1.3228	0.0140986	0.0905157	0.0742031	3466	tags=22%, list=13%, signal=19%	GHRH/SOX10/POU3F2/INSM1/SIX3/PCSK1/EDAR/LAMA1/SFRP1/NKX2-3/CGA/IGF2/GATA3/HGF/NOG/WNT10A/CADM1/GLI2/NR0B1/OXTR/HAND2/LEF1/FGF1/INHBB/SULF1/NFIB/NKX2-8/NKX2-5/BMP7/WNT3A/CLDN1/SEMA3A/HOXD9/GLI1/CITED2/PDGFRA/ID4/PLXNA1/SIX4/NEURL1/NRG1/BCL2/PTCH1/TGFB2/CCL11/SERPINE2/ISL1/FOXN1/FGF7/FRZB/NRP1/EDNRA/CCND1/TP63/PTN/FGF2/PITX2/GATA2/TNC/IRS2/LBH/E2F7/WNT2/CSF1R/GLI3/ROBO1/IGFBP5/CAV1/HOXD13/WNT5A/HOX…
GOMF_SOLUTE_ANION_ANTIPORTER_ACTIVITY	GOMF_SOLUTE_ANION_ANTIPORTER_ACTIVITY	21	-0.622119	-1.68799	0.0141742	0.0908877	0.074508	1860	tags=29%, list=7%, signal=27%	SLC26A7/SLC4A8/SLC26A1/SLC26A9/SLC37A1/SLC26A3
GOBP_PHOSPHOLIPID_CATABOLIC_PROCESS	GOBP_PHOSPHOLIPID_CATABOLIC_PROCESS	49	-0.487622	-1.57567	0.0142518	0.0912718	0.0748229	3271	tags=29%, list=12%, signal=25%	PLBD1/PLA2G4D/SMPDL3A/GDPD3/PNPLA7/PLA2G4A/SMPDL3B/PLA2G4E/LIPG/PLA2G10/PLA2G4F/SMPD3/PNLIPRP2/APOA2
GOBP_NEGATIVE_REGULATION_OF_FAT_CELL_DIFFERENTIATION	GOBP_NEGATIVE_REGULATION_OF_FAT_CELL_DIFFERENTIATION	50	0.505383	1.6058	0.0143027	0.0912876	0.0748358	7074	tags=50%, list=27%, signal=37%	WNT10B/GATA3/C1QL4/WNT3A/ID4/GATA2/RUNX1T1/MMP11/JAG1/WNT5A/CCN4/YAP1/WWTR1/TGFB1I1/TRIO/E2F1/ZFPM2/LRP3/RORA/FERMT2/TRIB2/JDP2/TRPV4/ANKRD26/TGFB1
GOBP_RESPONSE_TO_AMYLOID_BETA	GOBP_RESPONSE_TO_AMYLOID_BETA	50	0.505831	1.60722	0.0143027	0.0912876	0.0748358	7352	tags=52%, list=28%, signal=38%	NGFR/VCAM1/CACNA1A/MMP12/MMP3/FCGR2B/EPHA4/GRIN1/PRNP/GJA1/MMP2/ABCC1/CACNA1B/IGF1R/ITGA4/MMP9/TLR6/FPR2/TREM2/MMP13/FYN/GSK3B/CACNA2D1/BACE1/BCL2L2/MIR98
GOBP_DETOXIFICATION	GOBP_DETOXIFICATION	122	-0.382986	-1.44304	0.0143075	0.0912876	0.0748358	2443	tags=19%, list=9%, signal=17%	S100A9/SLC22A18/APOM/TPO/DUOX1/PRXL2B/HBA1/HBB/NOS3/ATP7B/ABCG2/HBA2/RDH12/MT1G/MT1H/AKR7A3/ALB/ADH4/FABP1/DUOX2/PDZK1/APOA4/SLC30A10
GOCC_MAIN_AXON	GOCC_MAIN_AXON	46	0.518795	1.60384	0.0143407	0.0913865	0.0749169	5128	tags=39%, list=19%, signal=32%	UCN3/SCN2A/MAP2/SPOCK1/ADORA1/KCNQ3/EPB41L3/SCN8A/NAV1/SPTBN4/IQCJ-SCHIP1/TUBB4A/NRCAM/MAPT/SCN1B/THY1/MAP1B/ERMN
GOBP_GLIAL_CELL_DEVELOPMENT	GOBP_GLIAL_CELL_DEVELOPMENT	101	0.408076	1.44517	0.0144186	0.0917692	0.0752307	2512	tags=20%, list=9%, signal=18%	SOX10/POU3F2/NKX2-2/SOX11/PHGDH/ROR2/NTRK2/CDK6/ID4/NRG1/CNTN1/SOX4/DLL1/LAMC3/VIM/CLU/MXRA8/TENM4/TLR2/C1QA
GOBP_RETINA_VASCULATURE_DEVELOPMENT_IN_CAMERA_TYPE_EYE	GOBP_RETINA_VASCULATURE_DEVELOPMENT_IN_CAMERA_TYPE_EYE	19	0.643827	1.65425	0.0145342	0.0923906	0.0757401	3805	tags=37%, list=14%, signal=32%	LAMA1/VSTM4/PDGFRA/NRP1/PDGFRB/ACVR2B/CLIC4
GOBP_MRNA_5_SPLICE_SITE_RECOGNITION	GOBP_MRNA_5_SPLICE_SITE_RECOGNITION	16	0.672549	1.65528	0.0145671	0.0924567	0.0757943	5020	tags=56%, list=19%, signal=46%	RNVU1-7/LINC01715/RNVU1-15/RNVU1-4/SRSF12/PSIP1/RNU6ATAC/WEE2-AS1/RNVU1-8
GOBP_POSITIVE_REGULATION_OF_DENDRITIC_SPINE_DEVELOPMENT	GOBP_POSITIVE_REGULATION_OF_DENDRITIC_SPINE_DEVELOPMENT	32	0.571954	1.65568	0.0145805	0.0924567	0.0757943	2666	tags=25%, list=10%, signal=23%	CUX2/PAK3/NLGN1/CAMK2B/FOXO6/NEURL1/C21orf91/NLGN2
GOBP_CONVERGENT_EXTENSION	GOBP_CONVERGENT_EXTENSION	15	0.675262	1.64204	0.0146244	0.0926209	0.0759289	4092	tags=47%, list=15%, signal=40%	SFRP1/WNT5B/SFRP2/FRZB/WNT5A/NKD1/PTK7
GOBP_LENS_FIBER_CELL_DIFFERENTIATION	GOBP_LENS_FIBER_CELL_DIFFERENTIATION	34	0.553193	1.61347	0.0147809	0.0934591	0.076616	2066	tags=26%, list=8%, signal=24%	SIX3/CRYGD/WNT5B/WNT7A/SLC7A11/MAF/FGF2/VIM/ABI2
GOBP_DICARBOXYLIC_ACID_METABOLIC_PROCESS	GOBP_DICARBOXYLIC_ACID_METABOLIC_PROCESS	86	-0.420856	-1.50039	0.014793	0.0934591	0.076616	1885	tags=10%, list=7%, signal=10%	HAL/DDO/ASPA/NR1H4/ASS1/FOLR1/FTCD/PCK1/LIPF
GOBP_INTERLEUKIN_4_PRODUCTION	GOBP_INTERLEUKIN_4_PRODUCTION	32	0.571534	1.65446	0.014834	0.0936035	0.0767344	3728	tags=38%, list=14%, signal=32%	SCGB1A1/GATA3/LEF1/TNFSF4/IL1RAP/CD86/FOXP3/CD28/CD83/FCER1G/SLC7A5/HAVCR2
GOBP_OVULATION_CYCLE	GOBP_OVULATION_CYCLE	60	0.459206	1.49252	0.0148858	0.093815	0.0769077	3050	tags=32%, list=11%, signal=28%	OPRK1/PTPRN/HAS2/OXTR/RETN/INHBA/PTX3/NHLH2/TNFAIP6/PDGFRA/BMPR1B/TGFB2/PTN/GDF9/SLIT3/TGFB3/AXL/MMP2/IGF1R
GOBP_INTERLEUKIN_8_PRODUCTION	GOBP_INTERLEUKIN_8_PRODUCTION	80	-0.425287	-1.50108	0.0149057	0.093826	0.0769168	3007	tags=20%, list=11%, signal=18%	ARRB1/NOD2/MYD88/F2RL1/LRRC19/BCL10/ANXA4/LGALS9/TNF/C5AR2/CD244/NLRP10/NOS2/LBP/APOA2/CRP
GOBP_AORTA_DEVELOPMENT	GOBP_AORTA_DEVELOPMENT	55	0.48452	1.5541	0.0149353	0.0938972	0.0769752	3528	tags=35%, list=13%, signal=30%	NGFR/MIR205/TGFB2/HEY1/EFEMP2/EDNRA/SOX4/COL3A1/PRICKLE1/JAG1/ROBO1/LOX/CNTRL/PDGFRB/HEY2/TBX1/SIX1/PKD2/ADAMTS6
GOBP_NON_MOTILE_CILIUM_ASSEMBLY	GOBP_NON_MOTILE_CILIUM_ASSEMBLY	58	0.480094	1.54527	0.0149608	0.093943	0.0770127	8589	tags=59%, list=32%, signal=40%	GFY/DYNC2H1/BBS10/FUZ/CEP290/CEP126/CC2D2A/MKS1/TMEM17/DISC1/HAP1/IFT80/INTU/VANGL2/RPGRIP1L/CENPJ/IFT74/TMEM107/CLCN4/TTC8/IFT52/CEP135/CEP131/BBS2/PIBF1/IFT140/IFT122/CEP89/CEP250/TOGARAM1/PCM1/EXOC5/SEPTIN7/BBS1
GOBP_POLYSACCHARIDE_CATABOLIC_PROCESS	GOBP_POLYSACCHARIDE_CATABOLIC_PROCESS	17	-0.677913	-1.79241	0.0150046	0.0941029	0.0771438	3	tags=18%, list=0%, signal=18%	PPP1R3B/PYGM/CHIA
GOCC_NON_MOTILE_CILIUM	GOCC_NON_MOTILE_CILIUM	114	0.40126	1.45247	0.0150588	0.0943279	0.0773282	7928	tags=42%, list=30%, signal=30%	PCDH15/INHA/ATP8A2/CDHR1/VCAN/LCA5/ABCA4/FAM161A/CDH23/TMEM237/CEP290/PDE6G/TULP3/WDR19/NPHP4/SMO/PRPH2/WHRN/IFT80/PKD2/ARL3/GNGT1/CETN3/NPHP1/RPGRIP1L/GLIS2/CFAP69/TTC8/MAP1B/MCHR1/C4orf47/IFT52/SPATA7/DYNLL2/KIF17/PCDHB13/IFT140/CACNA1F/IFT122/SHANK2/IFTAP/CNGB1/TTLL4/CEP89/TULP1/CEP250/IQCB1/CCDC66
GOBP_REGULATION_OF_NERVOUS_SYSTEM_PROCESS	GOBP_REGULATION_OF_NERVOUS_SYSTEM_PROCESS	108	0.406163	1.45685	0.0150834	0.0943677	0.0773609	1719	tags=21%, list=6%, signal=20%	SOX10/OPRK1/CUX2/NPTX2/NLGN1/HGF/RGS4/CACNG4/RIMS2/DLGAP1/NTSR1/WNT7A/IGSF11/SHISA9/TMEM108/CCL3/CST7/CNIH2/NPTXR/VIP/ADORA1/GRIN1/AKAP9
GOBP_POSITIVE_REGULATION_OF_TRIGLYCERIDE_METABOLIC_PROCESS	GOBP_POSITIVE_REGULATION_OF_TRIGLYCERIDE_METABOLIC_PROCESS	19	-0.622429	-1.66119	0.0151066	0.0943981	0.0773858	3065	tags=26%, list=12%, signal=23%	PNPLA2/MFSD2A/DGAT2/APOA4/APOA1
GOBP_REGULATION_OF_RESPONSE_TO_WOUNDING	GOBP_REGULATION_OF_RESPONSE_TO_WOUNDING	148	-0.37311	-1.451	0.0152565	0.095219	0.0780588	2232	tags=20%, list=8%, signal=18%	PROS1/ALOX12/ADTRP/DUOX1/EDN1/SERPINB2/INSL3/OCLN/CLDN4/TNF/ENPP4/ABAT/CLDN3/SLC12A2/KLK8/NOS3/CEACAM1/VIL1/KLKB1/REG3A/VTN/F7/TSPAN8/F2/ADRA2A/DUOX2/APOH/FGA/FGG
GOBP_NEGATIVE_REGULATION_OF_INTERLEUKIN_1_PRODUCTION	GOBP_NEGATIVE_REGULATION_OF_INTERLEUKIN_1_PRODUCTION	37	-0.524575	-1.61031	0.0154276	0.0960814	0.0787657	2625	tags=24%, list=10%, signal=22%	IL1R2/SERPINB1/ZC3H12A/NR1H4/CARD18/CEACAM1/NLRP7/GHRL/APOA1
GOBP_NEURON_APOPTOTIC_PROCESS	GOBP_NEURON_APOPTOTIC_PROCESS	213	0.353415	1.39283	0.015432	0.0960814	0.0787657	5847	tags=31%, list=22%, signal=24%	NGFR/PAK3/SCN2A/GDNF/GATA3/NTF3/NGF/EN2/SNCA/CRLF1/NTRK2/DLX1/BNIP3/ANGPT1/CCL3/CX3CR1/SIX4/BCL2/TGFB2/ISL1/NRP1/TP63/PRNP/GRIK2/DRAXIN/ITGAM/EPHA7/STXBP1/PCDHGC3/TGFB3/AXL/ADAM8/CIT/MSH2/SIX1/IL27RA/TYROBP/TFAP2A/EN1/PTPRZ1/APOE/SRPK2/BDNF/GBE1/FAS/ITGA1/F2R/ATN1/GCLC/EGLN3/TP53/GRIK5/ROCK1/G6PD/MAP3K12/CHL1/CX3CL1/FGF20/NFATC4/KRAS/KIF14/TREM2/SET/POLB/MYBL2
GOCC_PLATELET_ALPHA_GRANULE	GOCC_PLATELET_ALPHA_GRANULE	84	-0.439358	-1.56779	0.0155075	0.0964351	0.0790556	2841	tags=24%, list=11%, signal=21%	QSOX1/VEGFD/GTPBP2/CFD/PROS1/SERPINA1/SCCPDH/ORM1/SERPINA3/VEGFA/PF4/TOR4A/SERPINA5/AHSG/ALB/PPBP/F5/ORM2/FGA/FGG
GOBP_GLYCOSYLCERAMIDE_METABOLIC_PROCESS	GOBP_GLYCOSYLCERAMIDE_METABOLIC_PROCESS	15	-0.673633	-1.702	0.0155368	0.0965004	0.0791092	2518	tags=40%, list=9%, signal=36%	ST6GALNAC3/GALC/UGT8/GAL3ST1/FA2H/GBA3
GOBP_NEGATIVE_REGULATION_OF_CYTOSKELETON_ORGANIZATION	GOBP_NEGATIVE_REGULATION_OF_CYTOSKELETON_ORGANIZATION	149	0.38	1.42459	0.0155892	0.0967094	0.0792805	3366	tags=17%, list=13%, signal=15%	TMEFF2/TMSB15A/FHOD3/MAP2/ADD2/SNCA/STMN2/MDM1/NAV3/TMSB4Y/SPEF1/CGNL1/STMN1/PFN2/CDK5RAP2/HDGFL3/TMEM67/CARMIL2/ARHGAP28/SPTB/CLIP3/MYADM/SPTBN4/BMERB1/IQCJ-SCHIP1/TUBB4A
GOMF_TRANSMEMBRANE_RECEPTOR_PROTEIN_TYROSINE_KINASE_ACTIVITY	GOMF_TRANSMEMBRANE_RECEPTOR_PROTEIN_TYROSINE_KINASE_ACTIVITY	55	0.482352	1.54715	0.0157012	0.0972869	0.079754	3153	tags=35%, list=12%, signal=31%	EFEMP1/FGFR1/EFNB3/EPHB6/ROR2/NTRK2/PDGFRL/PDGFRA/EPHA4/DDR2/NRP1/EPHB4/EPHA3/CSF1R/EPHA7/EGFR/AXL/IGF1R/PDGFRB
GOBP_POSITIVE_REGULATION_OF_WOUND_HEALING	GOBP_POSITIVE_REGULATION_OF_WOUND_HEALING	53	-0.482431	-1.59864	0.0157323	0.0973623	0.0798157	1911	tags=25%, list=7%, signal=23%	DUOX1/INSL3/OCLN/CLDN4/ENPP4/CLDN3/REG3A/VTN/F7/F2/ADRA2A/DUOX2/APOH
GOBP_GLYCOSIDE_METABOLIC_PROCESS	GOBP_GLYCOSIDE_METABOLIC_PROCESS	20	-0.636182	-1.71334	0.0157559	0.0973916	0.0798398	1874	tags=20%, list=7%, signal=19%	FUCA1/TH/SULT1C4/GBA3
GOBP_METANEPHRIC_NEPHRON_DEVELOPMENT	GOBP_METANEPHRIC_NEPHRON_DEVELOPMENT	33	0.551306	1.60252	0.0158363	0.0977296	0.0801169	3449	tags=27%, list=13%, signal=24%	IRX1/GDNF/GREM1/PDGFRA/SIX2/IRX2/SMO/PDGFRB/PKD2
GOBP_TRIGLYCERIDE_BIOSYNTHETIC_PROCESS	GOBP_TRIGLYCERIDE_BIOSYNTHETIC_PROCESS	36	-0.545312	-1.66138	0.0158505	0.0977296	0.0801169	3937	tags=33%, list=15%, signal=28%	FITM2/GK/PCK2/LPIN1/MFSD2A/DGAT2/GPAT3/DGAT1/MOGAT3/MOGAT2/MOGAT1/PCK1
GOBP_TONGUE_DEVELOPMENT	GOBP_TONGUE_DEVELOPMENT	19	0.63881	1.64136	0.0158675	0.0977296	0.0801169	4017	tags=63%, list=15%, signal=54%	WNT10B/WNT10A/HAND2/LEF1/BNC2/SIX4/GLI3/TBX1/SIX1/INTU/CYP26B1/WDPCP
GOBP_POSITIVE_REGULATION_OF_LEUKOCYTE_CELL_CELL_ADHESION	GOBP_POSITIVE_REGULATION_OF_LEUKOCYTE_CELL_CELL_ADHESION	229	0.337362	1.34107	0.0159032	0.0978322	0.080201	5144	tags=28%, list=19%, signal=22%	ZP4/VCAM1/IGF2/GATA3/HAS2/CD70/GLI2/ST3GAL4/LCK/EFNB3/LEF1/SELE/IL4I1/TNFSF4/IL2RA/LILRB4/AIF1/PDCD1LG2/LGALS1/CD86/SOX4/RUNX3/CD209/ITGB2/XCL1/FOXP3/GLI3/CD28/CAV1/CD83/SIRPA/HLA-DQA1/CD80/IL7R/HLA-DOA/TNFSF11/CD4/ADAM8/JAK3/BCL6/IL27RA/ICOS/CCL19/ALOX5/ICOSLG/HAVCR2/PTPRC/EPO/SOX12/VAV1/PIK3R6/RUNX1/LILRB1/ITGA4/CD1D/DOCK8/DUSP10/CD274/THY1/IFNG/EGR3/CR1/LILRB2
GOBP_POSITIVE_REGULATION_OF_AXONOGENESIS	GOBP_POSITIVE_REGULATION_OF_AXONOGENESIS	73	0.44725	1.50289	0.0160294	0.0984911	0.0807411	5101	tags=33%, list=19%, signal=27%	NGF/FN1/RND2/NTRK2/WNT3A/SHOX2/PLXNA1/ISLR2/PLXNC1/NRP1/PLXNA4/ROBO1/LPAR3/DISC1/MAP6/EFNA5/SLIT2/BDNF/MAPT/TIAM2/PLXND1/DBN1/CHODL/MAP1B
GOBP_MAINTENANCE_OF_CELL_NUMBER	GOBP_MAINTENANCE_OF_CELL_NUMBER	134	0.387218	1.43529	0.0161247	0.0989582	0.0811241	6883	tags=37%, list=26%, signal=27%	SFRP1/NOG/FGF4/PRRX1/WNT7A/TCF15/BMP7/ZNF322/TAL1/TET1/TP63/PTN/GATA2/SOX4/DLL1/CDH2/LBH/JAG1/SIX2/SPI1/FUT10/YAP1/PHF19/SMO/LOXL2/ASPM/FZD7/MED21/TUT4/RBPJ/FANCD2/HESX1/SS18/HOOK3/ZNF358/KIT/FANCC/LDB1/MED30/MED28/TEAD4/ZHX2/EOMES/NR2E1/KDM4C/NIPBL/ASCL2/NCOA3/SMC3
GOBP_REGULATION_OF_MACROPHAGE_DIFFERENTIATION	GOBP_REGULATION_OF_MACROPHAGE_DIFFERENTIATION	22	0.624981	1.67004	0.0162335	0.0993248	0.0814246	2119	tags=27%, list=8%, signal=25%	INHA/INHBA/ROR2/ZBTB46/GATA2/C1QC
GOBP_SULFUR_COMPOUND_METABOLIC_PROCESS	GOBP_SULFUR_COMPOUND_METABOLIC_PROCESS	295	-0.31198	-1.33282	0.0162388	0.0993248	0.0814246	2847	tags=15%, list=11%, signal=13%	XDH/ELOVL2/STAT5A/BHMT/THEM5/TST/CHAC1/ELOVL7/EDNRB/DGAT2/CHST4/SLC35B2/PDK4/CTH/SLC26A1/CHST13/SULT1C2/SULT2B1/GNMT/B3GNT7/DGAT1/ACOT11/GGT6/MTHFR/CLIC3/ACSL5/TPK1/PIPOX/B3GNT3/HYAL1/AHCYL2/SLC1A1/SULT1C4/CLIC5/ACSM3/GSTA2/SLC19A3/CHST5/HMGCS2/SULT1B1/DPEP1/CPS1/SULT2A1/BAAT
GOBP_CERAMIDE_METABOLIC_PROCESS	GOBP_CERAMIDE_METABOLIC_PROCESS	96	-0.407831	-1.48053	0.0162423	0.0993248	0.0814246	2518	tags=19%, list=9%, signal=17%	ST6GALNAC3/DEGS2/GALC/ST8SIA2/UGT8/GAL3ST1/ALOXE3/ASAH2/ALOX12B/CYP4F22/FUT6/FUT3/FA2H/SMPD3/PNPLA1/ACER1/NEU4/GBA3
GOBP_POSITIVE_REGULATION_OF_EXCITATORY_POSTSYNAPTIC_POTENTIAL	GOBP_POSITIVE_REGULATION_OF_EXCITATORY_POSTSYNAPTIC_POTENTIAL	20	0.622468	1.63597	0.0162848	0.0994666	0.0815408	1498	tags=35%, list=6%, signal=33%	CUX2/NLGN1/RGS4/RIMS2/WNT7A/IGSF11/GRIN1
GOBP_LONG_CHAIN_FATTY_ACID_TRANSPORT	GOBP_LONG_CHAIN_FATTY_ACID_TRANSPORT	57	-0.472841	-1.59364	0.0163331	0.0996434	0.0816858	1347	tags=25%, list=5%, signal=23%	PPARG/MFSD2A/PLA2G4A/SLC25A20/PLA2G2E/PLA2G2F/ACSL5/PLA2G10/PLA2G4F/FABP1/PLA2G12B/NMUR2/FABP2/PLA2G2A
GOBP_POSITIVE_REGULATION_OF_RECEPTOR_INTERNALIZATION	GOBP_POSITIVE_REGULATION_OF_RECEPTOR_INTERNALIZATION	25	0.572418	1.57413	0.0164078	0.0998625	0.0818654	1013	tags=24%, list=4%, signal=23%	NTF3/SFRP4/SELE/GREM1/ANGPT1/WNT3A
GOBP_SENSORY_PERCEPTION_OF_SMELL	GOBP_SENSORY_PERCEPTION_OF_SMELL	25	0.573483	1.57705	0.0164078	0.0998625	0.0818654	5828	tags=40%, list=22%, signal=31%	GFY/BEST2/OR2W6P/OR2B6/FZD2/OR51E1/NAV2/CFAP69/TTC8/OR11H7
GOBP_RIBONUCLEOPROTEIN_COMPLEX_BIOGENESIS	GOBP_RIBONUCLEOPROTEIN_COMPLEX_BIOGENESIS	430	0.306054	1.29404	0.0164822	0.100028	0.082001	13281	tags=53%, list=50%, signal=27%	RNU5B-1/CELF3/RNU5A-1/RNVU1-7/RNU5F-1/LINC01715/RNU5D-1/RNVU1-15/RNVU1-4/SRSF12/PSIP1/ZNF658/RNU4-2/VCX/RPL35/LTO1/POP4/RPL35A/SRPK2/PRKDC/NUDT21/RPL26/RPUSD4/KRR1/RNU6ATAC/RPS6/WEE2-AS1/RPL7/RNVU1-8/RPL7A/MAK16/CRNKL1/XRN2/DROSHA/PTBP2/RPS8/EIF2A/RPS5/BRIX1/ESF1/RPS27/SNRPF/RPS21/SNRPE/RPL11/SNRPG/SNRPD3/PRKRA/SF3A2/RPL38/RPS7/FCF1/SNRPB/XRCC5/NPM1/RPL23A/RPLP0P6/LUC7L3/EIF4B/HELB/GTF3A/PRPF8/IS…
GOBP_ALCOHOL_BIOSYNTHETIC_PROCESS	GOBP_ALCOHOL_BIOSYNTHETIC_PROCESS	124	-0.37996	-1.44026	0.016489	0.100028	0.082001	1436	tags=9%, list=5%, signal=8%	IP6K3/ASAH2/ACAA2/CD244/ACER1/APOA4/HMGCS2/PCK1/CYP3A4/APOA1/APOB
GOBP_DORSAL_VENTRAL_NEURAL_TUBE_PATTERNING	GOBP_DORSAL_VENTRAL_NEURAL_TUBE_PATTERNING	22	0.624683	1.66924	0.0164932	0.100028	0.082001	3309	tags=45%, list=12%, signal=40%	WNT3A/PTCH1/GPR161/GSC/GLI3/TULP3/WDR19/MKS1/SMO/TCTN1
GOBP_NEURON_PROJECTION_ORGANIZATION	GOBP_NEURON_PROJECTION_ORGANIZATION	77	0.447842	1.51352	0.0166094	0.100614	0.0824815	3050	tags=19%, list=11%, signal=17%	CUX2/KIF1A/PAK3/NLGN1/CAMK2B/DNM3/CTNND2/WNT7A/FCGR2B/EPHA4/PRNP/ABI2/TANC2/ZNF365/IGF1R
GOBP_SPERM_FLAGELLUM_ASSEMBLY	GOBP_SPERM_FLAGELLUM_ASSEMBLY	23	0.60883	1.63557	0.0166961	0.101021	0.0828147	2442	tags=35%, list=9%, signal=32%	DZIP1/MNS1/ARMC12/NEURL1/SPEF2/IQCG/CFAP43/MEIG1
GOBP_ADAPTIVE_IMMUNE_RESPONSE_BASED_ON_SOMATIC_RECOMBINATION_OF_IMMUNE_RECEPTORS_BUILT_FROM_IMMUNOGLOBULIN_SUPERFAMILY_DOMAINS	GOBP_ADAPTIVE_IMMUNE_RESPONSE_BASED_ON_SOMATIC_RECOMBINATION_OF_IMMUNE_RECEPTORS_BUILT_FROM_IMMUNOGLOBULIN_SUPERFAMILY_DOMAINS	334	-0.306881	-1.31893	0.0168792	0.102008	0.0836243	2939	tags=19%, list=11%, signal=17%	IGHV3-74/NOD2/SCART1/IGHV3-13/IGHV1-18/MYD88/IGLL1/HLA-DOB/HLA-A/IGHV4-4/ZBTB7B/TNFRSF1B/CLCF1/PLA2G4A/HPX/IL6R/HLA-F/BCL10/HLA-DRB5/IRF7/IGHA2/HLA-H/TRPM4/AZGP1/FCER2/IGHE/IGHV2-26/ZC3H12A/IGHV3-53/IGHV7-81/C9/IGLC3/TNF/C4B/FZD5/CD55/RIPK3/TNFSF13/IGHA1/C7/IGHV3-21/C4A/PRKCZ/CEACAM1/C8G/C4BPB/RSAD2/RORC/ARG1/IGHV6-1/IGHV1-69-2/NLRP10/IGHV3-64D/IGHV3-30/IGHV2-70/IGHV2-70D/IGHV3-35/C6/IGHV5-10-1/I…
GOBP_POSITIVE_REGULATION_OF_RECEPTOR_SIGNALING_PATHWAY_VIA_STAT	GOBP_POSITIVE_REGULATION_OF_RECEPTOR_SIGNALING_PATHWAY_VIA_STAT	36	-0.54245	-1.65266	0.0170765	0.103067	0.0844921	2311	tags=17%, list=9%, signal=15%	IL6R/PRLR/TNF/IFNL1/F2/CSH1
GOBP_TRABECULA_MORPHOGENESIS	GOBP_TRABECULA_MORPHOGENESIS	44	0.515335	1.58319	0.0170944	0.103067	0.0844921	1399	tags=25%, list=5%, signal=24%	SFRP1/BMP5/WNT10B/NOG/GREM1/NKX2-5/BMP7/NRG1/HEG1/TGFB2/HEY1
GOBP_MONOCARBOXYLIC_ACID_CATABOLIC_PROCESS	GOBP_MONOCARBOXYLIC_ACID_CATABOLIC_PROCESS	111	-0.394368	-1.45954	0.0171992	0.103417	0.084779	4473	tags=25%, list=17%, signal=21%	FAAH/SCP2/ACACB/ACAA1/ACOX1/ABCD1/ACADVL/PCK2/ABCD3/LPIN1/ABHD2/PPARA/ACOX2/MFSD2A/XYLB/ETFDH/AMACR/ACADS/DECR2/ADTRP/LDHD/ACAA2/CYP4F12/FABP1/CYP2W1/PCK1/SULT2A1/CYP4F2
GOMF_HEPARAN_SULFATE_PROTEOGLYCAN_BINDING	GOMF_HEPARAN_SULFATE_PROTEOGLYCAN_BINDING	15	0.665275	1.61775	0.0172127	0.103417	0.084779	5158	tags=60%, list=19%, signal=48%	COMP/PLA2G2D/LPL/PTPRS/FST/APOE/ITGA2/PTPRC/FGF20
GOMF_NEUREXIN_FAMILY_PROTEIN_BINDING	GOMF_NEUREXIN_FAMILY_PROTEIN_BINDING	15	0.66636	1.62039	0.0172127	0.103417	0.084779	2666	tags=40%, list=10%, signal=36%	NLGN1/CEL/NLGN4Y/CPE/NLGN4X/NLGN2
GOBP_REGULATION_OF_MESENCHYMAL_CELL_PROLIFERATION	GOBP_REGULATION_OF_MESENCHYMAL_CELL_PROLIFERATION	28	0.571809	1.60375	0.0173326	0.104016	0.0852703	5741	tags=46%, list=22%, signal=36%	PRRX1/NFIB/SHOX2/IRS2/WNT2/WNT5A/SMO/TBX1/SIX1/ZEB1/FGFR2/CHRD/PDGFA
GOBP_OUTFLOW_TRACT_MORPHOGENESIS	GOBP_OUTFLOW_TRACT_MORPHOGENESIS	74	0.441036	1.48259	0.0173585	0.10405	0.0852982	4673	tags=39%, list=18%, signal=32%	NOG/SFRP2/FZD1/SOX11/HAND2/NKX2-5/BMP7/CITED2/TGFB2/ISL1/NRP1/EDNRA/PITX2/ELN/JAG1/ROBO1/WNT5A/FZD2/HEY2/TBX1/SIX1/TWIST1/NRP2/NPY1R/FOXC1/ZFPM2/PLXND1/RBPJ/SEMA3C
GOCC_CENTRIOLE	GOCC_CENTRIOLE	136	0.37567	1.39393	0.0173934	0.104138	0.0853704	8110	tags=45%, list=30%, signal=31%	DZIP1/MDM1/SAXO2/CNTLN/CIBAR1/CEP290/CCDC88A/MKS1/CROCC/HAP1/PLK2/NEDD1/CETN3/CEP97/LRRCC1/RTTN/DZIP1L/CEP78/CENPJ/CEP170/ROCK1/TTBK2/ODF2L/ARMC9/CEP63/MPHOSPH9/RILPL1/KIF3A/CCP110/IFT52/CEP135/CEP19/PLK4/CEP128/SPICE1/STARD9/CFAP20/CEP131/CEP41/ALMS1/CEP55/NIN/MYH16/GLE1/AGBL2/ODF2/CEP120/CNTROB/IFT140/CEP152/TEDC2/CEP192/DYNC2I2/CEP89/RABL2B/CEP250/IQCB1/CEP162/FBF1/CBY1/CEP20
GOMF_POTASSIUM_ION_TRANSMEMBRANE_TRANSPORTER_ACTIVITY	GOMF_POTASSIUM_ION_TRANSMEMBRANE_TRANSPORTER_ACTIVITY	101	-0.404687	-1.4743	0.0174312	0.104243	0.0854566	3377	tags=35%, list=13%, signal=30%	KCNK7/KCNH4/KCNN3/KCNJ3/KCNH8/AQP1/KCNQ4/SLC9C1/KCNK1/SLC9A1/KCND3/KCNMA1/KCNJ11/KCNK6/ATP12A/KCNG1/FXYD4/ATP1B1/TMEM38A/TRPM5/SLC9A2/ATP1A2/SLC12A2/KCNK15/KCNF1/KCNK5/KCNE3/KCNB1/KCNQ1/KCNE2/SLC9A3/SLC9A4/KCNJ16/ATP4B/ATP4A
GOBP_FACE_DEVELOPMENT	GOBP_FACE_DEVELOPMENT	47	0.501717	1.55922	0.0176085	0.105181	0.0862254	5362	tags=36%, list=20%, signal=29%	NOG/LEF1/PDGFRA/CRISPLD1/EDNRA/PAX9/WNT5A/TGFB3/MMP2/ALDH1A2/TBX1/DLX5/GRHL2/COL1A1/MYH3/DKK1/ALDH1A3
GOBP_LEARNING	GOBP_LEARNING	117	0.39613	1.43615	0.0177395	0.105743	0.0866859	2620	tags=17%, list=10%, signal=15%	NEUROD2/OPRK1/NPTX2/SNAP25/C1QL1/NRXN2/JPH3/NDRG4/NTSR1/NLGN4Y/NTRK2/GRIN1/SLC7A11/PTN/CHST10/NLGN4X/TLR2/BRSK1/TACR1/SYT11
GOBP_MESENCHYME_MORPHOGENESIS	GOBP_MESENCHYME_MORPHOGENESIS	55	0.47723	1.53072	0.0177436	0.105743	0.0866859	4163	tags=33%, list=16%, signal=28%	ACTA1/BMP5/NOG/LEF1/BMP7/WNT3A/TGFB2/HEY1/ISL1/ROBO1/WNT5A/TGFB3/HEY2/SNAI2/TWIST1/DCHS1/FOXC1/SMAD2
GOBP_REGULATION_OF_CELL_MATURATION	GOBP_REGULATION_OF_CELL_MATURATION	18	0.633572	1.61075	0.0178105	0.106019	0.086912	1544	tags=28%, list=6%, signal=26%	NPPC/TRIM58/CLEC7A/BCL2/BCL11A
GOBP_ADENYLATE_CYCLASE_ACTIVATING_G_PROTEIN_COUPLED_RECEPTOR_SIGNALING_PATHWAY	GOBP_ADENYLATE_CYCLASE_ACTIVATING_G_PROTEIN_COUPLED_RECEPTOR_SIGNALING_PATHWAY	108	0.402381	1.44328	0.0180265	0.107181	0.0878646	3741	tags=24%, list=14%, signal=21%	GHRH/UCN3/ADGRB1/LGR5/ADCY8/ADRA1D/ADRA1B/ADGRG2/PDE4B/ADGRB2/ADCY1/VIP/CXCL9/GPR161/ADGRE1/ABCA1/UCN2/LPAR1/LPAR3/ADGRL3/S1PR5/CXCL10/PTGER4/GPR3/ADRA2C/GNG2
GOBP_RESPONSE_TO_ISOQUINOLINE_ALKALOID	GOBP_RESPONSE_TO_ISOQUINOLINE_ALKALOID	22	0.620497	1.65806	0.0180516	0.107206	0.0878857	2458	tags=32%, list=9%, signal=29%	OPRK1/PCSK1/RGS4/ADCY8/GHR/AIF1/TACR1
GOBP_PARAXIAL_MESODERM_DEVELOPMENT	GOBP_PARAXIAL_MESODERM_DEVELOPMENT	17	0.654143	1.623	0.0180977	0.107356	0.0880086	4353	tags=47%, list=16%, signal=39%	LEF1/TCF15/WNT3A/WNT5A/YAP1/FOXC1/SMAD2/DLL3
GOBP_NEURON_RECOGNITION	GOBP_NEURON_RECOGNITION	43	0.507273	1.56042	0.0182854	0.108345	0.0888188	2401	tags=28%, list=9%, signal=25%	TNN/CRTAC1/EFNB3/SEMA3A/EPHA4/NTM/NDN/NRP1/EPHA3/ROBO1/GAP43/IGSF9
GOBP_NEGATIVE_REGULATION_OF_CHEMOTAXIS	GOBP_NEGATIVE_REGULATION_OF_CHEMOTAXIS	56	0.468308	1.50725	0.0183529	0.108616	0.0890415	5306	tags=38%, list=20%, signal=30%	SEMA3D/SEMA3E/PTPRO/PADI2/GREM1/TNFAIP6/WNT3A/SEMA3A/AIF1/SLAMF8/NRP1/ROBO1/WNT5A/SEMA6C/SEMA5B/SLIT2/SEMA3C/THBS1/SEMA4C/RYK/MMP28
GOCC_INTERMEDIATE_FILAMENT	GOCC_INTERMEDIATE_FILAMENT	94	0.423431	1.47753	0.0183882	0.108616	0.0890415	3327	tags=27%, list=12%, signal=23%	KRT81/KRTAP2-3/KRT77/CLDN11/KRT86/KRT31/KRT34/KRT40/MNS1/KRT15/KRT84/INA/KRT1/KRT27/NRP1/VIM/KRT74/KRT32/KRT7/GJA1/DST/KRT10/BFSP1/NEFH/SLC1A4
GOBP_QUINONE_METABOLIC_PROCESS	GOBP_QUINONE_METABOLIC_PROCESS	37	-0.515366	-1.58204	0.0183945	0.108616	0.0890415	621	tags=11%, list=2%, signal=11%	CYP4F12/SULT1C4/ADH4/CYP4F2
GOMF_RECEPTOR_SERINE_THREONINE_KINASE_BINDING	GOMF_RECEPTOR_SERINE_THREONINE_KINASE_BINDING	23	0.604153	1.62301	0.0185366	0.109175	0.0894993	3295	tags=35%, list=12%, signal=31%	OPRK1/BMP5/BMP3/INHBA/BMP7/GDF9/BMP8A/MAGI2
GOBP_MODULATION_OF_EXCITATORY_POSTSYNAPTIC_POTENTIAL	GOBP_MODULATION_OF_EXCITATORY_POSTSYNAPTIC_POTENTIAL	30	0.562399	1.60618	0.0185411	0.109175	0.0894993	4000	tags=40%, list=15%, signal=34%	CUX2/NLGN1/RGS4/RIMS2/WNT7A/IGSF11/TMEM108/GRIN1/NLGN4X/NLGN2/STX1B/TMEM25
GOCC_SPLICEOSOMAL_SNRNP_COMPLEX	GOCC_SPLICEOSOMAL_SNRNP_COMPLEX	77	0.441101	1.49074	0.0185779	0.109175	0.0894993	12546	tags=66%, list=47%, signal=35%	RNU5B-1/RNU5A-1/RNVU1-7/RNU5F-1/LINC01715/RNU5D-1/RNVU1-15/RNVU1-4/RNU4-2/SNRPN/RNU6ATAC/WEE2-AS1/RNVU1-8/PRPF4/SNRPF/SNRPE/SNRPG/SNRPD3/SF3A2/SNRPB/LUC7L3/PRPF8/SNRPB2/SART1/LSM8/RNU4ATAC/PRPF6/LSM6/LUC7L2/LSM4/LSM5/SF3B3/PPIH/SF3B2/LUC7L/LSM3/SF3B6/RNU4-1/ZMAT2/SNRPA/PRPF40B/SNRNP200/RBMX2/HTATSF1/TXNL4B/SF3B1/SNRPD2/RNU6-9/SNRPD1/LSM2/RNVU1-3
GOBP_GROWTH_PLATE_CARTILAGE_DEVELOPMENT	GOBP_GROWTH_PLATE_CARTILAGE_DEVELOPMENT	17	0.652656	1.61931	0.0186339	0.109175	0.0894993	3755	tags=35%, list=14%, signal=30%	NPPC/COMP/RARB/COL27A1/IFT80/ANXA6
GOBP_PROSTATE_GLAND_MORPHOGENESIS	GOBP_PROSTATE_GLAND_MORPHOGENESIS	28	0.568885	1.59555	0.0186358	0.109175	0.0894993	3466	tags=43%, list=13%, signal=37%	SFRP1/NOG/SULF1/BMP7/ID4/TP63/TNC/HOXD13/WNT5A/MMP2/AR/CYP7B1
GOBP_RNA_SPLICING_VIA_TRANSESTERIFICATION_REACTIONS	GOBP_RNA_SPLICING_VIA_TRANSESTERIFICATION_REACTIONS	293	0.333398	1.35471	0.0186423	0.109175	0.0894993	13246	tags=60%, list=50%, signal=31%	RNU5B-1/CELF3/RNU5A-1/RNVU1-7/RNU5F-1/LINC01715/DCPS/RNU5D-1/RNVU1-15/RNVU1-4/SRSF12/PSIP1/RBM24/RNU4-2/SNRPN/NOVA1/QKI/SRPK2/RSRC1/FXR1/RNU6ATAC/WEE2-AS1/RBM19/RNVU1-8/BUD31/PRPF4/TIA1/CRNKL1/MBNL2/ZCRB1/PTBP2/HNRNPH3/PPIL3/WDR83/C9orf78/SNRPF/BCAS2/SNRPE/SNRPG/MAGOHB/PABPC1/CWF19L2/SNRPD3/SF3A2/SNRPB/LUC7L3/ALYREF/FAM172A/PRPF8/ISY1/SNRPB2/NCL/PPIE/RBM23/RBFOX2/CELF2/SART1/WBP4/HNRNPR/REST/SRSF…
GOMF_FIBRONECTIN_BINDING	GOMF_FIBRONECTIN_BINDING	29	0.5549	1.56644	0.0186683	0.109175	0.0894993	4859	tags=55%, list=18%, signal=45%	SFRP2/TNFAIP6/LILRB4/LOXL3/IGFBP5/FBLN1/MMP2/CCDC80/LRRC15/FSTL3/CCN2/ITGA4/ITGAV/SSC5D/THBS1/CTSK
GOBP_EMBRYONIC_EYE_MORPHOGENESIS	GOBP_EMBRYONIC_EYE_MORPHOGENESIS	33	0.544777	1.58354	0.0186688	0.109175	0.0894993	4153	tags=39%, list=16%, signal=33%	SIX3/EFEMP1/WNT16/SOX11/BMP7/CITED2/RARB/VAX2/FBN1/WNT5A/TWIST1/TFAP2A/MFAP2
GOBP_SKELETAL_MUSCLE_CELL_DIFFERENTIATION	GOBP_SKELETAL_MUSCLE_CELL_DIFFERENTIATION	53	0.477871	1.52276	0.018701	0.109175	0.0894993	6828	tags=42%, list=26%, signal=31%	ANKRD1/VAX1/HIVEP3/SOX11/DMRTA2/MEGF10/WNT3A/CITED2/SIX4/RBM24/TBX1/SIX1/CYP26B1/GPC1/SOX8/HEYL/ASB2/HMG20B/EOMES/EGR2/NUPR1/NLN
GOBP_ANTIMICROBIAL_HUMORAL_IMMUNE_RESPONSE_MEDIATED_BY_ANTIMICROBIAL_PEPTIDE	GOBP_ANTIMICROBIAL_HUMORAL_IMMUNE_RESPONSE_MEDIATED_BY_ANTIMICROBIAL_PEPTIDE	63	-0.441895	-1.50718	0.0187011	0.109175	0.0894993	1510	tags=24%, list=6%, signal=23%	KLK7/PGLYRP4/LTF/PF4/CXCL1/CXCL2/PF4V1/CXCL3/KLK5/REG3A/BPIFA1/F2/PPBP/PGC/SEMG1
GOBP_HEMOSTASIS	GOBP_HEMOSTASIS	210	-0.335924	-1.37366	0.0188585	0.109968	0.0901501	2232	tags=15%, list=8%, signal=14%	PROS1/ALOX12/SERPINA1/ADTRP/BLK/EDN1/SCUBE1/SERPINB2/PROCR/ENPP4/ABAT/PROZ/F10/HBB/SERPIND1/PF4/NOS3/CEACAM1/C4BPB/KLKB1/PF4V1/VTN/HNF4A/F7/TSPAN8/F2/ADRA2A/F5/APOH/CYP4F2/FGA/FGG
GOBP_ESTABLISHMENT_OF_PLANAR_POLARITY_OF_EMBRYONIC_EPITHELIUM	GOBP_ESTABLISHMENT_OF_PLANAR_POLARITY_OF_EMBRYONIC_EPITHELIUM	16	0.661288	1.62757	0.019029	0.110709	0.090757	7418	tags=75%, list=28%, signal=54%	SFRP1/SFRP2/FZD1/CTHRC1/WNT5A/FZD2/PTK7/CELSR1/FOXF2/DVL3/DVL2/NPHP3
GOBP_POSTSYNAPTIC_SPECIALIZATION_ASSEMBLY	GOBP_POSTSYNAPTIC_SPECIALIZATION_ASSEMBLY	16	0.660889	1.62658	0.019029	0.110709	0.090757	3219	tags=50%, list=12%, signal=44%	NLGN1/NRXN2/PTPRD/IL1RAP/GAP43/NLGN2/NTNG2/SLITRK3
GOBP_POSITIVE_REGULATION_OF_MULTICELLULAR_ORGANISM_GROWTH	GOBP_POSITIVE_REGULATION_OF_MULTICELLULAR_ORGANISM_GROWTH	24	0.598737	1.63324	0.0190625	0.110709	0.090757	1276	tags=25%, list=5%, signal=24%	GHRH/POU3F2/ATP8A2/IGF2/GHR/BCL2
GOCC_LIPID_DROPLET	GOCC_LIPID_DROPLET	94	-0.411035	-1.49016	0.0190714	0.110709	0.090757	3183	tags=20%, list=12%, signal=18%	HSD17B13/PNPLA2/EDA/HSD3B7/PNPLA7/ALOX15/DGAT2/HSD17B11/SCCPDH/ALDH3B2/PLIN4/METTL7B/AQP7/RSAD2/CIDEA/HSD11B2/CIDEC/PNPLA1/APOB
GOBP_EMBRYONIC_PLACENTA_MORPHOGENESIS	GOBP_EMBRYONIC_PLACENTA_MORPHOGENESIS	26	0.571852	1.58379	0.0193083	0.111958	0.0917809	2172	tags=27%, list=8%, signal=25%	BMP5/IGF2/LEF1/BMP7/RSPO3/ZNF568/CCN1
GOBP_REGULATION_OF_NEURONAL_SYNAPTIC_PLASTICITY	GOBP_REGULATION_OF_NEURONAL_SYNAPTIC_PLASTICITY	40	0.510386	1.54817	0.0194312	0.112544	0.0922611	5666	tags=42%, list=21%, signal=34%	CAMK2B/JPH3/S100B/SNCA/VGF/SHISA9/RASGRF1/NEURL1/GRIK2/ZDHHC2/SYNGR1/APOE/SYP/DBN1/KRAS/KIT/SHISA8
GOBP_RESPONSE_TO_GLUCAGON	GOBP_RESPONSE_TO_GLUCAGON	17	-0.666062	-1.76107	0.0197119	0.114041	0.0934887	1091	tags=35%, list=4%, signal=34%	GJB2/ASS1/ARG1/HMGCS2/PCK1/CPS1
GOBP_CELL_CHEMOTAXIS	GOBP_CELL_CHEMOTAXIS	279	0.332191	1.34375	0.0197662	0.114227	0.0936409	3466	tags=26%, list=13%, signal=23%	SCG2/PRSS56/VCAM1/PTPRO/FGFR1/THBS4/HGF/PADI2/CCL3L3/CXCL6/FGF4/CCL13/SMOC2/CCL7/ITGA9/LEF1/FGF1/CXCL5/PRKD1/CCL8/GREM1/TIRAP/PDE4B/TNFAIP6/CCL3/CX3CR1/CXCL9/PDGFRA/CH25H/SERPINE1/CCR8/TGFB2/CCL11/DEFB103A/AIF1/SLAMF8/NRP1/PTN/FGF2/VEGFC/ITGB2/CCL4/CAMK1D/CCR4/XCL1/CSF1R/LPAR1/ACKR3/WNT5A/FOLR2/FCER1G/C3AR1/SPI1/CMKLR1/S100A12/CCL17/RARRES2/PIK3CD/LOX/NINJ1/TNFSF11/XCL2/ADAM8/ABCC1/SFTPD/PDGFRB/D…
GOBP_INORGANIC_ANION_TRANSPORT	GOBP_INORGANIC_ANION_TRANSPORT	141	-0.375232	-1.45033	0.0198068	0.114333	0.0937283	3318	tags=27%, list=12%, signal=24%	CLCA3P/SLC39A14/SLC39A8/CLCN3/CLIC1/LRRC8E/ABCC10/CLCN5/APOL1/TTYH1/ABCC3/SLC26A7/CLCN1/SLC4A8/ATP8B1/ANO9/GABRB3/SLC26A1/CLDN4/SLC4A4/GABRD/SLC26A9/SLC12A2/CLDN17/GABRP/CLIC3/ANO5/ABCC6/SLC37A1/SLC1A1/ENPP3/SLC34A3/SLC5A1/SLC5A5/KCNQ1/CLIC5/NMUR2/SLC26A3
GOCC_INTEGRAL_COMPONENT_OF_SYNAPTIC_VESICLE_MEMBRANE	GOCC_INTEGRAL_COMPONENT_OF_SYNAPTIC_VESICLE_MEMBRANE	21	0.61291	1.62641	0.019939	0.114967	0.094248	4406	tags=43%, list=17%, signal=36%	OPRK1/GABRA2/SV2A/SLC6A17/PTPRS/SYNGR1/SYT1/SYP/SYPL1
GOBP_RNA_SPLICING	GOBP_RNA_SPLICING	397	0.306905	1.28709	0.0199857	0.115108	0.0943632	13270	tags=57%, list=50%, signal=29%	RNU5B-1/CELF3/RNU5A-1/RBM20/RNVU1-7/RNU5F-1/LINC01715/DCPS/RNU5D-1/RNVU1-15/RNVU1-4/SRSF12/PSIP1/RBM24/HABP4/RNU4-2/SNRPN/NOVA1/QKI/SRPK2/RSRC1/AHNAK2/SLC38A2/FXR1/THOC3/RNU6ATAC/WEE2-AS1/HNRNPA1L2/THOC5/RBM19/RNVU1-8/BUD31/PRPF4/TIA1/CRNKL1/THOC1/MBNL2/ZCRB1/PTBP2/HNRNPH3/PPIL3/PPP1R9B/WDR83/C9orf78/TTF2/SNRPF/BCAS2/SNRNP27/SNRPE/RBM12B/SNRPG/MAGOHB/PABPC1/CWF19L2/SNRPD3/SF3A2/SNRPB/ZNF638/LUC7L…
GOMF_SOLUTE_CATION_ANTIPORTER_ACTIVITY	GOMF_SOLUTE_CATION_ANTIPORTER_ACTIVITY	29	-0.535323	-1.54733	0.0200524	0.115363	0.0945723	3139	tags=38%, list=12%, signal=33%	SLC8B1/SLC8A2/CLCN3/SLC9C1/SLC9B2/CLCN5/SLC9A1/SLC22A18/SLC9A2/SLC9A3/SLC9A4
GOBP_TRANSPORT_ALONG_MICROTUBULE	GOBP_TRANSPORT_ALONG_MICROTUBULE	148	0.374942	1.40767	0.0201813	0.115975	0.0950739	8681	tags=38%, list=33%, signal=26%	KIF1A/UCHL1/MAP2/TRIM58/TUB/KIF5A/TMEM108/LCA5/CNIH2/WASF1/DYNC2H1/DYNC1I1/FEZ1/APBA1/WDR19/CLIP3/HAP1/DST/NEFH/IFT81/ARL3/AGTPBP1/MAPT/BICD2/WDR35/IFT74/AP3B2/MAP1B/TTC26/AP3M2/KIF3A/IFT52/STAU2/CEP131/BORCS5/KIF17/TTC30B/UXT/HSBP1/SYNE2/TTC21B/SSX2IP/IFT140/SSNA1/IFT122/DYNC1H1/BICD1/DYNC2I2/KIF3C/RABL2B/OPA1/BLOC1S1/PCM1/ACTR10/APP/TTC30A
GOBP_REACTIVE_OXYGEN_SPECIES_METABOLIC_PROCESS	GOBP_REACTIVE_OXYGEN_SPECIES_METABOLIC_PROCESS	201	-0.334739	-1.36455	0.0202554	0.116271	0.0953165	2211	tags=17%, list=8%, signal=16%	PPARA/DDIT4/CCN6/PTK2B/CLCN3/DUOXA1/XDH/CDKN1A/F2RL1/ALOX12/TPO/PDK4/DUOX1/EDN1/NOX1/ZC3H12A/INAVA/HBA1/TNF/HBB/RIPK3/NOS3/HBA2/SLC1A1/ACE2/F2/DUOXA2/DUOX2/NOS2/APOA4/SLC30A10/CD177/CRP/CYP1A1
GOBP_CHEMICAL_SYNAPTIC_TRANSMISSION_POSTSYNAPTIC	GOBP_CHEMICAL_SYNAPTIC_TRANSMISSION_POSTSYNAPTIC	71	0.440737	1.46948	0.0203556	0.116586	0.0955751	2666	tags=27%, list=10%, signal=24%	SEZ6/CUX2/NLGN1/RGS4/GLRB/INSYN1/RIMS2/NTSR1/WNT7A/IGSF11/SNCA/CHRNA3/TMEM108/ADORA1/GRIN1/GRIK2/NLGN4X/P2RX7/NLGN2
GOBP_MUSCLE_CELL_MIGRATION	GOBP_MUSCLE_CELL_MIGRATION	81	0.439022	1.49196	0.0203556	0.116586	0.0955751	3878	tags=27%, list=15%, signal=23%	TAFA5/THBS4/HAS2/NDRG4/MEGF10/PLAT/PLXNA1/SIX4/BCL2/SERPINE1/AIF1/NRP1/IGFBP5/PLAU/TACR1/CCN4/SMO/PDGFRB/DOCK4/SIX1/ITGA2/SLIT2
GOBP_SPHINGOLIPID_METABOLIC_PROCESS	GOBP_SPHINGOLIPID_METABOLIC_PROCESS	149	-0.360609	-1.40469	0.0205077	0.117327	0.0961824	4024	tags=25%, list=15%, signal=21%	SMPD2/SGPP2/ELOVL1/ACER2/SERINC5/NEU1/GLB1/ABCA12/SGMS2/ELOVL2/SMPDL3A/GLTP/ST6GALNAC3/DEGS2/ELOVL7/SMPDL3B/PSAPL1/GALC/ST8SIA2/UGT8/ALDH3B2/GAL3ST1/ALDH3B1/ALOXE3/ASAH2/ALOX12B/CYP4F22/TH/FUT6/FUT3/SPNS2/FA2H/SMPD3/PNPLA1/ACER1/NEU4/GBA3
GOBP_SPERM_CAPACITATION	GOBP_SPERM_CAPACITATION	15	-0.655838	-1.65704	0.0206417	0.117962	0.0967034	1311	tags=47%, list=5%, signal=44%	CATSPER3/DEFB1/ABHD2/PCSK4/SPINK1/SEMG1/SLC26A3
GOBP_CELL_PROLIFERATION_IN_FOREBRAIN	GOBP_CELL_PROLIFERATION_IN_FOREBRAIN	19	0.626335	1.60931	0.0206677	0.11798	0.0967178	2879	tags=32%, list=11%, signal=28%	POU3F2/SIX3/WNT7A/WNT3A/GLI3/DISC1
GOBP_DEFENSE_RESPONSE_TO_GRAM_POSITIVE_BACTERIUM	GOBP_DEFENSE_RESPONSE_TO_GRAM_POSITIVE_BACTERIUM	79	-0.423509	-1.49096	0.0207064	0.11807	0.0967916	1445	tags=25%, list=5%, signal=24%	CTSG/LYG2/DEFB1/ANG/PPP1R11/NOD2/MYD88/HLA-A/EPHA2/TNFRSF14/TNF/PGLYRP4/C10orf99/CHGA/DMBT1/PLA2G2A/NLRP6/LBP/LYZ/CRP
GOBP_POSITIVE_REGULATION_OF_B_CELL_ACTIVATION	GOBP_POSITIVE_REGULATION_OF_B_CELL_ACTIVATION	135	-0.36996	-1.41762	0.0207359	0.118108	0.0968223	4504	tags=31%, list=17%, signal=26%	IGKC/PAXIP1/INPP5D/STAT6/IGHV3-72/IGHV5-51/SH3KBP1/TICAM1/IGHV1-45/PELI1/IGHV1-58/XBP1/EPHB2/TRDC/CARD11/IGHV3-74/NOD2/CDKN1A/IGHV3-13/IGHV1-18/IGLL1/IGHV4-4/CLCF1/IGHA2/IGHE/IGHV2-26/IGHV3-53/IGHV7-81/IGLC3/TNFSF13/IGHA1/IGHV3-21/IGHV6-1/IGHV1-69-2/IGHV3-64D/IGHV3-30/IGHV2-70/IGHV2-70D/IGHV3-35/IGHV5-10-1/IGHV3-20/IGHD
GOBP_SPINAL_CORD_MOTOR_NEURON_DIFFERENTIATION	GOBP_SPINAL_CORD_MOTOR_NEURON_DIFFERENTIATION	23	0.596878	1.60346	0.020903	0.118928	0.0974945	3309	tags=35%, list=12%, signal=30%	NKX2-2/HOXD10/PTCH1/DYNC2H1/ISL1/SOX4/GLI3/TCTN1
GOMF_CHEMOATTRACTANT_ACTIVITY	GOMF_CHEMOATTRACTANT_ACTIVITY	27	0.566339	1.5784	0.0210952	0.119794	0.0982045	2355	tags=37%, list=9%, signal=34%	SCG2/GDNF/HGF/NTF3/CCL3/DEFB103A/FGF7/FGF2/VEGFC/WNT5A
GOBP_OVARIAN_FOLLICLE_DEVELOPMENT	GOBP_OVARIAN_FOLLICLE_DEVELOPMENT	49	0.481783	1.52419	0.0211017	0.119794	0.0982045	2799	tags=22%, list=11%, signal=20%	INHA/PCYT1B/INHBA/INHBB/VGF/PTX3/TNFAIP6/BMPR1B/BCL2/MMP14/MMP2
GOBP_SPROUTING_ANGIOGENESIS	GOBP_SPROUTING_ANGIOGENESIS	134	0.378652	1.40354	0.0212166	0.120313	0.0986303	2394	tags=19%, list=9%, signal=17%	NGFR/TNN/SEMA3E/CCBE1/MEOX2/BMPER/LEF1/FGF1/VSTM4/MIR31/AKT3/GREM1/ANGPT1/GPLD1/NRP1/FGF2/MIR2355/VEGFC/GATA2/RSPO3/DLL1/EPHB4/E2F7/ROBO1/ADGRA2
GOMF_QUATERNARY_AMMONIUM_GROUP_BINDING	GOMF_QUATERNARY_AMMONIUM_GROUP_BINDING	36	-0.534074	-1.62714	0.0212972	0.120637	0.098896	776	tags=14%, list=3%, signal=14%	SERPINA5/JCHAIN/APOA4/APOA2/APOA1
GOBP_REGULATION_OF_IMMUNE_EFFECTOR_PROCESS	GOBP_REGULATION_OF_IMMUNE_EFFECTOR_PROCESS	313	-0.300869	-1.28552	0.0214018	0.121097	0.0992726	2684	tags=16%, list=10%, signal=14%	F2RL1/MYO18A/HLA-A/BST2/ZBTB7B/TNFRSF1B/CLCF1/HPX/PTPRJ/HMOX1/HLA-F/BCL10/HLA-H/TRPM4/AZGP1/FCER2/TNFRSF14/SPINK5/BLK/ZC3H12A/INAVA/SERPINB4/LGALS9/RAET1G/LGALS3/KLK7/TNF/FZD5/CD55/RIPK3/TNFSF13/PRKCZ/CEACAM1/C4BPB/RSAD2/CD22/CD244/ENPP3/ARG1/RAET1E/IFNL1/KLK5/NOS2/PCK1/CD177/LBP/PGC/APOA2/APOA1
GOBP_REGULATION_OF_PROTEIN_CONTAINING_COMPLEX_ASSEMBLY	GOBP_REGULATION_OF_PROTEIN_CONTAINING_COMPLEX_ASSEMBLY	376	0.300869	1.25609	0.0214874	0.121287	0.0994291	5653	tags=23%, list=21%, signal=18%	INSM1/TMSB15A/PAK3/WNT10B/FHOD3/SOST/CSF3/MAP2/MMP3/CLEC7A/PLEK/ADD2/SNCA/STMN2/TIRAP/NAV3/TMSB4Y/ABCA3/NRG1/DACT1/CCL11/STMN1/PFN2/ISL1/CDK5RAP2/TRABD2B/TAL1/BBS10/AKAP9/CARMIL2/ELN/IMPACT/ARHGAP28/CLU/ABCA1/HRK/SPTB/STXBP1/LCAT/CLIP3/CDC42EP3/MYADM/ANKRD53/ULK1/AJUBA/KIRREL1/CRYAB/SPTBN4/P2RY12/RICTOR/TUBB4A/JAM3/PTGER4/ARL3/LCP1/EVL/STX1B/HCK/APOE/SLIT2/MAPT/HJURP/ASAP1/FCHSD2/CLASP1/TP53/NAPB…
GOBP_EXCITATORY_SYNAPSE_ASSEMBLY	GOBP_EXCITATORY_SYNAPSE_ASSEMBLY	21	0.609274	1.61676	0.0215028	0.121287	0.0994291	3219	tags=38%, list=12%, signal=34%	NLGN1/NRXN2/WNT7A/PTPRD/IL1RAP/WNT5A/NLGN2/SLITRK3
GOBP_REGULATION_OF_NUCLEOTIDE_METABOLIC_PROCESS	GOBP_REGULATION_OF_NUCLEOTIDE_METABOLIC_PROCESS	72	-0.426512	-1.48327	0.0215062	0.121287	0.0994291	3491	tags=21%, list=13%, signal=18%	ENTPD5/PPARGC1A/PPARA/DDIT4/FBP1/PDK4/MLXIPL/SLC4A4/NOS3/CDA/GUCA2A/NOS2/GUCA2B/PDZD3/GPD1
GOBP_SUPEROXIDE_METABOLIC_PROCESS	GOBP_SUPEROXIDE_METABOLIC_PROCESS	63	-0.437659	-1.49273	0.0216636	0.121773	0.0998275	2211	tags=17%, list=8%, signal=16%	ALOX12/DUOX1/EDN1/NOX1/NOS3/SLC1A1/DUOX2/NOS2/APOA4/CD177/CRP
GOBP_POSITIVE_REGULATION_OF_VASOCONSTRICTION	GOBP_POSITIVE_REGULATION_OF_VASOCONSTRICTION	26	-0.563353	-1.57411	0.0217057	0.121773	0.0998275	18	tags=12%, list=0%, signal=12%	TRPM4/FGA/FGG
GOBP_CARBOHYDRATE_DERIVATIVE_TRANSPORT	GOBP_CARBOHYDRATE_DERIVATIVE_TRANSPORT	71	-0.417354	-1.45004	0.0217173	0.121773	0.0998275	4305	tags=38%, list=16%, signal=32%	SLC25A24/CPTP/SLC50A1/SLC37A2/ABCD1/SLC35D1/SLC25A19/SLC37A4/SLC25A23/SLC35A3/LRRC8E/MFSD2A/SLC29A2/SLC25A25/GLTP/SLC35C1/SLC35B2/ABCC3/SLC29A1/SLC17A9/ABCC6/GJB1/PLA2G10/SLC37A1/SLC5A1/LBP/SLC28A2
GOBP_CELL_AGGREGATION	GOBP_CELL_AGGREGATION	19	0.623802	1.6028	0.0217344	0.121773	0.0998275	2176	tags=47%, list=8%, signal=44%	MPZ/COL2A1/FGF4/WNT7A/ROR2/BMPR1B/SOX6/MGP/COL11A1
GOBP_POSITIVE_REGULATION_OF_STEM_CELL_DIFFERENTIATION	GOBP_POSITIVE_REGULATION_OF_STEM_CELL_DIFFERENTIATION	19	0.624671	1.60503	0.0217344	0.121773	0.0998275	4994	tags=63%, list=19%, signal=51%	TCF15/NKX2-5/TBX5/TGFB2/RBM24/PTN/SOX6/LTBP3/HOXB4/FOXC1/NUDT21/DHX36
GOBP_SULFUR_COMPOUND_TRANSPORT	GOBP_SULFUR_COMPOUND_TRANSPORT	46	-0.489793	-1.57153	0.0217515	0.121773	0.0998275	2087	tags=22%, list=8%, signal=20%	SLC35B2/SLC26A7/SLC26A1/SLC26A9/ABCG2/SLC1A1/SLC44A4/SLC7A9/SLC19A3/SLC26A3
GOBP_POSITIVE_REGULATION_OF_NUCLEOTIDE_METABOLIC_PROCESS	GOBP_POSITIVE_REGULATION_OF_NUCLEOTIDE_METABOLIC_PROCESS	35	-0.52037	-1.57464	0.0217579	0.121773	0.0998275	1402	tags=20%, list=5%, signal=19%	MLXIPL/SLC4A4/NOS3/GUCA2A/NOS2/GUCA2B/GPD1
GOBP_POSITIVE_REGULATION_OF_TRANSCRIPTION_FROM_RNA_POLYMERASE_II_PROMOTER_IN_RESPONSE_TO_STRESS	GOBP_POSITIVE_REGULATION_OF_TRANSCRIPTION_FROM_RNA_POLYMERASE_II_PROMOTER_IN_RESPONSE_TO_STRESS	23	-0.589509	-1.63053	0.0219402	0.12266	0.100555	1496	tags=22%, list=6%, signal=21%	VEGFA/KLF2/CREB3L3/CREB3L1/MUC1
GOBP_NEGATIVE_REGULATION_OF_B_CELL_ACTIVATION	GOBP_NEGATIVE_REGULATION_OF_B_CELL_ACTIVATION	34	0.537833	1.56867	0.0219784	0.122741	0.10062	5430	tags=44%, list=20%, signal=35%	INHA/SFRP1/INHBA/FCGR2B/MNDA/FOXP3/PAWR/BCL6/TYROBP/LAPTM5/HMGB3/SAMSN1/CR1/CTLA4/THOC1
GOBP_MACROPHAGE_DIFFERENTIATION	GOBP_MACROPHAGE_DIFFERENTIATION	46	0.507282	1.56825	0.0220923	0.123243	0.101032	5151	tags=37%, list=19%, signal=30%	INHA/NKX2-3/INHBA/ROR2/ZBTB46/GATA2/C1QC/CSF1R/TLR2/SPI1/CD4/NRROS/IL31RA/MMP9/TSPAN2/IFNG/L3MBTL3
GOBP_KIDNEY_MORPHOGENESIS	GOBP_KIDNEY_MORPHOGENESIS	85	0.413274	1.42019	0.0222688	0.124093	0.101729	4562	tags=35%, list=17%, signal=29%	IRX1/WNT6/GDNF/GATA3/NOG/FGF1/GREM1/BMP7/SIX4/BCL2/PTCH1/HOXD11/GREB1L/FGF2/SOX4/SIX2/GLI3/ADAMTS16/IRX2/GCNT1/WWTR1/SMO/PDGFRB/SIX1/PKD2/BASP1/DCHS1/PRKX/LAMA5/IRX3
GOBP_CHROMOSOME_ORGANIZATION_INVOLVED_IN_MEIOTIC_CELL_CYCLE	GOBP_CHROMOSOME_ORGANIZATION_INVOLVED_IN_MEIOTIC_CELL_CYCLE	52	0.475585	1.51619	0.0223009	0.124138	0.101766	8499	tags=58%, list=32%, signal=39%	TEX11/MAEL/SYCP2/SYCE1L/NCAPD2/MEIOB/SMC4/TRIP13/DMC1/RAD51C/TERF1/FANCD2/CCNB1IP1/CCNE2/SMC2/RAD21/SYCE3/RAD51/BRIP1/ZCWPW1/SGO2/BUB1B/ATM/AGO4/NCAPD3/SYCE2/MRE11/ATRX/NCAPH2/PSMC3IP
GOBP_POTASSIUM_ION_EXPORT_ACROSS_PLASMA_MEMBRANE	GOBP_POTASSIUM_ION_EXPORT_ACROSS_PLASMA_MEMBRANE	15	-0.643475	-1.6258	0.0227588	0.12655	0.103743	685	tags=53%, list=3%, signal=52%	KCNT2/NPPA/KCND3/KCNK5/KCNE3/KCNB1/KCNQ1/KCNE2
GOBP_REGULATION_OF_ENDOTHELIAL_CELL_CHEMOTAXIS	GOBP_REGULATION_OF_ENDOTHELIAL_CELL_CHEMOTAXIS	21	0.605052	1.60556	0.0230666	0.127991	0.104925	1736	tags=29%, list=7%, signal=27%	FGFR1/FGF4/SMOC2/FGF1/PRKD1/FGF2
GOBP_CELL_DIFFERENTIATION_INVOLVED_IN_METANEPHROS_DEVELOPMENT	GOBP_CELL_DIFFERENTIATION_INVOLVED_IN_METANEPHROS_DEVELOPMENT	19	0.619042	1.59057	0.0230678	0.127991	0.104925	2887	tags=32%, list=11%, signal=28%	GDNF/GREM1/SIX2/YAP1/WWTR1/SMO
GOBP_REGULATION_OF_LOW_DENSITY_LIPOPROTEIN_PARTICLE_CLEARANCE	GOBP_REGULATION_OF_LOW_DENSITY_LIPOPROTEIN_PARTICLE_CLEARANCE	15	-0.642535	-1.62343	0.0231116	0.128096	0.105011	1712	tags=20%, list=6%, signal=19%	MIR199A1/NR1H4/APOC3
GOBP_EPITHELIAL_CELL_MATURATION	GOBP_EPITHELIAL_CELL_MATURATION	15	0.655332	1.59357	0.0231658	0.128123	0.105032	4545	tags=40%, list=17%, signal=33%	SIX3/NKX6-1/GJA1/RFX3/AKR1B1/HOXA5
GOBP_CELL_MIGRATION_INVOLVED_IN_HEART_DEVELOPMENT	GOBP_CELL_MIGRATION_INVOLVED_IN_HEART_DEVELOPMENT	20	0.61263	1.61012	0.0231693	0.128123	0.105032	4673	tags=65%, list=18%, signal=54%	NDRG4/HAND2/BMP7/TBX5/EDNRA/PITX2/FLRT3/PDGFRB/SNAI2/TWIST1/BVES/DCHS1/SEMA3C
GOCC_ENDOPLASMIC_RETICULUM_EXIT_SITE	GOCC_ENDOPLASMIC_RETICULUM_EXIT_SITE	29	-0.531562	-1.53645	0.023191	0.128123	0.105032	5785	tags=31%, list=22%, signal=24%	PDCD6IP/MPPE1/TMED5/SAR1B/MIA2/SEC24A/CTAGE4/HLA-A/APOB
GOBP_PROTEIN_CATABOLIC_PROCESS_IN_THE_VACUOLE	GOBP_PROTEIN_CATABOLIC_PROCESS_IN_THE_VACUOLE	21	-0.599475	-1.62655	0.0232451	0.128284	0.105165	1216	tags=19%, list=5%, signal=18%	TCIRG1/MGAT3/RNF128/CPA2
GOBP_PROTEOGLYCAN_BIOSYNTHETIC_PROCESS	GOBP_PROTEOGLYCAN_BIOSYNTHETIC_PROCESS	50	0.48527	1.54189	0.0234157	0.128917	0.105684	5547	tags=42%, list=21%, signal=33%	CHST11/CHST9/CYTL1/BMPR1B/CHST15/HS3ST3B1/HS3ST5/CHST14/CHST10/HS6ST2/CHST3/CSGALNACT2/GAL3ST4/DSE/PXYLP1/HS6ST1/EXTL2/DSEL/CHSY1/CHSY3/XYLT2
GOBP_POSITIVE_REGULATION_OF_SMALL_MOLECULE_METABOLIC_PROCESS	GOBP_POSITIVE_REGULATION_OF_SMALL_MOLECULE_METABOLIC_PROCESS	117	-0.380082	-1.41583	0.0234348	0.128917	0.105684	1558	tags=12%, list=6%, signal=11%	NR1H4/TNF/MLXIPL/SLC4A4/NOS3/CD244/GPT/GUCA2A/FABP1/NOS2/GUCA2B/APOA4/GPD1/APOA1
GOCC_INTRINSIC_COMPONENT_OF_SYNAPTIC_VESICLE_MEMBRANE	GOCC_INTRINSIC_COMPONENT_OF_SYNAPTIC_VESICLE_MEMBRANE	32	0.555496	1.60803	0.0234554	0.128917	0.105684	4406	tags=31%, list=17%, signal=26%	OPRK1/GABRA2/SV2A/SLC6A17/PTPRS/SYNGR1/SYN1/SYT1/SYP/SYPL1
GOBP_KIDNEY_MESENCHYME_DEVELOPMENT	GOBP_KIDNEY_MESENCHYME_DEVELOPMENT	17	0.640196	1.5884	0.0234599	0.128917	0.105684	3818	tags=47%, list=14%, signal=40%	BMP7/SIX4/SIX2/PDGFRB/SIX1/PKD2/BASP1/AMER1
GOBP_REGULATION_OF_MYELOID_LEUKOCYTE_DIFFERENTIATION	GOBP_REGULATION_OF_MYELOID_LEUKOCYTE_DIFFERENTIATION	103	0.40629	1.44203	0.0235379	0.129132	0.10586	4454	tags=27%, list=17%, signal=23%	INHA/SFRP1/LRRC17/INHBA/LEF1/ROR2/TNFAIP6/CCL3/CDK6/LILRB4/HOXA7/DCSTAMP/ZBTB46/TAL1/GATA2/CAMK4/FBN1/C1QC/TNFSF11/CD4/TYROBP/GPR68/MAFB/RUNX1/FSTL3/LILRB1/ZNF675/CCR1
GOBP_SYNAPTIC_TRANSMISSION_GLUTAMATERGIC	GOBP_SYNAPTIC_TRANSMISSION_GLUTAMATERGIC	62	0.456794	1.48985	0.0235493	0.129132	0.10586	4517	tags=34%, list=17%, signal=28%	NLGN1/DGKI/CACNG4/OXTR/ROR2/TSHZ3/CNIH2/PLAT/ADORA1/SERPINE2/CDH2/GRIK2/STXBP1/PLPPR4/NLGN2/DISC1/SLC1A4/SYT1/NAPB/CNR1/GRIK5
GOBP_RESPONSE_TO_EXTRACELLULAR_STIMULUS	GOBP_RESPONSE_TO_EXTRACELLULAR_STIMULUS	423	-0.283204	-1.25399	0.0236114	0.129335	0.106026	3090	tags=15%, list=12%, signal=13%	SRC/PPARG/PRKCG/FOXO4/NOD2/MFSD2A/SCTR/SLC39A4/CDKN1A/NUAK2/SORD/SLC25A25/SIK1B/IL1A/BRSK2/HMOX1/BCL10/FOS/PDK4/SLC6A4/TFEB/ZFP36/SLC22A3/GIPR/ZC3H12A/NR1H4/TNF/LIPG/SPINK1/ABCG5/ASGR1/MTHFR/ASS1/GDF15/FAM107A/CLPSL2/ASCL1/SSTR1/TH/GPT/PDX1/FOXA3/ARG1/GAST/HSD11B2/ABCG8/KCNB1/ALB/FOLR1/AOC1/F7/SLC39A5/NMUR2/F5/HMGCS2/PCK1/SLC6A19/GHRL/CPS1/AQP2/OTC/CYP1A1/CSH1
GOBP_POSITIVE_REGULATION_OF_EXOCYTOSIS	GOBP_POSITIVE_REGULATION_OF_EXOCYTOSIS	75	-0.427814	-1.49895	0.023691	0.129634	0.106271	573	tags=9%, list=2%, signal=9%	SLC4A8/CADPS/KCNB1/SMPD3/CD177/FGA/FGG
GOMF_NEUROPEPTIDE_RECEPTOR_BINDING	GOMF_NEUROPEPTIDE_RECEPTOR_BINDING	26	0.555234	1.53776	0.0239116	0.130701	0.107147	2294	tags=27%, list=9%, signal=25%	GHRH/UCN3/NTS/NPY/POMC/UCN2/AGRP
GOCC_GOLGI_LUMEN	GOCC_GOLGI_LUMEN	86	-0.405436	-1.44542	0.0240509	0.131324	0.107657	2232	tags=23%, list=8%, signal=21%	PROS1/MUC6/ACAN/MUC20/MUC21/GPC3/PROZ/F10/MUC2/MUC4/MUC5B/MUC3A/MUC1/F7/F2/MUC13/MUC5AC/MUC17/MUCL1/MUC12
GOBP_CELL_SURFACE_RECEPTOR_SIGNALING_PATHWAY_INVOLVED_IN_HEART_DEVELOPMENT	GOBP_CELL_SURFACE_RECEPTOR_SIGNALING_PATHWAY_INVOLVED_IN_HEART_DEVELOPMENT	29	0.54442	1.53685	0.0241512	0.131732	0.107991	7074	tags=52%, list=27%, signal=38%	NOG/HAND2/WNT3A/HEY1/JAG1/WNT5A/MKS1/HEY2/SNAI2/RBPJ/DKK1/HEYL/NOTCH2/ALPK2/TGFB1
GOBP_NEGATIVE_REGULATION_OF_RESPONSE_TO_WOUNDING	GOBP_NEGATIVE_REGULATION_OF_RESPONSE_TO_WOUNDING	80	-0.407975	-1.43997	0.0243764	0.132819	0.108883	2232	tags=24%, list=8%, signal=22%	PROS1/ALOX12/ADTRP/EDN1/SERPINB2/TNF/ABAT/CLDN3/SLC12A2/KLK8/NOS3/CEACAM1/KLKB1/VTN/TSPAN8/F2/APOH/FGA/FGG
GOBP_DNA_REPLICATION_INDEPENDENT_CHROMATIN_ORGANIZATION	GOBP_DNA_REPLICATION_INDEPENDENT_CHROMATIN_ORGANIZATION	30	0.553169	1.57982	0.024423	0.132933	0.108976	9323	tags=70%, list=35%, signal=46%	H4C6/H4C5/H4C4/H4C2/H4-16/H4C3/H4C12/HJURP/RBBP4/CENPP/H4C8/NASP/SUPT16H/HAT1/ASF1A/ITGB3BP/ATRX/MIS18A/H4C11/H3-3B/ASF1B
GOBP_BASEMENT_MEMBRANE_ORGANIZATION	GOBP_BASEMENT_MEMBRANE_ORGANIZATION	31	0.548301	1.57787	0.0245112	0.133271	0.109253	6209	tags=55%, list=23%, signal=42%	LAMB4/FLRT2/PXDN/HMCN1/LAMB1/MMP11/CAV1/NID1/CAV2/NTNG2/NID2/CLASP1/PHLDB1/NTN4/COL4A1/PHLDB2/ITGB1
GOBP_PHOSPHOLIPID_BIOSYNTHETIC_PROCESS	GOBP_PHOSPHOLIPID_BIOSYNTHETIC_PROCESS	244	-0.322168	-1.3435	0.0247303	0.134321	0.110114	3951	tags=16%, list=15%, signal=14%	MBOAT1/FITM2/DGKD/SRD5A3/SLA2/LPIN1/SOCS6/SERINC5/FITM1/PIK3C2B/INPP1/AGPAT2/PI4KAP2/SYNJ2/DGKQ/SGMS2/MFSD2A/SLC44A3/LPCAT4/SERAC1/ITPKC/SOCS2/PLA2G4A/ALOX15/ITPKA/INPP5J/CDS1/GPAT3/NR1H4/IP6K3/PI4KAP1/PLAAT3/HTR2B/PIP5K1B/PGAP3/LIPH/SLC44A4/HMGCS2/APOA2/APOA1
GOBP_PIGMENT_CELL_DIFFERENTIATION	GOBP_PIGMENT_CELL_DIFFERENTIATION	33	0.530911	1.54324	0.0248487	0.134822	0.110524	3306	tags=24%, list=12%, signal=21%	SOX10/OCA2/USP13/BCL2/TYRP1/GLI3/ZEB2/ADAMTS20
GOBP_NUCLEAR_CHROMOSOME_SEGREGATION	GOBP_NUCLEAR_CHROMOSOME_SEGREGATION	253	0.329299	1.33313	0.0249801	0.135392	0.110992	12262	tags=60%, list=46%, signal=33%	TEX11/MAEL/SYCP2/GEM/CDK5RAP2/SYCE1L/NCAPD2/DDX12P/ANKRD53/SPC24/EME1/MEIOB/SMC4/CENPF/PTTG1/KNTC1/TRIP13/SPDL1/RMI1/DMC1/DDX11/RAD51C/DSCC1/NSL1/NEK2/TERF1/FBXO5/NDC80/NCAPG/FANCD2/SHOC1/CCNB1IP1/SMC1B/CCNE2/CDCA5/AURKB/KIF14/MAD2L2/SMC2/UBE2C/MAD2L1/KIF22/RAD21/ERCC4/SYCE3/SPICE1/CHMP4A/TTK/CEP55/KIF18A/PDS5B/NUF2/KIF18B/NIPBL/DLGAP5/SMC3/CENPC/PIBF1/NUMA1/BOD1/PHB2/TNKS/BRIP1/ZCWPW1/CENPK/CHFR…
GOBP_MYELOID_LEUKOCYTE_DIFFERENTIATION	GOBP_MYELOID_LEUKOCYTE_DIFFERENTIATION	192	0.343377	1.33316	0.0250579	0.135531	0.111106	5605	tags=30%, list=21%, signal=24%	INHA/SFRP1/NKX2-3/LRRC17/CSF3/GATA3/INHBA/LEF1/ROR2/TNFAIP6/CCL3/CDK6/CITED2/LILRB4/HOXA7/DCSTAMP/ZBTB46/TAL1/GATA2/CAMK4/FBN1/C1QC/CSF1R/SIGLEC15/TLR2/CCN4/SPI1/PIK3CD/TNFSF11/CD4/OSCAR/ITGB6/TYROBP/CCL19/ITGB8/NRROS/BATF3/GPR68/IL31RA/MAFB/RUNX1/FSTL3/LILRB1/ZNF675/MMP9/SH3PXD2A/CCR1/GPR183/RBPJ/TSPAN2/THOC5/IFNG/L3MBTL3/FAM20C/TREM2/EVI2B/KIT
GOBP_REGULATION_OF_CELLULAR_PH	GOBP_REGULATION_OF_CELLULAR_PH	70	-0.420275	-1.46205	0.0250584	0.135531	0.111106	3666	tags=19%, list=14%, signal=16%	TCIRG1/CA2/CLCN3/RAB20/SLC9C1/SLC9A1/NOX1/SLC4A8/SLC4A4/SLC9A2/SLC9A3/SLC9A4/SLC26A3
GOBP_SULFATION	GOBP_SULFATION	20	-0.618207	-1.66493	0.0251628	0.135953	0.111452	2212	tags=35%, list=8%, signal=32%	CHST4/SULT1C2/SULT2B1/SULT1C4/CHST5/SULT1B1/SULT2A1
GOBP_REGULATION_OF_DNA_BIOSYNTHETIC_PROCESS	GOBP_REGULATION_OF_DNA_BIOSYNTHETIC_PROCESS	119	0.384779	1.39221	0.0252274	0.136159	0.111621	7716	tags=37%, list=29%, signal=26%	NPPC/PAK3/ANKRD1/HGF/SMOC2/GREM1/NOX4/FGF2/GINS2/GINS3/PDGFRB/ING4/PARM1/RFC4/GINS1/GRHL2/TP53/DSCC1/CHEK1/NEK2/TERF1/ACD/DACH1/RFC5/PCNA/AURKB/DCP2/PDGFA/GINS4/POLG2/RFC3/ERCC4/BMPR2/PIF1/RFC2/XRCC5/CCT5/MEN1/TNKS/CCT4/HNRNPD/ATM/KAT7/ATR
GOBP_MELANOCYTE_DIFFERENTIATION	GOBP_MELANOCYTE_DIFFERENTIATION	23	0.588191	1.58013	0.0253727	0.1368	0.112146	3306	tags=35%, list=12%, signal=30%	SOX10/OCA2/USP13/BCL2/TYRP1/GLI3/ZEB2/ADAMTS20
GOBP_VESICLE_MEDIATED_TRANSPORT_IN_SYNAPSE	GOBP_VESICLE_MEDIATED_TRANSPORT_IN_SYNAPSE	171	0.359451	1.38227	0.0254544	0.137097	0.112389	4602	tags=25%, list=17%, signal=20%	SLC18A1/NLGN1/SNAP25/CEL/DNM3/SYN2/SH3GL3/RIMS2/SV2A/WNT7A/SNCA/NLGN4Y/ADCY1/WNT3A/RIMS4/PFN2/AMPH/SYNDIG1/CPLX2/SNCG/PACSIN1/CDH2/APBA1/NLGN4X/BRSK1/STXBP1/STON1/DNM1/P2RX7/NLGN2/DOC2A/SYN1/STX1B/SYT1/SYP/NSG1/ABCA13/STON2/NAPB/CNR1/GRIK5/ROCK1
GOBP_POSITIVE_REGULATION_OF_NEUROBLAST_PROLIFERATION	GOBP_POSITIVE_REGULATION_OF_NEUROBLAST_PROLIFERATION	20	0.6102	1.60373	0.0255524	0.137481	0.112704	5399	tags=50%, list=20%, signal=40%	SOX10/DMRTA2/CX3CR1/VEGFC/GLI3/DISC1/SMO/ASPM/CX3CL1/SMARCD3
GOBP_POSITIVE_REGULATION_OF_CHEMOTAXIS	GOBP_POSITIVE_REGULATION_OF_CHEMOTAXIS	129	0.3788	1.395	0.0256274	0.137741	0.112917	3412	tags=26%, list=13%, signal=22%	SCG2/PRSS56/FGFR1/THBS4/NTF3/SUCNR1/SMOC2/CCL7/PRKD1/TIRAP/CCL3/CX3CR1/SERPINE1/AIF1/NRP1/PTN/FGF2/VEGFC/CCL4/CAMK1D/CCR4/XCL1/CSF1R/WNT5A/C3AR1/SPI1/CMKLR1/RARRES2/XCL2/PDGFRB/P2RY12/CXCL10/CCL19
GOBP_POLARIZED_EPITHELIAL_CELL_DIFFERENTIATION	GOBP_POLARIZED_EPITHELIAL_CELL_DIFFERENTIATION	26	0.550795	1.52547	0.0257017	0.137996	0.113127	6613	tags=38%, list=25%, signal=29%	LAMA1/TCF15/TP63/WNT5A/PTK7/AJAP1/MSN/TTC8/RAP2A/DLG5
GOBP_POSITIVE_REGULATION_OF_RESPONSE_TO_WOUNDING	GOBP_POSITIVE_REGULATION_OF_RESPONSE_TO_WOUNDING	64	-0.438608	-1.49686	0.025865	0.138728	0.113727	1911	tags=20%, list=7%, signal=19%	DUOX1/INSL3/OCLN/CLDN4/ENPP4/CLDN3/REG3A/VTN/F7/F2/ADRA2A/DUOX2/APOH
GOBP_ALPHA_AMINO_ACID_CATABOLIC_PROCESS	GOBP_ALPHA_AMINO_ACID_CATABOLIC_PROCESS	79	-0.415896	-1.46416	0.0259295	0.138905	0.113872	1777	tags=15%, list=7%, signal=14%	DDO/ASPA/IDO1/DDAH1/NOS3/PIPOX/GPT/ARG1/ALDH8A1/HGD/NOS2/OTC
GOBP_RESPIRATORY_SYSTEM_DEVELOPMENT	GOBP_RESPIRATORY_SYSTEM_DEVELOPMENT	188	0.358642	1.39157	0.0259713	0.138905	0.113872	4634	tags=31%, list=17%, signal=26%	LAMA1/CCBE1/NOG/GLI2/MMP12/HSD11B1/SOX11/LEF1/FGF1/NFIB/CHI3L1/NKX2-8/HHIP/TBX5/GLI1/PDGFRA/ABCA3/SIX4/HEG1/SLC7A11/FGF7/FGF2/ADAMTS2/COL3A1/SPEF2/PDPN/WNT2/GLI3/LOXL3/MMP14/IGFBP5/WNT5A/LTBP3/TULP3/TGFB3/LOX/YAP1/TBX4/MSC/ITGB6/SFTPD/ALDH1A2/PDGFRB/MME/SIX1/DLX5/ACVR2B/BASP1/HS6ST1/WDPCP/GRHL2/PTK7/SMAD2/CCN2/RPGRIP1L/ZFPM2/LAMA5/HOXA5/RBPJ
GOBP_REGULATION_OF_B_CELL_DIFFERENTIATION	GOBP_REGULATION_OF_B_CELL_DIFFERENTIATION	29	0.54141	1.52835	0.0259789	0.138905	0.113872	2281	tags=24%, list=9%, signal=22%	INHA/SFRP1/INHBA/IL4I1/SLAMF8/MMP14/NFAM1
GOBP_SYNCYTIUM_FORMATION	GOBP_SYNCYTIUM_FORMATION	47	0.486426	1.5117	0.0260913	0.139217	0.114127	6243	tags=43%, list=23%, signal=33%	ADGRB1/VASH2/SCGB3A1/CXCL9/DCSTAMP/NOS1/ADAMTS5/CD9/CXCL10/TYROBP/ADAM12/ADAMTS15/SH3PXD2A/JAM2/PLEKHO1/TREM2/CD53/CD109/ITGB1/PTGFRN
GOCC_INTRINSIC_COMPONENT_OF_POSTSYNAPTIC_DENSITY_MEMBRANE	GOCC_INTRINSIC_COMPONENT_OF_POSTSYNAPTIC_DENSITY_MEMBRANE	34	0.533667	1.55652	0.0260913	0.139217	0.114127	3515	tags=41%, list=13%, signal=36%	DCC/PTPRO/CACNG4/EFNB3/SHISA9/ADAM22/ADCY1/CNIH2/RGS7BP/PTPRS/EPHA7/PLPPR4/CLSTN2/NRCAM
GOBP_RETROGRADE_AXONAL_TRANSPORT	GOBP_RETROGRADE_AXONAL_TRANSPORT	17	0.636341	1.57883	0.026141	0.139338	0.114226	3681	tags=35%, list=14%, signal=30%	KIF1A/KIF5A/TMEM108/HAP1/DST/AGTPBP1
GOBP_NEGATIVE_REGULATION_OF_INTERLEUKIN_2_PRODUCTION	GOBP_NEGATIVE_REGULATION_OF_INTERLEUKIN_2_PRODUCTION	27	0.555821	1.54909	0.0262718	0.13989	0.114679	3773	tags=44%, list=14%, signal=38%	GATA3/VSIG4/NAV3/LILRB4/PRNP/XCL1/FOXP3/SFTPD/LAPTM5/HOMER3/HAVCR2/PTPRC
GOCC_SARCOPLASM	GOCC_SARCOPLASM	71	0.428654	1.42919	0.0263547	0.140187	0.114922	1412	tags=13%, list=5%, signal=12%	STRIT1/CAMK2B/THBS4/GSTM2/JPH3/RYR3/SPOCK1/P3H2/NOS1
GOBP_CELLULAR_RESPONSE_TO_VASCULAR_ENDOTHELIAL_GROWTH_FACTOR_STIMULUS	GOBP_CELLULAR_RESPONSE_TO_VASCULAR_ENDOTHELIAL_GROWTH_FACTOR_STIMULUS	63	0.447648	1.47004	0.0263988	0.140276	0.114996	4008	tags=29%, list=15%, signal=24%	VCAM1/CCBE1/GAS1/SMOC2/PRKD1/ADAMTS12/PDGFRA/ADAMTS3/NRP1/VEGFC/DLL1/SPHK1/ROBO1/ADGRA2/PIK3CD/PDGFRB/NRP2/FOXC1
GOBP_CALCIUM_DEPENDENT_CELL_CELL_ADHESION_VIA_PLASMA_MEMBRANE_CELL_ADHESION_MOLECULES	GOBP_CALCIUM_DEPENDENT_CELL_CELL_ADHESION_VIA_PLASMA_MEMBRANE_CELL_ADHESION_MOLECULES	38	0.53056	1.58774	0.0264715	0.140517	0.115193	4207	tags=50%, list=16%, signal=42%	CDH18/CDH22/NLGN1/PCDHGB4/PCDHB2/CDH11/CDH6/CDH23/CDH2/PCDHB10/PCDHB11/PCDHB6/PCDHB4/PCDHGC3/PCDHB16/AJUBA/DCHS1/CDH19/CDH13
GOMF_IMMUNE_RECEPTOR_ACTIVITY	GOMF_IMMUNE_RECEPTOR_ACTIVITY	120	0.383064	1.38689	0.0265319	0.140693	0.115337	5810	tags=38%, list=22%, signal=30%	GFRA1/IL22RA2/IL17RD/CRLF1/IL13RA2/IL21R/FCGR3A/CX3CR1/IL12RB2/IL2RA/GHR/FCGR2B/CCR8/IL1RAP/FPR3/KLRC2/CSF2RB/CCR4/LILRA5/ACKR3/FCGR1A/FCER1G/C3AR1/CMKLR1/HLA-DQA1/IL7R/HLA-DOA/LILRA1/CD4/IL27RA/FPR1/IL2RB/IL31RA/LILRA6/LILRB1/CCR5/CCR1/CD200R1/EPOR/IL17REL/CR1/LILRB2/FPR2/IL1R1/OSMR/FLT3
GOBP_ACTIVATION_OF_CYSTEINE_TYPE_ENDOPEPTIDASE_ACTIVITY	GOBP_ACTIVATION_OF_CYSTEINE_TYPE_ENDOPEPTIDASE_ACTIVITY	18	-0.614919	-1.62653	0.0266542	0.141178	0.115735	2086	tags=28%, list=8%, signal=26%	RIPK2/CASP9/GRIN2A/BAK1/NLRP6
GOBP_RESPONSE_TO_IRON_ION	GOBP_RESPONSE_TO_IRON_ION	29	-0.52504	-1.5176	0.0266783	0.141178	0.115735	1466	tags=24%, list=6%, signal=23%	HMOX1/SLC40A1/ABAT/TFR2/TFF1/PDX1/CYP1A1
GOMF_TRANSITION_METAL_ION_TRANSMEMBRANE_TRANSPORTER_ACTIVITY	GOMF_TRANSITION_METAL_ION_TRANSMEMBRANE_TRANSPORTER_ACTIVITY	36	-0.520949	-1.58715	0.0269294	0.142122	0.116509	3721	tags=33%, list=14%, signal=29%	SLC39A7/SLC25A37/SLC39A14/SLC39A8/SLC39A4/ATP2C2/TTYH1/SLC40A1/ATP7B/SLC39A5/SLC30A10/SLC30A2
GOBP_ENDOCHONDRAL_BONE_MORPHOGENESIS	GOBP_ENDOCHONDRAL_BONE_MORPHOGENESIS	55	0.462347	1.48298	0.0269394	0.142122	0.116509	4008	tags=31%, list=15%, signal=26%	NPPC/COL2A1/COMP/SHOX2/GHR/BMPR1B/RARB/MMP16/COL3A1/MMP14/COL27A1/TMEM119/IFT80/RUNX2/DLX5/ANXA6/FOXC1
GOBP_INTERMEDIATE_FILAMENT_BASED_PROCESS	GOBP_INTERMEDIATE_FILAMENT_BASED_PROCESS	55	0.462111	1.48223	0.0269394	0.142122	0.116509	3207	tags=27%, list=12%, signal=24%	ATP8A2/KRT31/KRT34/TCHH/KRT40/KRT15/INA/KRT27/VIM/KRT74/KRT32/DST/KLHL24/BFSP1/NEFH
GOBP_NEUTROPHIL_MIGRATION	GOBP_NEUTROPHIL_MIGRATION	118	-0.377826	-1.413	0.027151	0.142952	0.11719	1851	tags=18%, list=7%, signal=17%	EDN1/MCU/LGALS3/DAPK2/C5AR2/PF4/GP2/FUT4/CXCL1/CCL20/CXCL2/PF4V1/DPP4/CXCL3/CCL15/EDN3/PPBP/OLFM4/CD177/LBP/CCL25
GOBP_CELLULAR_CARBOHYDRATE_CATABOLIC_PROCESS	GOBP_CELLULAR_CARBOHYDRATE_CATABOLIC_PROCESS	35	-0.508498	-1.53872	0.0271523	0.142952	0.11719	3166	tags=20%, list=12%, signal=18%	TREH/PPP1R3B/PYGM/SORD/MIOX/SI/GBA3
GOBP_REGULATION_OF_BONE_MINERALIZATION	GOBP_REGULATION_OF_BONE_MINERALIZATION	72	0.426186	1.42749	0.0272224	0.143175	0.117372	3788	tags=33%, list=14%, signal=29%	WNT10B/COMP/GREM1/BMP7/CCL3/BMPR1B/DDR2/OMD/PTN/MGP/CCN1/LTBP3/ADGRV1/TGFB3/ANKH/P2RX7/GJA1/TMEM119/RFLNB/TWIST1/ALOX5/TFAP2A/ACVR2B/CYP27B1
GOBP_CARDIOBLAST_DIFFERENTIATION	GOBP_CARDIOBLAST_DIFFERENTIATION	18	0.61079	1.55283	0.0273118	0.143499	0.117637	1962	tags=44%, list=7%, signal=41%	GREM1/NKX2-5/WNT3A/TBX5/NRG1/TGFB2/ISL1/PRICKLE1
GOMF_STEROID_DEHYDROGENASE_ACTIVITY_ACTING_ON_THE_CH_OH_GROUP_OF_DONORS_NAD_OR_NADP_AS_ACCEPTOR	GOMF_STEROID_DEHYDROGENASE_ACTIVITY_ACTING_ON_THE_CH_OH_GROUP_OF_DONORS_NAD_OR_NADP_AS_ACCEPTOR	25	-0.545242	-1.52191	0.0274104	0.143869	0.117941	3316	tags=32%, list=12%, signal=28%	DHRS9/SDR42E1/HSD3B7/HSD17B11/DHRS11/HSD17B2/HSD11B2/RDH8
GOBP_POSITIVE_REGULATION_OF_SYNAPTIC_TRANSMISSION_GLUTAMATERGIC	GOBP_POSITIVE_REGULATION_OF_SYNAPTIC_TRANSMISSION_GLUTAMATERGIC	19	0.614035	1.5777	0.0276039	0.144738	0.118653	2666	tags=37%, list=10%, signal=33%	NLGN1/CACNG4/OXTR/ROR2/TSHZ3/STXBP1/NLGN2
GOBP_DEMETHYLATION	GOBP_DEMETHYLATION	67	-0.419186	-1.43943	0.0276981	0.145073	0.118928	1009	tags=9%, list=4%, signal=9%	CYP2C8/APOBEC2/CYP2C9/CYP3A5/CYP3A4/CYP1A1
GOBP_RECEPTOR_CLUSTERING	GOBP_RECEPTOR_CLUSTERING	50	0.479394	1.52322	0.027729	0.145073	0.118928	4948	tags=40%, list=19%, signal=33%	NLGN1/GLRB/NRXN2/TNFAIP6/SLC7A11/PTN/CDH2/GRIK2/ITGB2/ZDHHC2/WDR19/NLGN2/SLITRK3/MAGI2/MADCAM1/APOE/LRP4/ITGA4/GRIK5/THY1
GOBP_REGULATION_OF_RESPIRATORY_GASEOUS_EXCHANGE	GOBP_REGULATION_OF_RESPIRATORY_GASEOUS_EXCHANGE	17	0.630082	1.5633	0.0277523	0.145073	0.118928	3102	tags=41%, list=12%, signal=36%	NLGN1/NTSR1/TSHZ3/ADORA1/TLX3/NLGN2/PBX3
GOBP_MEMBRANE_INVAGINATION	GOBP_MEMBRANE_INVAGINATION	130	-0.364909	-1.38987	0.0277843	0.145093	0.118944	2939	tags=22%, list=11%, signal=19%	IGHV3-74/SPIRE2/IGHV3-13/IGHV1-18/IGLL1/F2RL1/IGHV4-4/ALOX15/IGHA2/IGHE/IGHV2-26/XKR6/IGHV3-53/IGHV7-81/IGLC3/IGHA1/IGHV3-21/XKR9/IGHV6-1/IGHV1-69-2/IGHV3-64D/IGHV3-30/IGHV2-70/IGHV2-70D/IGHV3-35/IGHV5-10-1/IGHV3-20/IGHD
GOBP_PHOTORECEPTOR_CELL_MAINTENANCE	GOBP_PHOTORECEPTOR_CELL_MAINTENANCE	34	0.530956	1.54861	0.0281578	0.146894	0.120421	2803	tags=29%, list=11%, signal=26%	PCDH15/TUB/CDHR1/LCA5/ABCA4/CDH23/BBS10/ADGRV1/NPHP4/CROCC
GOBP_NEGATIVE_REGULATION_OF_TUMOR_NECROSIS_FACTOR_MEDIATED_SIGNALING_PATHWAY	GOBP_NEGATIVE_REGULATION_OF_TUMOR_NECROSIS_FACTOR_MEDIATED_SIGNALING_PATHWAY	23	-0.576082	-1.5934	0.0285049	0.148554	0.121782	1558	tags=17%, list=6%, signal=16%	F2RL1/NR1H4/BIRC7/APOA1
GOBP_REGULATION_OF_CENTRIOLE_REPLICATION	GOBP_REGULATION_OF_CENTRIOLE_REPLICATION	21	0.594179	1.57671	0.0285503	0.14864	0.121853	7232	tags=52%, list=27%, signal=38%	MDM1/CDK5RAP2/PLK2/CENPJ/TRIM37/PLK4/SPICE1/ALMS1/CEP120/NPM1/BRCA1
GOBP_REGULATION_OF_LEUKOCYTE_DIFFERENTIATION	GOBP_REGULATION_OF_LEUKOCYTE_DIFFERENTIATION	260	0.321692	1.30313	0.0286708	0.148987	0.122137	5785	tags=30%, list=22%, signal=24%	INHA/SFRP1/LRRC17/GATA3/GLI2/INHBA/LEF1/ROR2/IL4I1/TNFAIP6/TNFSF4/CCL3/CDK6/IL2RA/FCGR2B/LILRB4/HOXA7/DCSTAMP/FOXN1/ZBTB46/TAL1/SLAMF8/LGALS1/CD86/GATA2/SOX4/RUNX3/CAMK4/FBN1/C1QC/ZNF683/FOXP3/TOX/GLI3/LOXL3/MMP14/CD28/NFAM1/CD83/CD80/IL7R/HLA-DOA/AXL/TNFSF11/CD4/ADAM8/JAK3/BCL6/TYROBP/CCL19/PTPRC/GPR68/SOX12/HMGB3/CYP26B1/TMEM131L/PIK3R6/PRKDC/MAFB/RUNX1/FSTL3/LILRB1/ZNF675/CCR1/DUSP10/IFNG/ZEB1…
GOMF_NEUTRAL_AMINO_ACID_TRANSMEMBRANE_TRANSPORTER_ACTIVITY	GOMF_NEUTRAL_AMINO_ACID_TRANSMEMBRANE_TRANSPORTER_ACTIVITY	34	-0.515824	-1.54869	0.0286748	0.148987	0.122137	862	tags=24%, list=3%, signal=23%	SLC43A1/SLC6A20/SLC1A1/SLC1A7/SLC6A7/SLC6A14/SLC7A9/SLC6A19
GOBP_IMMUNE_RESPONSE_REGULATING_SIGNALING_PATHWAY	GOBP_IMMUNE_RESPONSE_REGULATING_SIGNALING_PATHWAY	438	-0.281791	-1.25339	0.0287869	0.149284	0.12238	3856	tags=21%, list=14%, signal=18%	IGHV3-72/NFKBID/IGHV5-51/IRF4/HLA-DQB1/HLA-G/BCAR1/GRAMD4/IFI35/SLA2/TICAM1/IGHV1-45/NLRX1/CD24/UNC93B1/TXK/PELI1/IRAK3/OAS3/TEC/IGHV1-58/CD19/LGR4/TRDC/CD160/CARD11/NECTIN2/SRC/DDX60/IGHV3-74/MS4A1/NOD2/IGHV3-13/IGHV1-18/MYD88/IGLL1/F2RL1/LRRC19/HLA-A/IGHV4-4/CTSS/PTPRJ/PIK3AP1/CD79A/RNF125/SMPDL3B/BCL10/IRF7/IGHA2/S100A14/EZR/IGHE/OAS1/IGHV2-26/BLK/MIR140/VTCN1/ZC3H12A/IGHV3-53/BTNL9/INAVA/IGHV…
GOBP_ENSHEATHMENT_OF_NEURONS	GOBP_ENSHEATHMENT_OF_NEURONS	127	0.368967	1.35218	0.0287899	0.149284	0.12238	4687	tags=25%, list=18%, signal=21%	SOX10/POU3F2/KEL/MPZ/SCN2A/CLDN11/HGF/NTRK2/CST7/ID4/NRG1/EPB41L3/PTN/CNTN1/CLU/ATRN/TENM4/TLR2/SCN8A/CD9/JAM3/ITGAX/TG/PTPRZ1/QKI/GPC1/SH3TC2/ACER3/DEGS1/MARVELD1/FAM126A/TSPAN2
GOBP_NEURON_PROJECTION_ARBORIZATION	GOBP_NEURON_PROJECTION_ARBORIZATION	27	0.549272	1.53084	0.0288729	0.149564	0.12261	3077	tags=30%, list=12%, signal=26%	NLGN1/SULT4A1/SEMA3A/NRP1/PTN/WNT5A/ZNF365/NTNG2
GOBP_FIBROBLAST_PROLIFERATION	GOBP_FIBROBLAST_PROLIFERATION	76	0.425475	1.43918	0.0294265	0.152133	0.124715	3153	tags=20%, list=12%, signal=17%	NGFR/SFRP1/FN1/C1QL4/CDK6/PDGFRA/PDGFC/DDR2/COL3A1/WNT2/SPHK1/WNT5A/EGFR/PAWR/PDGFRB
GOBP_INTERLEUKIN_1_PRODUCTION	GOBP_INTERLEUKIN_1_PRODUCTION	107	-0.383195	-1.40702	0.0294279	0.152133	0.124715	2915	tags=20%, list=11%, signal=18%	NOD2/MYD88/F2RL1/IL1R2/SERPINB1/AIM2/ORM1/ZC3H12A/INAVA/NR1H4/LGALS9/TNF/FZD5/CARD18/CEACAM1/NLRP7/NLRP10/GHRL/ORM2/APOA1/IGHD
GOCC_CYTOSOLIC_LARGE_RIBOSOMAL_SUBUNIT	GOCC_CYTOSOLIC_LARGE_RIBOSOMAL_SUBUNIT	57	0.462515	1.48631	0.0295554	0.152639	0.12513	11161	tags=72%, list=42%, signal=42%	RPL37/RPL35/RPL39L/RPL35A/RPL26/RPL7/RPL7A/RPL13/RPL12/RPLP1/RPL11/RPL8/RPL23/RPL19/RPL37A/RPL38/RPL39P5/RPL23A/RPLP0P6/RPL4/RPL30/RPL26L1/RPL5/RPL24/RPL31/RPL14/RPL6/MRPL1/RPL15/RPL36/RPL9/RPL34/RPL32/RPL39/RPL21/UBA52/RPLP0/RPL27/FXR2/RPLP2/RPL18A
GOBP_KERATINIZATION	GOBP_KERATINIZATION	39	-0.504159	-1.54907	0.0296667	0.153023	0.125446	2533	tags=41%, list=10%, signal=37%	SPRR2E/ABCA12/IL1A/SPRR2A/KRT16/TGM1/SPRR1B/LCE1C/SPRR3/SPRR4/SPRR1A/IVL/KLK5/LCE1F/LORICRIN/LCE1A
GOBP_REGULATION_OF_VASCULATURE_DEVELOPMENT	GOBP_REGULATION_OF_VASCULATURE_DEVELOPMENT	275	0.321888	1.3024	0.0296893	0.153023	0.125446	4731	tags=25%, list=18%, signal=21%	ADGRB1/TNN/SEMA3E/SFRP1/VASH2/TAFA5/THBS4/HGF/CCBE1/SFRP2/PTGIS/BMPER/SMOC2/FGF1/SULF1/CHI3L1/PRKD1/MIR31/EMILIN1/AKT3/GREM1/ADGRB2/COL4A3/CX3CR1/SERPINE1/TGFB2/CCL11/ISL1/KRT1/CYBB/NRP1/FGF2/VEGFC/GATA2/DLL1/SPHK1/WNT5A/ADGRA2/COL4A2/KRIT1/C3AR1/ENPP2/THBS2/PIK3CD/ISM1/NINJ1/RLN2/PLK2/EMILIN2/CXCL10/TWIST1/ITGAX/ALOX5/ITGB8/SERPINF1/FOXC1/PIK3R6/RUNX1/VASH1/ADAM12/BTG1/PLXND1/HOXA5/ROCK1/DCN/CCL…
GOMF_PALMITOYL_COA_HYDROLASE_ACTIVITY	GOMF_PALMITOYL_COA_HYDROLASE_ACTIVITY	16	-0.652823	-1.69244	0.0299561	0.154103	0.126331	3391	tags=31%, list=13%, signal=27%	THEM4/THEM5/ACOT11/ACAA2/BAAT
GOCC_AZUROPHIL_GRANULE_LUMEN	GOCC_AZUROPHIL_GRANULE_LUMEN	80	-0.401012	-1.4154	0.0299587	0.154103	0.126331	1874	tags=19%, list=7%, signal=17%	CTSG/UNC13D/CCT2/GLB1/S100A7/NAPRT/FUCA1/SERPINA3/PLAC8/SERPINB3/ARG1/PRSS2/TTR/ORM2/LYZ
GOBP_PROSTATE_GLAND_DEVELOPMENT	GOBP_PROSTATE_GLAND_DEVELOPMENT	48	0.478128	1.50132	0.0300181	0.154255	0.126455	3769	tags=33%, list=14%, signal=29%	SFRP1/NOG/SULF1/BMP7/GLI1/ID4/PTCH1/TP63/TNC/GLI3/HOXD13/WNT5A/MMP2/AR/CYP7B1/SERPINF1
GOBP_NEGATIVE_REGULATION_OF_FIBROBLAST_GROWTH_FACTOR_RECEPTOR_SIGNALING_PATHWAY	GOBP_NEGATIVE_REGULATION_OF_FIBROBLAST_GROWTH_FACTOR_RECEPTOR_SIGNALING_PATHWAY	20	0.604998	1.59006	0.0300694	0.154364	0.126545	4709	tags=50%, list=18%, signal=41%	SHISA2/NGFR/GATA3/SULF1/FGF2/FUZ/WNT5A/SULF2/GPC1/THBS1
GOBP_RETINA_DEVELOPMENT_IN_CAMERA_TYPE_EYE	GOBP_RETINA_DEVELOPMENT_IN_CAMERA_TYPE_EYE	116	0.38478	1.39601	0.0302168	0.154892	0.126978	3805	tags=26%, list=14%, signal=22%	SIX3/ATP8A2/LAMA1/TUB/VSTM4/SDK1/NTRK2/DLX1/MDM1/LHX2/PDGFRA/BMPR1B/TGFB2/VAX2/NRP1/DLL1/LAMC3/DLX2/OBSL1/RPE65/NPHP4/PRPH2/PDGFRB/FJX1/TFAP2A/AGTPBP1/NPHP1/ACVR2B/SERPINF1/CLIC4
GOMF_ATPASE_ACTIVATOR_ACTIVITY	GOMF_ATPASE_ACTIVATOR_ACTIVITY	23	-0.572928	-1.58467	0.0302324	0.154892	0.126978	1661	tags=9%, list=6%, signal=8%	ATP1B1/ATP4B
GOBP_ATRIAL_SEPTUM_MORPHOGENESIS	GOBP_ATRIAL_SEPTUM_MORPHOGENESIS	15	0.644812	1.56799	0.0304336	0.155768	0.127696	6583	tags=73%, list=25%, signal=55%	NKX2-5/TBX5/TGFB2/ISL1/SOX4/CCN1/SMO/HEY2/NSD2/NOTCH2/BMPR2
GOBP_VENTRICULAR_SEPTUM_DEVELOPMENT	GOBP_VENTRICULAR_SEPTUM_DEVELOPMENT	68	0.433138	1.44191	0.030617	0.156551	0.128338	5695	tags=40%, list=21%, signal=31%	GATA3/NOG/FZD1/SOX11/NKX2-5/TBX5/CITED2/HEG1/TGFB2/HEY1/SOX4/CCN1/ROBO1/WNT5A/SLIT3/FZD2/CNTRL/HEY2/SLIT2/PTK7/ZFPM2/RBPJ/LMO4/NSD2/TGFBR1/FGFR2/HEYL
GOBP_POSITIVE_REGULATION_OF_SECRETION	GOBP_POSITIVE_REGULATION_OF_SECRETION	261	0.322803	1.30708	0.0307261	0.156874	0.128602	2981	tags=19%, list=11%, signal=17%	GHRH/UCN3/INHA/OPRK1/RFX6/PCSK1/NNAT/NLGN1/GRP/GDNF/ANKRD1/CDK5R2/ADCY8/OXTR/SOX11/NTSR1/RETN/INHBA/GPR27/INHBB/SNCA/SPP1/VIP/PTGES/SCT/GPLD1/TGFB2/ADORA1/ISL1/FRMD4A/MYH10/VEGFC/KLRC2/GATA2/SOX4/IRS2/ITGB2/ITGAM/TLR2/TACR1/STXBP1/NKX6-1/TGFB3/P2RX7/NLGN2/TM7SF3/TNFSF11/OXCT1/ADAM8
GOBP_CEREBELLAR_CORTEX_DEVELOPMENT	GOBP_CEREBELLAR_CORTEX_DEVELOPMENT	47	0.480343	1.4928	0.0307411	0.156874	0.128602	3038	tags=21%, list=11%, signal=19%	NEUROD2/SEZ6/GLI2/WNT7A/GLI1/SERPINE2/DLL1/ZNF365/SMO/WHRN
GOCC_INTERMEDIATE_FILAMENT_CYTOSKELETON	GOCC_INTERMEDIATE_FILAMENT_CYTOSKELETON	134	0.36845	1.36572	0.0309466	0.157766	0.129334	3350	tags=24%, list=13%, signal=21%	KRT81/KRTAP2-3/KRT77/CLDN11/KRT86/KRT31/KRT34/KRT40/MNS1/KRT15/KRT84/INA/KRT1/KRT27/NRP1/CARMIL2/SYCE1L/VIM/KRT74/KRT32/MMP14/SMARCA2/KRT7/GJA1/DISC1/DST/KRT10/BFSP1/NEFH/ING4/SLC1A4/ZNF131
GOCC_LATE_ENDOSOME	GOCC_LATE_ENDOSOME	261	-0.306624	-1.2844	0.0317035	0.161465	0.132366	4193	tags=15%, list=16%, signal=12%	PLEKHM1/MAPK3/MON1A/RAB27B/RAPGEF2/VPS37C/PMEL/ELAPOR1/SLA2/TCIRG1/UNC13D/LAMP1/HLA-DMA/RILP/SLC39A14/CLCN3/SRC/VPS37B/LAMP3/BST2/RHOB/CTSS/CD79A/HLA-DRB5/MCOLN2/SMIM22/TSPAN15/SFTPA1/STARD3/RNF128/ATP7B/SLC1A1/ATP10B/KCNQ1/SLC30A2/PGA5/PGA3/PGA4
GOBP_RECEPTOR_INTERNALIZATION	GOBP_RECEPTOR_INTERNALIZATION	98	0.39881	1.40316	0.0318234	0.161916	0.132735	3295	tags=21%, list=12%, signal=19%	SNAP25/DNM3/NTF3/CACNG4/NECAB2/SFRP4/SNCA/SELE/GREM1/ANGPT1/WNT3A/LILRB4/RAB31/ITGB2/WDR54/CAV1/ACKR3/FCER1G/DNM1/CD9/MAGI2
GOMF_ZINC_ION_TRANSMEMBRANE_TRANSPORTER_ACTIVITY	GOMF_ZINC_ION_TRANSMEMBRANE_TRANSPORTER_ACTIVITY	19	-0.586359	-1.56492	0.0320587	0.162952	0.133585	3721	tags=37%, list=14%, signal=32%	SLC39A7/SLC39A14/SLC39A8/SLC39A4/SLC39A5/SLC30A10/SLC30A2
GOMF_ESTRADIOL_17_BETA_DEHYDROGENASE_ACTIVITY	GOMF_ESTRADIOL_17_BETA_DEHYDROGENASE_ACTIVITY	17	-0.64255	-1.69891	0.032179	0.163402	0.133954	2202	tags=24%, list=8%, signal=22%	HSD17B11/DHRS11/HSD17B2/RDH8
GOCC_TRANSPORT_VESICLE_MEMBRANE	GOCC_TRANSPORT_VESICLE_MEMBRANE	174	0.348826	1.34445	0.0322171	0.163434	0.13398	3280	tags=17%, list=12%, signal=15%	SCG3/SLC18A1/OPRK1/PTPRN/GABRA2/SV2B/SYN2/DGKI/SCGN/SV2A/SNCA/LAMP5/CNIH2/CNIH3/CPE/AMPH/SLC6A17/SYNDIG1/PTPRS/NCALD/HLA-DQA1/SYNGR1/PRRT1/DOC2A/SYN1/MAP6/MCTP2/TGFA/LMAN1/RASSF9
GOBP_NEGATIVE_REGULATION_OF_ENDOPLASMIC_RETICULUM_STRESS_INDUCED_INTRINSIC_APOPTOTIC_SIGNALING_PATHWAY	GOBP_NEGATIVE_REGULATION_OF_ENDOPLASMIC_RETICULUM_STRESS_INDUCED_INTRINSIC_APOPTOTIC_SIGNALING_PATHWAY	20	-0.60295	-1.62384	0.0326945	0.165693	0.135832	6181	tags=50%, list=23%, signal=38%	HSPA1A/HERPUD1/HYOU1/SELENOS/XBP1/WFS1/BCL2L1/MAGEA3/PDX1/CREB3L1
GOBP_CERAMIDE_CATABOLIC_PROCESS	GOBP_CERAMIDE_CATABOLIC_PROCESS	20	-0.602786	-1.6234	0.0330368	0.167263	0.137119	1881	tags=35%, list=7%, signal=33%	ACER2/NEU1/GALC/ASAH2/ACER1/NEU4/GBA3
GOBP_POSITIVE_REGULATION_OF_BEHAVIOR	GOBP_POSITIVE_REGULATION_OF_BEHAVIOR	17	0.624622	1.54976	0.033141	0.167626	0.137416	315	tags=24%, list=1%, signal=23%	GHRH/OPRK1/NLGN1/NPY
GOBP_POSITIVE_REGULATION_OF_CYCLASE_ACTIVITY	GOBP_POSITIVE_REGULATION_OF_CYCLASE_ACTIVITY	17	-0.640124	-1.69249	0.0331899	0.167708	0.137484	1028	tags=47%, list=4%, signal=45%	CACNA1C/GUCA1B/MAPK3/CACNA1D/NOS3/GUCA2A/NOS2/GUCA2B
GOBP_NEGATIVE_REGULATION_OF_GLIOGENESIS	GOBP_NEGATIVE_REGULATION_OF_GLIOGENESIS	32	0.539639	1.56213	0.0333821	0.168514	0.138145	2482	tags=28%, list=9%, signal=26%	SOX10/ATOH1/NOG/DAB1/SOX11/DLX1/ID4/DLX2/NKX6-1
GOBP_INTERLEUKIN_2_PRODUCTION	GOBP_INTERLEUKIN_2_PRODUCTION	61	0.446335	1.45136	0.0336069	0.169483	0.138939	4185	tags=33%, list=16%, signal=28%	GATA3/CLEC7A/VSIG4/PDE4B/NAV3/LILRB4/CD86/PRNP/XCL1/FOXP3/CD28/CD83/CD80/CD4/SFTPD/LAPTM5/HOMER3/HAVCR2/PTPRC/RUNX1
GOBP_DNA_BIOSYNTHETIC_PROCESS	GOBP_DNA_BIOSYNTHETIC_PROCESS	182	0.345634	1.33752	0.033649	0.169529	0.138977	9045	tags=43%, list=34%, signal=28%	NPPC/PAK3/ANKRD1/HGF/SMOC2/GREM1/NOX4/FGF2/GINS2/SPHK1/LOX/GINS3/PDGFRB/ING4/PARM1/POLI/CENPF/RFC4/GINS1/GRHL2/CCN2/DTL/TP53/DSCC1/CHEK1/CDKN2D/NEK2/TERF1/POLE3/ACD/DACH1/RFC5/RFC1/PCNA/AURKB/DCP2/MAD2L2/PDGFA/GINS4/POLG2/POLB/RFC3/ERCC4/CHRAC1/POLQ/TYMS/TERF2IP/BMPR2/HROB/LIN9/PIF1/RFC2/RPA1/XRCC5/CCT5/MEN1/TNKS/CCT4/HNRNPD/POLD2/TK2/ATM/KAT7/ATR/PCLAF/PRIMPOL/TK1/POLE2/MRE11/HNRNPA1/ING5/LIG1/P…
GOBP_PROTEIN_MATURATION	GOBP_PROTEIN_MATURATION	281	-0.294584	-1.24951	0.0338542	0.170312	0.139619	2625	tags=14%, list=10%, signal=13%	IL1R2/KLK6/NAA11/PCSK6/CTSS/BACE2/CHAC1/PCSK7/IHH/GRIN2A/CLEC3B/BAK1/TESC/MAGEA3/TSPAN15/KLK1/TFR2/ASPRV1/HPN/KLK13/CPN1/CARD18/ATP7B/NLRP7/KLKB1/MMEL1/CTSE/DPP4/PRSS3/MYRF/ACE2/TMPRSS2/MYRFL/F7/DUOXA2/APOH/NLRP6/FGA/FGG
GOBP_POSITIVE_REGULATION_OF_SYNAPTIC_TRANSMISSION	GOBP_POSITIVE_REGULATION_OF_SYNAPTIC_TRANSMISSION	130	0.371803	1.37267	0.0338706	0.170312	0.139619	5325	tags=36%, list=20%, signal=29%	NLGN1/SNAP25/CACNG4/RIMS2/ADCY8/SCGN/OXTR/RETN/IGSF11/SNCA/ROR2/NTRK2/ADCY1/SLC1A3/TSHZ3/CX3CR1/EPHA4/ADORA1/SERPINE2/PTN/PRNP/GRIK2/ZDHHC2/TACR1/STXBP1/NLGN2/PRRT1/HAP1/CLSTN2/PLK2/MME/TYROBP/MPP2/STX1B/APOE/AKAP5/SYT1/NSG1/CNR1/LAMA2/LRRTM2/MIR320C2/OXT/LILRB2/NFATC4/RASGRF2/PAIP2
GOBP_SEROTONIN_TRANSPORT	GOBP_SEROTONIN_TRANSPORT	16	0.633441	1.55903	0.0340258	0.170926	0.140122	4502	tags=44%, list=17%, signal=36%	SLC18A1/SNCA/SLC29A4/NOS1/SLC22A1/LILRB1/CNR1
GOBP_REGULATION_OF_CYTOSKELETON_ORGANIZATION	GOBP_REGULATION_OF_CYTOSKELETON_ORGANIZATION	492	0.289412	1.24066	0.034539	0.173335	0.142096	5896	tags=23%, list=22%, signal=19%	TMEFF2/TMSB15A/SEMA3E/SFRP1/PAK3/CAPN6/FHOD3/CSF3/NTF3/RGS4/MAP2/PLEK/ADD2/SNCA/RND2/STMN2/MDM1/WNT3A/NAV3/WASF1/TMSB4Y/SPEF1/PDGFRA/CGNL1/FZD10/CCL11/STMN1/PFN2/CDK5RAP2/HDGFL3/NRP1/TMEM67/AKAP9/CARMIL2/STMN3/ELN/MPDZ/ARHGAP28/ABI2/FSD1/EPHA3/CSF1R/MAP9/LPAR1/SIGLEC15/CCDC88A/SPTB/TACR1/CLIP3/TGFB3/CDC42EP3/P2RX7/MYADM/ANKRD53/KIRREL1/SKA2/MAP6/CNTRL/CIT/SPTBN4/ARHGEF19/PDGFRB/EFNA5/BMERB1/IQCJ-…
GOBP_REGULATION_OF_REPRODUCTIVE_PROCESS	GOBP_REGULATION_OF_REPRODUCTIVE_PROCESS	139	0.364685	1.35724	0.0346387	0.173665	0.142368	5557	tags=32%, list=21%, signal=26%	ZP4/NPPC/SFRP1/EFCAB1/SRY/OXTR/RETN/FBXO43/INHBA/INHBB/SULF1/BMP7/PLAT/SEMA3A/VIP/CITED2/RAD51AP1/GDF9/HOXD13/WNT5A/TACR1/STXBP1/GJA1/AR/TIMP1/TEX101/STRA8/GPR3/RNASE10/SERPINF1/TRIP13/OOEP/ASPM/ZFPM2/CNR1/RAD1/SYDE1/FBXO5/OXT/CFAP69/PLCB1/SERPINA10/CDKN1B/P2RY1/CDC25B
GOMF_PEPTIDASE_REGULATOR_ACTIVITY	GOMF_PEPTIDASE_REGULATOR_ACTIVITY	182	-0.331572	-1.33265	0.0347877	0.174243	0.142841	2612	tags=25%, list=10%, signal=22%	WFDC10B/A2ML1/BST2/MAL/SERPINB7/SERPINB6/SERPINB1/RENBP/PI3/PROS1/CSTB/SERPINA1/SPINK5/SLPI/ATP2A3/SPINK8/SERPINB2/SERPINA3/SERPINB4/PRSS22/WFDC12/GPC3/C4B/LTF/SPINK1/SERPIND1/SERPINB3/CARD18/C4A/WFDC5/NLRP7/VIL1/SPINK6/SPINK7/ITIH2/SERPINA5/SERPINA4/AHSG/PI16/RARRES1/R3HDML/BIRC7/DPEP1/AMBP/C3P1
GOBP_REGULATION_OF_LIPID_STORAGE	GOBP_REGULATION_OF_LIPID_STORAGE	49	-0.457027	-1.47681	0.0348475	0.174373	0.142948	3538	tags=37%, list=13%, signal=32%	ABHD5/PLIN3/PPARD/MIR10B/HILPDA/ACACB/FITM2/FITM1/EHD1/PPARA/PPARG/PNPLA2/ZC3H12A/TNF/PLA2G10/CIDEA/CRP/APOB
GOMF_ENDORIBONUCLEASE_ACTIVITY	GOMF_ENDORIBONUCLEASE_ACTIVITY	65	-0.423694	-1.44518	0.0349461	0.17458	0.143117	4294	tags=22%, list=16%, signal=18%	LACTB2/RPP21/RPP25/RNASE1/ANG/ZC3H12B/RNASE4/ZC3H12A/ZC3H12D/PIWIL2/PIWIL4/ENDOU/ERN2/PIWIL1
GOMF_HSP90_PROTEIN_BINDING	GOMF_HSP90_PROTEIN_BINDING	40	-0.485291	-1.50544	0.0349566	0.17458	0.143117	1169	tags=8%, list=4%, signal=7%	SLC12A2/CYP2E1/CYP1A1
GOBP_BIOMINERALIZATION	GOBP_BIOMINERALIZATION	145	0.36171	1.35001	0.0350155	0.174704	0.143219	3788	tags=28%, list=14%, signal=24%	WNT6/WNT10B/AMTN/COMP/SPP1/ROR2/GREM1/ASPN/BMP7/CCL3/BMPR1B/HEY1/DDR2/OMD/PTN/DMP1/MGP/CCN1/LTBP3/IBSP/ADGRV1/TGFB3/ANKH/P2RX7/LOX/GJA1/ITGB6/TMEM119/HEY2/TBX1/RFLNB/SLC24A3/IFT80/FGR/TWIST1/ALOX5/TFAP2A/COL1A2/ACVR2B/CYP27B1
GOBP_PROTON_TRANSMEMBRANE_TRANSPORT	GOBP_PROTON_TRANSMEMBRANE_TRANSPORT	134	-0.364168	-1.39619	0.0351674	0.175292	0.143701	3666	tags=17%, list=14%, signal=15%	TCIRG1/ATP1A1/SLC17A5/PM20D1/CYB5A/ATP6V0C/CLCN3/SLC9C1/SLC9B2/CLCN5/SLC9A1/ATP6V1C2/SLC22A18/ATP12A/TESC/SLC9A2/OTOP2/ATP1A2/SLC15A1/OTOP3/SLC9A3/SLC9A4/ATP4A
GOBP_PRODUCTION_OF_MOLECULAR_MEDIATOR_OF_IMMUNE_RESPONSE	GOBP_PRODUCTION_OF_MOLECULAR_MEDIATOR_OF_IMMUNE_RESPONSE	276	-0.297636	-1.26205	0.0352847	0.175638	0.143985	3816	tags=24%, list=14%, signal=20%	SEMA7A/TICAM1/PARP3/IGKV5-2/MZB1/IGKV4-1/IRAK3/IGKV3D-15/XBP1/EPHB2/IGKV1D-13/HLA-DMA/CD160/BATF/IGLV2-14/NOD2/IGLV3-19/IGKV1D-33/F2RL1/TMIGD2/HLA-DOB/HLA-A/BST2/IGLV10-54/TNFRSF1B/IGKV3D-11/CLCF1/HPX/HMOX1/IGKV2-24/HLA-F/BCL10/HLA-DRB5/IGLV6-57/TRPM4/TNFRSF14/SPINK5/IGLV3-27/IGKV3-15/IGLV4-69/INAVA/RAET1G/KLK7/TNF/IGKV2-30/FZD5/CD55/TNFSF13/IGKV1D-42/PRKCZ/IGLV3-21/RSAD2/CD22/CD244/IGKV1-5/ARG1/…
GOBP_RESPONSE_TO_ALCOHOL	GOBP_RESPONSE_TO_ALCOHOL	197	0.341041	1.3261	0.035305	0.175638	0.143985	3412	tags=19%, list=13%, signal=17%	UCN3/NPPC/OPRK1/FGF19/SFRP1/VCAM1/CSF3/GATA3/RGS4/RGS7/ADCY8/MLC1/INHBA/INHBB/ADCY1/TNFSF4/ADH7/CLDN1/CCL3/GPLD1/PTCH1/GRIN1/CYBB/CCND1/FOXP3/CD14/DNMT3A/TACR1/SLIT3/CES1/DYNAP/IGFBP7/SMO/OXCT1/IGF1R/EFNA5/PTGER4/CCL19
GOBP_REGULATION_OF_BLOOD_CIRCULATION	GOBP_REGULATION_OF_BLOOD_CIRCULATION	206	-0.321102	-1.314	0.0354017	0.175949	0.14424	2390	tags=16%, list=9%, signal=14%	SLC9A1/EDNRB/THRB/KCND3/TBX18/TRPM4/JUP/ATP2A3/EDN1/MDM2/ZC3H12A/PKP2/ATP1B1/TMEM38A/TNF/CALCA/ATP1A2/NOS3/CYP2J2/TH/SLC1A1/CTNNA3/KCNE3/KCNQ1/ACE2/EDN3/CHGA/KCNE2/ADRA2A/GHRL/FGA/FGG
GOBP_POSITIVE_REGULATION_OF_LIPID_LOCALIZATION	GOBP_POSITIVE_REGULATION_OF_LIPID_LOCALIZATION	95	-0.380731	-1.38084	0.035541	0.176471	0.144668	2040	tags=17%, list=8%, signal=16%	IL1A/PLA2G4A/ATP8A1/EDN1/ZC3H12A/GAL/LIPG/ACSL5/PLA2G10/CIDEA/TNFRSF11A/PRAP1/GHRL/CYP4F2/APOA1/APOB
GOBP_REGULATION_OF_CARDIOCYTE_DIFFERENTIATION	GOBP_REGULATION_OF_CARDIOCYTE_DIFFERENTIATION	30	0.540904	1.5448	0.0357234	0.177206	0.14527	5064	tags=43%, list=19%, signal=35%	GREM1/NKX2-5/WNT3A/TBX5/TGFB2/SOX6/DLL1/PRICKLE1/EGFR/HEY2/FZD7/DHX36/DKK1
GOBP_VITAMIN_TRANSMEMBRANE_TRANSPORT	GOBP_VITAMIN_TRANSMEMBRANE_TRANSPORT	16	-0.642423	-1.66548	0.0358468	0.177647	0.145631	1644	tags=31%, list=6%, signal=29%	SLC23A1/FOLR1/SLC44A4/SLC19A3/GC
GOBP_LIPOSACCHARIDE_METABOLIC_PROCESS	GOBP_LIPOSACCHARIDE_METABOLIC_PROCESS	95	-0.38035	-1.37946	0.0359132	0.177805	0.145761	1950	tags=17%, list=7%, signal=16%	GLTP/ST6GALNAC3/SCCPDH/GALC/FUCA1/ST8SIA2/UGT8/GAL3ST1/GAL3ST2/FUT2/FUT6/PGAP3/FA2H/NEU4/PNLIPRP2/GBA3
GOBP_RESPONSE_TO_MANGANESE_ION	GOBP_RESPONSE_TO_MANGANESE_ION	20	-0.597184	-1.60831	0.0361247	0.17868	0.146479	748	tags=40%, list=3%, signal=39%	ATP13A2/ADAM9/PTGS2/TSPO/EIF2AK3/TH/ARG1/SLC30A10
GOBP_ALCOHOL_CATABOLIC_PROCESS	GOBP_ALCOHOL_CATABOLIC_PROCESS	46	-0.465689	-1.49419	0.0366095	0.180904	0.148302	3933	tags=30%, list=15%, signal=26%	GK/SRD5A3/INPP1/SYNJ2/ALDH2/SORD/INPP5J/ALDH3B2/ALDH3B1/MIOX/SULT1C4/ADH4/SULT1B1/SULT2A1
GOBP_GENE_SILENCING_BY_RNA	GOBP_GENE_SILENCING_BY_RNA	217	-0.31634	-1.29503	0.0372976	0.184128	0.150945	4850	tags=27%, list=18%, signal=22%	CLP1/EIF6/MIR942/HENMT1/MIR10B/RIPK1/MIR616/MIR33B/MIR320A/MIR1180/MIR17HG/MIR148B/MIR567/MIR320C1/MIR558/MIR643/NEAT1/MIR219A1/MIR640/MIR210/MIR554/MIR26A2/MIR196A1/MIR149/PPARG/XPO5/MIR744/MIR22HG/MIR34AHG/MIR3909/MIR765/KCNQ1OT1/MIR320D1/MIR135B/MIR378A/MIR429/MIR194-1/ZFP36/MIR140/ZC3H12A/MIR199A1/MIR324/MIR550A3/TNF/MIR569/PIWIL2/MIR193A/PIWIL4/MIR595/MIR126/POU5F1/MIR215/MIR657/LIN28B/MIR32…
GOMF_VITAMIN_B6_BINDING	GOMF_VITAMIN_B6_BINDING	45	-0.467554	-1.49406	0.0374976	0.184938	0.151609	5360	tags=38%, list=20%, signal=30%	PYGB/PHYKPL/SPTLC2/KYAT3/SDSL/ALAS1/MTARC2/PDXDC1/PDXDC2P-NPIPB14P/HDC/PYGM/CTH/ABAT/GPT/ALB/DDC/ETNPPL
GOBP_PHOSPHATIDYLETHANOLAMINE_METABOLIC_PROCESS	GOBP_PHOSPHATIDYLETHANOLAMINE_METABOLIC_PROCESS	28	-0.539639	-1.53755	0.0375869	0.185201	0.151824	2906	tags=29%, list=11%, signal=25%	MFSD2A/ALOX15/PLA2G4E/PLAAT4/PLAAT3/PLAAT5/PLA2G10/PLA2G2A
GOBP_CELLULAR_CARBOHYDRATE_METABOLIC_PROCESS	GOBP_CELLULAR_CARBOHYDRATE_METABOLIC_PROCESS	253	-0.310075	-1.29124	0.0378197	0.18617	0.152618	3933	tags=29%, list=15%, signal=25%	SIRT6/SELENOS/PYGB/C1QTNF12/IDUA/RBKS/SESN2/NR1D1/IMPA1/PTAFR/PRKAG2/IDH2/MIDN/GPER1/B3GNT2/KHK/BPNT1/STBD1/GNE/ACACB/FCSK/FOXA2/GK/SORBS1/GALK2/PCK2/PPIP5K1/STK40/MIR210/ITPK1/GLB1/PPARGC1A/INPP1/SIRT7/MST1/PPARA/DDIT4/TREH/SYNJ2/PTK2B/DGKQ/SRC/HAS3/PPP1R3B/PYGM/XYLB/SORD/FBP1/PLA2G4A/SLC45A3/DGAT2/PDK4/ITPKA/INPP5J/PHLDA2/FBP2/PFKFB2/GNMT/B3GNT8/B3GNT7/B3GNT3/PPP1R3C/CD244/MIOX/GCKR/MOGAT3/RORC…
GOMF_ACETYLGLUCOSAMINYLTRANSFERASE_ACTIVITY	GOMF_ACETYLGLUCOSAMINYLTRANSFERASE_ACTIVITY	41	-0.479464	-1.49861	0.0384099	0.188895	0.154852	2833	tags=24%, list=11%, signal=22%	LFNG/MGAT4B/MGAT4A/MGAT3/B3GNT8/B3GNT7/GCNT4/B3GNT3/A4GNT/GCNT3
GOBP_MYELOID_CELL_DIFFERENTIATION	GOBP_MYELOID_CELL_DIFFERENTIATION	363	0.301047	1.25094	0.0385208	0.189079	0.155003	5605	tags=25%, list=21%, signal=20%	INHA/SFRP1/NKX2-3/LRRC17/CSF3/GATA3/H4C6/IL11/TRIM58/HOXA9/INHBA/H4C5/CLEC5A/LEF1/ROR2/TIRAP/TNFAIP6/CCL3/CDK6/CITED2/RHEX/LILRB4/HOXA7/DCSTAMP/H4C4/ZBTB46/TAL1/GATA2/CAMK4/H4C2/DLL1/H4-16/FBN1/JAG1/C1QC/CSF1R/SIGLEC15/TLR2/BPGM/CCN4/SPI1/PIK3CD/LOX/TNFSF11/MB/CD4/OSCAR/MEIS1/ITGB6/JAK3/BCL6/H4C3/H4C12/TYROBP/CCL19/ITGB8/NRROS/BATF3/EPO/FAXDC2/GPR68/HMGB3/IL31RA/RASGRP4/PRKDC/MAFB/RUNX1/FSTL3/LIL…
GOBP_REGULATION_OF_ION_TRANSMEMBRANE_TRANSPORT	GOBP_REGULATION_OF_ION_TRANSMEMBRANE_TRANSPORT	374	0.299896	1.251	0.0385208	0.189079	0.155003	3449	tags=18%, list=13%, signal=16%	LRRC55/KCNH6/KEL/STRIT1/OPRK1/NLGN1/SCN2A/STAC/CACNA1A/RGS4/RGS7/KCNH3/KCNJ5/GSTM2/JPH3/LRRC38/SCN9A/WNK3/CACNG4/CACNG6/NTSR1/SNCA/PRKD1/SHISA9/RASGRF1/PDE4B/KCNQ5/SCN3A/CNIH2/CXCL9/CNIH3/LRRC26/REM1/GEM/NOS1/KCNQ3/CYBB/EDNRA/AKAP9/KCNJ12/PRNP/KCNK10/SLC31A2/XCL1/HVCN1/CAV1/KCNH2/KCND2/P2RX7/ALG10B/NLGN2/GJA1/FXYD6/PRRT1/KCNAB3/SCN8A/HAP1/CLIC2/SNTA1/HECW1/CACNA1B/CACNA2D3/KLHL24/KCNC3/WNK2/CXCL1…
GOBP_INNATE_IMMUNE_RESPONSE_ACTIVATING_SIGNAL_TRANSDUCTION	GOBP_INNATE_IMMUNE_RESPONSE_ACTIVATING_SIGNAL_TRANSDUCTION	20	0.596122	1.56673	0.0385845	0.189211	0.155112	3550	tags=30%, list=13%, signal=26%	PAK3/FCN1/CLEC7A/KLRC2/TYROBP/HCK
GOBP_NEGATIVE_REGULATION_OF_NEURON_DEATH	GOBP_NEGATIVE_REGULATION_OF_NEURON_DEATH	182	0.3427	1.32617	0.0388991	0.190572	0.156228	5159	tags=27%, list=19%, signal=22%	GDNF/CSF3/NPY/NTF3/NGF/EN2/FZD1/CD200/SNCA/CRLF1/NTRK2/DLX1/ANGPT1/WNT3A/CX3CR1/SIX4/GHR/BCL2/ISL1/SLC7A11/NRP1/GRIK2/DRAXIN/ENO2/STXBP1/PCDHGC3/TGFB3/AXL/ADAM8/MSH2/SIX1/IL27RA/EN1/PTPRZ1/APOE/SERPINF1/EPO/BDNF/GBE1/F2R/GCLC/ROCK1/SLC23A2/CD200R1/MAP3K12/CHL1/CX3CL1/PARP2/FGF20/NFATC4
GOBP_BILE_ACID_METABOLIC_PROCESS	GOBP_BILE_ACID_METABOLIC_PROCESS	40	-0.479073	-1.48615	0.038952	0.19065	0.156291	2315	tags=25%, list=9%, signal=23%	HSD3B7/AMACR/OSBPL7/NR5A2/FGFR4/ATP8B1/NR1H4/MALRD1/SULT2A1/BAAT
GOBP_RENAL_SYSTEM_PROCESS	GOBP_RENAL_SYSTEM_PROCESS	91	-0.382868	-1.38164	0.0392699	0.19189	0.157308	3602	tags=27%, list=14%, signal=24%	MYO1E/NPR1/WFS1/AQP3/TBC1D8B/AQP1/F2RL1/CORO2B/EDNRB/KCNMA1/IGHA2/EDN1/CLDN4/MYO5B/HBB/IGHA1/ABCG2/RHPN2/HNF1A/JCHAIN/CYP4F12/HSD11B2/KCNQ1/AQP2/CYP4F2
GOBP_NEGATIVE_REGULATION_OF_ORGANELLE_ORGANIZATION	GOBP_NEGATIVE_REGULATION_OF_ORGANELLE_ORGANIZATION	324	0.310871	1.27017	0.0392923	0.19189	0.157308	9070	tags=37%, list=34%, signal=25%	TMEFF2/TMSB15A/FHOD3/HGF/MAP2/FBXO43/ADD2/SNCA/STMN2/MDM1/BNIP3/BMP7/NAV3/TMSB4Y/SPEF1/CGNL1/STMN1/PFN2/CDK5RAP2/HDGFL3/TMEM67/CARMIL2/C11orf65/ARHGAP28/CLU/TBC1D4/FEZ1/SPTB/CLIP3/YAP1/MYADM/MTBP/SPTBN4/BMERB1/IQCJ-SCHIP1/TUBB4A/MCM2/NBDY/CEP97/CENPF/PTTG1/KNTC1/SLIT2/MAPT/TRIP13/SPDL1/GCLC/CLASP1/TP53/RAD1/TTBK2/CHEK1/MNAT1/TERF1/ACD/ODF2L/FBXO5/TRIM37/RDX/NDC80/PLEKHH2/MAP1B/LILRB2/FKBP4/AURKB/…
GOBP_NEGATIVE_REGULATION_OF_CYTOKINE_PRODUCTION	GOBP_NEGATIVE_REGULATION_OF_CYTOKINE_PRODUCTION	273	-0.296115	-1.25398	0.0393172	0.19189	0.157308	3720	tags=23%, list=14%, signal=20%	ERRFI1/NLRX1/KLF4/CD24/IRAK3/OAS3/FURIN/EPHB2/LGR4/SIGIRR/PPARA/MIR149/PPP1R11/ZFPM1/ARRB1/NOD2/MACIR/F2RL1/IL1R2/BST2/EPHA2/SERPINB1/HMOX1/HLA-F/RNF125/MIR378A/CD2AP/LGALS9C/EZR/OAS1/MIR194-1/ZFP36/ORM1/MIR140/ZC3H12A/MIR199A1/ANXA4/IDO1/TNFRSF21/NR1H4/LGALS9/KLF2/TNF/LTF/C5AR2/RNF128/CARD18/CEACAM1/NLRP7/PLA2G10/GATA6/CIDEA/ARG1/LGALS7B/IFNL1/MIR215/MIR657/F2/GHRL/NLRP6/LBP/APOA2/APOA1
GOBP_POSITIVE_REGULATION_OF_CELL_MORPHOGENESIS_INVOLVED_IN_DIFFERENTIATION	GOBP_POSITIVE_REGULATION_OF_CELL_MORPHOGENESIS_INVOLVED_IN_DIFFERENTIATION	75	-0.414586	-1.4526	0.0393678	0.191955	0.157361	193	tags=7%, list=1%, signal=7%	RELN/OLFM4/APOA1/FGA/FGG
GOBP_AMIDE_TRANSPORT	GOBP_AMIDE_TRANSPORT	257	-0.306681	-1.28283	0.0394682	0.192263	0.157613	2126	tags=16%, list=8%, signal=14%	KCNJ11/TRPM4/FOLR3/BLK/EDN1/GIPR/MCU/CPLX1/NR1H4/PFKFB2/TNF/GAL/SPINK1/ABAT/TFR2/IL1RN/SSTR5/KISS1/HNF1B/AQP7/SLC15A1/ABCG2/HNF1A/PDX1/KCNB1/FOLR1/SMPD3/EDN3/FAM3D/CHGA/MTTP/HNF4A/NR0B2/ADRA2A/CDH17/NOS2/GHRL/UPK3A/FGA/FGG
GOMF_HORMONE_BINDING	GOMF_HORMONE_BINDING	61	-0.425063	-1.44257	0.0395262	0.192363	0.157696	3620	tags=31%, list=14%, signal=27%	C2CD2L/ATP1A1/NPR1/ABHD2/SCTR/CRYM/EDNRB/THRB/PRLR/VIPR1/GALR2/GIPR/SLC40A1/SULT2B1/ATP1A2/TTR/CCKAR/RXFP1/CCKBR
GOBP_RESPONSE_TO_MECHANICAL_STIMULUS	GOBP_RESPONSE_TO_MECHANICAL_STIMULUS	172	0.346972	1.33546	0.0396197	0.192636	0.157919	3449	tags=20%, list=13%, signal=18%	ACTA1/SLITRK6/ATP8A2/SOST/ANKRD1/TRPA1/NRXN2/KIAA0319/RETN/ETV1/CHI3L1/BNIP3/SLC1A3/CITED2/TMEM150C/PTCH1/TLR7/SERPINE2/TLR8/PTN/CDH2/PIEZO2/COL11A1/HABP4/MMP14/TACR1/ADGRV1/P2RX7/MMP2/PJVK/WHRN/IGF1R/CXCL10/PTGER4/PKD2
GOBP_TRANSEPITHELIAL_TRANSPORT	GOBP_TRANSEPITHELIAL_TRANSPORT	31	-0.526564	-1.5275	0.03968	0.192748	0.158011	2912	tags=35%, list=11%, signal=32%	AQP1/EDNRB/EDN1/SLC23A1/RHCG/CLDN3/SLC12A2/ABCG2/SLC1A1/SLC5A1/RHBG
GOMF_ORGANIC_CATION_TRANSMEMBRANE_TRANSPORTER_ACTIVITY	GOMF_ORGANIC_CATION_TRANSMEMBRANE_TRANSPORTER_ACTIVITY	24	-0.549469	-1.53481	0.0399305	0.193782	0.158858	3959	tags=42%, list=15%, signal=36%	SLC19A2/SLC25A19/SLC44A3/SLC25A45/SLC25A20/SLC22A3/SLC29A1/SLC6A20/SLC44A4/SLC19A3
GOBP_PEPTIDYL_TYROSINE_MODIFICATION	GOBP_PEPTIDYL_TYROSINE_MODIFICATION	333	0.305885	1.25546	0.0403101	0.195439	0.160217	3353	tags=20%, list=13%, signal=18%	GFRA1/ALKAL2/SFRP1/EFEMP1/CSF3/FGFR1/THBS4/IGF2/HGF/NTF3/IL22RA2/IL11/SFRP2/CLEC7A/LCK/EPHB6/CRLF1/ROR2/NTRK2/GREM1/ANGPT1/OSM/WNT3A/IL24/IL12RB2/PDGFRA/NOX4/GHR/NEURL1/NRG1/LILRB4/EPHA4/ADORA1/ISL1/PDGFC/DDR2/FGF7/NRP1/CNTN1/PRNP/ALKAL1/ITGB2/EPHB4/ABI2/EPHA3/CSF1R/CAV1/LILRA5/FCGR1A/EPHA7/TPST1/ENPP2/CD80/EGFR/MATK/CSPG4/AXL/CD4/DYRK4/IGF1R/TGFA/PDGFRB/JAK3/EFNA5/FGR/RICTOR
GOCC_PORE_COMPLEX	GOCC_PORE_COMPLEX	23	-0.559146	-1.54656	0.040625	0.196781	0.161317	2013	tags=30%, list=8%, signal=28%	TOMM40L/BAK1/C9/PLEKHA7/C7/C8G/C6
GOBP_GLUTAMINE_FAMILY_AMINO_ACID_BIOSYNTHETIC_PROCESS	GOBP_GLUTAMINE_FAMILY_AMINO_ACID_BIOSYNTHETIC_PROCESS	16	-0.633107	-1.64132	0.040719	0.197051	0.161539	1718	tags=25%, list=6%, signal=23%	NAGS/ASL/ASS1/OTC
GOBP_DICARBOXYLIC_ACID_TRANSPORT	GOBP_DICARBOXYLIC_ACID_TRANSPORT	66	-0.411876	-1.4075	0.0408304	0.197404	0.161828	1928	tags=20%, list=7%, signal=18%	FOLR3/SLC26A7/SLC26A1/TNF/ABAT/ATP1A2/SLC26A9/SLC12A2/SLC1A1/FOLR1/SLC1A7/SLC13A2/SLC26A3
GOBP_ANTERIOR_POSTERIOR_PATTERN_SPECIFICATION	GOBP_ANTERIOR_POSTERIOR_PATTERN_SPECIFICATION	181	0.344884	1.33441	0.0411549	0.198786	0.162961	6072	tags=34%, list=23%, signal=26%	ALX4/GBX2/SFRP1/HOXD10/NOG/MEOX2/SFRP2/HOXA9/LEF1/ROR2/TCF15/WNT3A/DMRT2/HOXD9/HOXA7/HEY1/FUZ/DLL1/SIX2/NR2F2/BHLHE41/WNT2/GLI3/HOXD13/WNT5A/TULP3/HOXA3/HOXB2/SMO/HOXB4/PBX3/ALDH1A2/HEY2/TBX1/HOXA4/HOXC6/GDF11/EN1/ACVR2B/BASP1/FOXC1/PRKDC/SMAD2/DLL3/TP53/MIB1/HOXA5/RBPJ/SEMA3C/TDRD5/DKK1/TGFBR1/LRP6/TDRD6/HOXB8/HEYL/HES7/MESP2/LDB1/SCMH1/HES6
GOBP_REGULATION_OF_GLIOGENESIS	GOBP_REGULATION_OF_GLIOGENESIS	83	0.407299	1.38884	0.0412541	0.198905	0.163058	2656	tags=19%, list=10%, signal=17%	SOX10/NKX2-2/ATOH1/NOG/DAB1/SOX11/DLX1/ID4/SERPINE2/TP73/PTN/DLX2/TENM4/TLR2/NKX6-1/ZNF365
GOCC_POLYSOME	GOCC_POLYSOME	62	0.442164	1.44213	0.0412566	0.198905	0.163058	11748	tags=61%, list=44%, signal=34%	NR0B1/LARP6/MYH10/RPS4Y1/IMPACT/VIM/MSI1/FXR1/RPS6/RPL7A/RPS21/RPL11/RPL8/RPL19/RPL38/RPS23/RPL30/RPS3/EIF3H/RPL24/PSMA6/UNK/RPL31/RPL6/RPL36/RPL32/RPL39/RPS29/MSI2/RPS28/AGO2/DHX9/UPF2/FXR2/RPL18A/HDLBP/EIF2AK4/DIS3L2
GOBP_AMINO_SUGAR_METABOLIC_PROCESS	GOBP_AMINO_SUGAR_METABOLIC_PROCESS	41	-0.477516	-1.49252	0.0413363	0.199103	0.163221	4799	tags=37%, list=18%, signal=30%	DPAGT1/GNPNAT1/GNE/UAP1/OVGP1/GFPT1/ST6GAL1/CHST6/SLC35A3/RENBP/CHST4/CHI3L2/MGAT3/CHST5/CHIA
GOBP_GASTRIC_ACID_SECRETION	GOBP_GASTRIC_ACID_SECRETION	16	-0.632169	-1.63889	0.041415	0.199109	0.163226	2370	tags=38%, list=9%, signal=34%	HIP1R/SLC26A7/KCNQ1/SLC9A4/GHRL/CCKBR
GOBP_VITAMIN_D_METABOLIC_PROCESS	GOBP_VITAMIN_D_METABOLIC_PROCESS	16	-0.631882	-1.63815	0.041415	0.199109	0.163226	84	tags=25%, list=0%, signal=25%	TNF/GC/CYP3A4/CYP1A1
GOBP_REGULATION_OF_DNA_METABOLIC_PROCESS	GOBP_REGULATION_OF_DNA_METABOLIC_PROCESS	378	0.30277	1.26654	0.0416095	0.199742	0.163745	10548	tags=46%, list=40%, signal=28%	NPPC/PAK3/ANKRD1/GATA3/HGF/USP51/SMOC2/GREM1/TNFSF4/NOX4/RAD51AP1/ZNF93/H1-3/FGF2/GINS2/FOXP3/TOX/CD28/KDM4D/H1-5/SPI1/FOXM1/H1-4/IL7R/EGFR/ZNF365/EYA2/GINS3/IGF1R/PDGFRB/MSH2/ING4/PARM1/BCL6/IL27RA/TWIST1/RFC4/PTPRC/GINS1/NUCKS1/GRHL2/OOEP/PRKDC/H1-10/DDX11/TP53/RADX/H1-2/MSH6/DSCC1/RAD52/CHEK1/NEK2/TERF1/ACD/NSD2/DACH1/DHX36/RFC5/ZRANB3/PCNA/MBTD1/WDR70/AURKB/DCP2/THOC1/RNF168/RBBP8/MAD2L2/SUB1…
GOMF_COA_HYDROLASE_ACTIVITY	GOMF_COA_HYDROLASE_ACTIVITY	20	-0.589694	-1.58814	0.0416292	0.199742	0.163745	3936	tags=40%, list=15%, signal=34%	ACOT4/ABCD1/ABCD3/THEM4/THEM5/ACOT11/ACAA2/BAAT
GOMF_HEAT_SHOCK_PROTEIN_BINDING	GOMF_HEAT_SHOCK_PROTEIN_BINDING	121	-0.362877	-1.36421	0.0417214	0.199742	0.163745	219	tags=7%, list=1%, signal=7%	BAK1/ZFP36/HSPA7/SLC12A2/CYP2E1/APOA2/APOA1/CYP1A1
GOBP_MEIOTIC_CHROMOSOME_SEGREGATION	GOBP_MEIOTIC_CHROMOSOME_SEGREGATION	71	0.427821	1.42642	0.0417362	0.199742	0.163745	8499	tags=49%, list=32%, signal=34%	TEX11/MAEL/SYCP2/SYCE1L/EME1/MEIOB/SMC4/PTTG1/TRIP13/RMI1/DMC1/RAD51C/TERF1/FANCD2/SHOC1/CCNB1IP1/CCNE2/SMC2/RAD21/ERCC4/SYCE3/TTK/NUF2/CENPC/BRIP1/ZCWPW1/CHFR/SGO2/BUB1B/ATM/AGO4/SYCE2/MRE11/NCAPH2/PSMC3IP
GOBP_PROTEIN_PROCESSING	GOBP_PROTEIN_PROCESSING	211	-0.316532	-1.29769	0.0417407	0.199742	0.163745	2625	tags=16%, list=10%, signal=14%	IL1R2/KLK6/PCSK6/CTSS/BACE2/CHAC1/PCSK7/IHH/GRIN2A/CLEC3B/BAK1/MAGEA3/KLK1/ASPRV1/HPN/KLK13/CPN1/CARD18/NLRP7/KLKB1/MMEL1/CTSE/DPP4/PRSS3/MYRF/ACE2/TMPRSS2/MYRFL/F7/APOH/NLRP6/FGA/FGG
GOBP_MESODERM_DEVELOPMENT	GOBP_MESODERM_DEVELOPMENT	111	0.381749	1.37223	0.0419282	0.200453	0.164328	6905	tags=41%, list=26%, signal=30%	NOG/SFRP2/RPS6KA6/INHBA/LEF1/TCF15/LHX2/BMP7/WNT3A/CITED2/TAL1/TP63/MIXL1/SIX2/WNT5A/EYA2/GJA1/YAP1/SMO/TBX1/TWSG1/MEST/HCK/GDF11/ACVR2B/ITGA2/FOXC1/SMAD2/DLL3/ZFPM2/IRX3/DKK1/TXNRD1/ITGB4/FGFR2/HES7/MESP2/LDB1/PUS7/ITGB1/EOMES/BMPR2/ITGA3/POGLUT1/RPL38
GOBP_NEUTRAL_AMINO_ACID_TRANSPORT	GOBP_NEUTRAL_AMINO_ACID_TRANSPORT	41	-0.47548	-1.48616	0.0420679	0.200749	0.16457	1858	tags=24%, list=7%, signal=23%	SLC43A1/LLGL2/SLC6A20/SLC1A1/SLC1A7/SLC6A7/SLC6A14/ACE2/SLC7A9/SLC6A19
GOBP_POSITIVE_REGULATION_OF_MITOTIC_NUCLEAR_DIVISION	GOBP_POSITIVE_REGULATION_OF_MITOTIC_NUCLEAR_DIVISION	39	-0.484856	-1.48977	0.0420679	0.200749	0.16457	2533	tags=28%, list=10%, signal=26%	IL1A/BTC/EDN1/EPGN/TNF/MAD2L1BP/EREG/SMPD3/HOXA13/EDN3/PRAP1
GOBP_REGULATION_OF_SUPRAMOLECULAR_FIBER_ORGANIZATION	GOBP_REGULATION_OF_SUPRAMOLECULAR_FIBER_ORGANIZATION	347	0.30698	1.26755	0.0421248	0.200834	0.16464	5893	tags=24%, list=22%, signal=19%	TMEFF2/TMSB15A/SFRP1/PAK3/FHOD3/CSF3/RGS4/MAP2/PLEK/ADD2/SNCA/MIR31/EMILIN1/STMN2/NAV3/WASF1/TMSB4Y/SPEF1/CGNL1/CCL11/STMN1/EFEMP2/PFN2/AEBP1/CDK5RAP2/HDGFL3/NRP1/AKAP9/CARMIL2/ELN/ARHGAP28/CLU/ABI2/LPAR1/CCDC88A/SPTB/TACR1/CLIP3/TGFB3/CDC42EP3/MYADM/ANKRD53/KIRREL1/CRYAB/CIT/SPTBN4/BMERB1/RICTOR/TUBB4A/PTGER4/ARL3/EVL/HCK/APOE/SLIT2/MAPT/LIMCH1/CCN2/FCHSD2/CLASP1/MTSS1/ROCK1/TTBK2/CCL24/DBN1/FER…
GOBP_POSITIVE_REGULATION_OF_VASCULATURE_DEVELOPMENT	GOBP_POSITIVE_REGULATION_OF_VASCULATURE_DEVELOPMENT	156	0.349272	1.3152	0.0422078	0.200995	0.164772	3501	tags=22%, list=13%, signal=19%	TNN/VASH2/HGF/CCBE1/SFRP2/PTGIS/BMPER/SMOC2/FGF1/CHI3L1/PRKD1/MIR31/AKT3/GREM1/CX3CR1/SERPINE1/CCL11/ISL1/CYBB/NRP1/FGF2/VEGFC/GATA2/DLL1/SPHK1/WNT5A/C3AR1/PIK3CD/NINJ1/RLN2/EMILIN2/TWIST1/ITGAX/ITGB8
GOBP_ORGANOPHOSPHATE_CATABOLIC_PROCESS	GOBP_ORGANOPHOSPHATE_CATABOLIC_PROCESS	146	-0.351446	-1.36574	0.0422368	0.200995	0.164772	4024	tags=21%, list=15%, signal=18%	SMPD2/FITM2/ABCD1/PON1/PDE8A/ENTPD5/INPP1/PLBD1/SYNJ2/PLA2G4D/XDH/SMPDL3A/GDPD3/ENTPD8/PDE2A/PNPLA7/PLA2G4A/SMPDL3B/PLA2G4E/DNPH1/INPP5J/CNP/LIPG/GDA/PLA2G10/PLA2G4F/ENPP3/SMPD3/PNLIPRP2/GPD1/APOA2
GOBP_MAINTENANCE_OF_PROTEIN_LOCATION_IN_NUCLEUS	GOBP_MAINTENANCE_OF_PROTEIN_LOCATION_IN_NUCLEUS	23	-0.556481	-1.53918	0.0427082	0.202991	0.166409	20	tags=9%, list=0%, signal=9%	TAF8/NR5A1
GOBP_MEMBRANE_BIOGENESIS	GOBP_MEMBRANE_BIOGENESIS	58	0.453241	1.45884	0.042735	0.202991	0.166409	3247	tags=21%, list=12%, signal=18%	NLGN1/CEL/NRXN2/NLGN4Y/PTPRD/CDH2/NLGN4X/CAV1/CLIP3/NLGN2/CAV2/RFTN1
GOBP_BONE_MINERALIZATION	GOBP_BONE_MINERALIZATION	110	0.372454	1.33705	0.0428336	0.203272	0.166639	3788	tags=29%, list=14%, signal=25%	WNT10B/COMP/ROR2/GREM1/ASPN/BMP7/CCL3/BMPR1B/DDR2/OMD/PTN/MGP/CCN1/LTBP3/IBSP/ADGRV1/TGFB3/ANKH/P2RX7/LOX/GJA1/TMEM119/RFLNB/SLC24A3/IFT80/FGR/TWIST1/ALOX5/TFAP2A/COL1A2/ACVR2B/CYP27B1
GOBP_FORMATION_OF_PRIMARY_GERM_LAYER	GOBP_FORMATION_OF_PRIMARY_GERM_LAYER	111	0.380785	1.36876	0.0429206	0.203497	0.166823	5552	tags=36%, list=21%, signal=29%	NOG/COL8A1/SFRP2/FN1/INHBA/LEF1/BMP7/WNT3A/COL7A1/COL5A1/COL5A2/LAMB1/TAL1/ITGB2/MIXL1/SIX2/COL11A1/MMP14/WNT5A/COL4A2/EYA2/GJA1/MMP2/COL12A1/TWSG1/ITGA2/FOXC1/LAMA3/SMAD2/ITGA4/FZD7/MMP9/ITGAV/COL6A1/DKK1/TXNRD1/ITGB5/ITGA5/ITGB4/FGFR2
GOBP_ASTROCYTE_DIFFERENTIATION	GOBP_ASTROCYTE_DIFFERENTIATION	68	0.426656	1.42033	0.0430464	0.203906	0.167158	2887	tags=22%, list=11%, signal=20%	POU3F2/NKX2-2/NOG/DAB1/ROR2/CDK6/ID4/EPHA4/SERPINE2/TAL1/DLL1/LAMC3/VIM/C1QA/SMO
GOBP_SKELETAL_MUSCLE_ADAPTATION	GOBP_SKELETAL_MUSCLE_ADAPTATION	15	0.641462	1.55985	0.0432526	0.204479	0.167628	3239	tags=27%, list=12%, signal=23%	ACTA1/CAMK2B/IGFBP5/TNNC1
GOBP_POSITIVE_REGULATION_OF_ENDOCYTOSIS	GOBP_POSITIVE_REGULATION_OF_ENDOCYTOSIS	89	0.40838	1.41083	0.0432612	0.204479	0.167628	4437	tags=27%, list=17%, signal=23%	NLGN1/NTF3/SFRP4/SNCA/SELE/GREM1/ANGPT1/WNT3A/SERPINE1/RAB31/GATA2/DLL1/CLU/WNT5A/CD14/CLIP3/AXL/MAGI2/CCL19/APOE/ITGA2/ABCA13/DAB2/MIB1
GOBP_CRANIAL_NERVE_MORPHOGENESIS	GOBP_CRANIAL_NERVE_MORPHOGENESIS	22	0.58227	1.55591	0.0434028	0.204479	0.167628	4138	tags=55%, list=16%, signal=46%	SEMA3A/CITED2/NRP1/PLXNA4/GLI3/HOXA3/HOXB2/TBX1/SIX1/TFAP2A/NRP2/MAFB
GOBP_POSITIVE_REGULATION_OF_MESENCHYMAL_CELL_PROLIFERATION	GOBP_POSITIVE_REGULATION_OF_MESENCHYMAL_CELL_PROLIFERATION	22	0.584564	1.56204	0.0434028	0.204479	0.167628	5741	tags=50%, list=22%, signal=39%	PRRX1/SHOX2/IRS2/WNT2/WNT5A/SMO/TBX1/SIX1/FGFR2/CHRD/PDGFA
GOBP_MYOBLAST_DIFFERENTIATION	GOBP_MYOBLAST_DIFFERENTIATION	74	0.426749	1.43456	0.0434057	0.204479	0.167628	5532	tags=30%, list=21%, signal=24%	WNT10B/CDON/GREM1/MEGF10/CXCL9/NRG1/ISL1/RBM24/LGALS1/DLL1/PRICKLE1/JAG1/CCL17/BOC/CXCL10/PLEKHM3/BTG1/RBPJ/SOSTDC1/PLCB1/SOX8/EID2B
GOBP_SMAD_PROTEIN_SIGNAL_TRANSDUCTION	GOBP_SMAD_PROTEIN_SIGNAL_TRANSDUCTION	71	0.424942	1.41682	0.0434057	0.204479	0.167628	4241	tags=30%, list=16%, signal=25%	INHA/BMP5/BMP3/KIAA0319/INHBA/INHBB/CILP/ROR2/BMP7/TGFB2/GDF9/VIM/BMP8A/TGFB3/WWTR1/ITGB6/MAGI2/GDF11/SMAD9/SMAD2/DAB2
GOBP_GLANDULAR_EPITHELIAL_CELL_DIFFERENTIATION	GOBP_GLANDULAR_EPITHELIAL_CELL_DIFFERENTIATION	49	0.469577	1.48557	0.0439189	0.206708	0.169455	2887	tags=29%, list=11%, signal=26%	INSM1/RFX6/BMP5/NKX2-2/CDK6/RARB/TP63/FGF2/DLL1/CDH2/WNT5A/NKX6-1/RFX3/SMO
GOBP_NEGATIVE_REGULATION_OF_CELL_SUBSTRATE_ADHESION	GOBP_NEGATIVE_REGULATION_OF_CELL_SUBSTRATE_ADHESION	56	0.447701	1.44093	0.0439932	0.206869	0.169587	5705	tags=34%, list=21%, signal=27%	SEMA3E/PTPRO/MMP12/SPOCK1/SERPINE1/HOXA7/JAG1/MMP14/FBLN1/MELTF/EFNA5/BCL6/FZD7/AJAP1/THBS1/COL1A1/CX3CL1/CDKN2A/PHLDB2
GOBP_POSITIVE_REGULATION_OF_CELL_DEVELOPMENT	GOBP_POSITIVE_REGULATION_OF_CELL_DEVELOPMENT	264	0.31199	1.26403	0.044164	0.207482	0.17009	5634	tags=29%, list=21%, signal=23%	SOX10/CUX2/PAK3/CAMK2B/NKX2-2/NGF/HAS2/FN1/CLEC7A/SOX11/RND2/PTPRD/NTRK2/DMRTA2/WNT3A/SHOX2/CX3CR1/PLXNA1/ISLR2/NEURL1/BCL2/EPHA4/PLXNC1/NAP1L1/SERPINE2/TP73/NRP1/PTN/VEGFC/PLXNA4/WNT2/GLI3/OBSL1/ROBO1/TENM4/TLR2/LPAR3/NKX6-1/ZNF365/MYADM/RFX3/TNFSF11/DISC1/HAP1/SMO/MAP6/MME/EFNA5/TYROBP/PTPRZ1/SERPINF1/GPR68/SLIT2/BDNF/MAPT/E2F1/TIAM2/PRKDC/ASPM/DAB2/PLXND1/DBN1/CASS4/CHODL/S1PR2/IFNG/DHX36/CX3C…
GOBP_ENDOCARDIAL_CUSHION_FORMATION	GOBP_ENDOCARDIAL_CUSHION_FORMATION	30	0.535227	1.52858	0.0444444	0.208419	0.170858	5695	tags=40%, list=21%, signal=31%	BMP5/NOG/BMP7/TGFB2/ROBO1/TGFB3/HEY2/SNAI2/DCHS1/RBPJ/TGFBR1/HEYL
GOBP_ORGANISM_EMERGENCE_FROM_PROTECTIVE_STRUCTURE	GOBP_ORGANISM_EMERGENCE_FROM_PROTECTIVE_STRUCTURE	26	0.544754	1.50874	0.0444444	0.208419	0.170858	1816	tags=27%, list=7%, signal=25%	PPP4R4/HS3ST6/ST8SIA6/AKAP3/CMTM3/PLPP4/STMN3
GOMF_N_ACYLTRANSFERASE_ACTIVITY	GOMF_N_ACYLTRANSFERASE_ACTIVITY	78	-0.397484	-1.39076	0.0445332	0.208645	0.171044	3501	tags=15%, list=13%, signal=13%	NAGS/SIRT7/ARRB1/NAA11/PLA2G4E/NAT1/PLAAT4/PLAAT3/PLAAT5/NAT8B/NAT2/BAAT
GOMF_CYTOKINE_BINDING	GOMF_CYTOKINE_BINDING	121	0.37032	1.34475	0.0447042	0.208958	0.1713	6209	tags=40%, list=23%, signal=31%	SOST/IL22RA2/NOG/COMP/CRLF1/GREM1/PXDN/IL13RA2/CX3CR1/IL12RB2/IL2RA/GHR/BMPR1B/CCR8/NRP1/WFIKKN1/FGF2/TGFBR3L/PDPN/CCR4/LTBP1/CSF1R/ACKR3/LTBP3/TGFB3/CD4/TNFRSF9/TWSG1/IL27RA/IL2RB/NRROS/NRP2/IL31RA/ITGA4/CCR5/CCR1/ITGAV/SCUBE3/THBS1/SOSTDC1/TGFBR1/KIT/CHRD/IL1R1/OSMR/HMGB1/CD109/CSF3R/ITGB1
GOBP_ENDOCRINE_HORMONE_SECRETION	GOBP_ENDOCRINE_HORMONE_SECRETION	42	0.478431	1.46032	0.0447504	0.208958	0.1713	1818	tags=21%, list=7%, signal=20%	INHA/OPRK1/CGA/GATA3/RETN/INHBA/INHBB/POMC/GDF9
GOBP_VASCULAR_ENDOTHELIAL_GROWTH_FACTOR_SIGNALING_PATHWAY	GOBP_VASCULAR_ENDOTHELIAL_GROWTH_FACTOR_SIGNALING_PATHWAY	42	0.475812	1.45232	0.0447504	0.208958	0.1713	4638	tags=36%, list=17%, signal=30%	CCBE1/SMOC2/PRKD1/PDGFRA/ADAMTS3/NRP1/VEGFC/DLL1/ROBO1/ADGRA2/PIK3CD/PDGFRB/NRP2/FOXC1/DCN
GOBP_NEGATIVE_REGULATION_OF_FATTY_ACID_METABOLIC_PROCESS	GOBP_NEGATIVE_REGULATION_OF_FATTY_ACID_METABOLIC_PROCESS	24	-0.542889	-1.51643	0.0447915	0.208958	0.1713	4379	tags=33%, list=16%, signal=28%	ACACB/ACADVL/SIRT4/MFSD2A/INSIG1/DGAT2/CEACAM1/APOC3
GOBP_POSITIVE_REGULATION_OF_DENDRITIC_SPINE_MORPHOGENESIS	GOBP_POSITIVE_REGULATION_OF_DENDRITIC_SPINE_MORPHOGENESIS	17	0.60992	1.51328	0.0448029	0.208958	0.1713	222	tags=18%, list=1%, signal=18%	CUX2/PAK3/CAMK2B
GOBP_TELOMERE_ORGANIZATION	GOBP_TELOMERE_ORGANIZATION	154	0.351242	1.32231	0.0450886	0.209981	0.172139	11136	tags=53%, list=42%, signal=31%	H4C6/H3C2/H4C5/H3C1/H3C8/H4C4/H3C7/H4C2/H3C12/H4-16/ZNF365/H4C3/H4C12/LTO1/H3C11/PRKDC/RAD51C/NEK2/TERF1/ACD/BRCA2/DHX36/H4C8/RFC1/RECQL4/PCNA/CCNE2/AURKB/DCP2/RPA3/ERCC4/TERF2IP/PIF1/SMC6/RPA1/XRCC5/CCT5/RAD51/TNKS/CCT4/RPA2/HNRNPD/ZNF827/ATM/SMC5/ATR/RIF1/EXO1/MRE11/APEX1/H3C3/HNRNPA1/ATRX/XRCC3/POT1/PINX1/PARP1/TPRKB/H4C11/H3-3B/GNL3L/WRN/HSP90AA1/H3C6/HNRNPA2B1/BLM/TERF2/RAD50/SMARCAL1/YLPM1/…
GOBP_NEGATIVE_REGULATION_OF_DNA_METABOLIC_PROCESS	GOBP_NEGATIVE_REGULATION_OF_DNA_METABOLIC_PROCESS	109	0.383833	1.37744	0.0451038	0.209981	0.172139	10756	tags=55%, list=40%, signal=33%	NPPC/ANKRD1/GATA3/ZNF93/H1-3/FOXP3/H1-5/H1-4/MSH2/BCL6/TWIST1/H1-10/TP53/RADX/H1-2/MSH6/CHEK1/TERF1/ACD/DACH1/ZRANB3/DCP2/THOC1/MAD2L2/SUB1/ERCC4/MAGEF1/POLQ/TERF2IP/BMPR2/PIF1/XRCC5/MEN1/HELB/TNKS/RPS3/ATM/SMCHD1/RIF1/RMI2/HNRNPA1/POT1/PINX1/PARP1/TP53BP1/UBR5/GNL3L/MLH1/HSF1/FANCB/DNAJC2/BLM/TERF2/RAD50/XRCC1/MSH3/ERCC1/PARPBP/HNRNPU/HNRNPC
GOBP_STEM_CELL_DIVISION	GOBP_STEM_CELL_DIVISION	29	0.531146	1.49938	0.0453752	0.211054	0.173018	5605	tags=41%, list=21%, signal=33%	SFRP2/WNT7A/WNT3A/TGFB2/LBH/FUT10/WWTR1/HOXB4/NAP1L2/FZD7/EVI2B/KIT
GOBP_REGULATION_OF_PEPTIDYL_SERINE_PHOSPHORYLATION	GOBP_REGULATION_OF_PEPTIDYL_SERINE_PHOSPHORYLATION	117	0.369988	1.34138	0.0456274	0.212036	0.173823	3937	tags=20%, list=15%, signal=17%	CSF3/HGF/NTF3/NGF/IL11/SFRP2/SNCA/PRKD1/NTRK2/ANGPT1/OSM/WNT3A/BCL2/NOS1/PFN2/AKAP9/CAV1/WNT5A/EGFR/SPTBN4/RICTOR/CREBL2/BDNF
GOBP_POSITIVE_REGULATION_OF_LYASE_ACTIVITY	GOBP_POSITIVE_REGULATION_OF_LYASE_ACTIVITY	17	-0.619525	-1.63803	0.0457135	0.212244	0.173994	1028	tags=41%, list=4%, signal=40%	CACNA1C/GUCA1B/CACNA1D/NOS3/GUCA2A/NOS2/GUCA2B
GOBP_REGULATION_OF_DNA_REPLICATION	GOBP_REGULATION_OF_DNA_REPLICATION	124	0.373495	1.36001	0.0458221	0.21245	0.174163	11040	tags=55%, list=41%, signal=32%	GLI2/GLI1/GINS2/E2F7/CCDC88A/EGFR/GINS3/BCL6/RFC4/GINS1/NUCKS1/TP53/DSCC1/TERF1/POLE3/BRCA2/FBXO5/DACH1/RFC5/USP37/ZRANB3/CDC7/PCNA/GINS4/POLG2/RFC3/CHRAC1/ACTL6A/ORC3/BCAR3/CCNA2/SMC3/RFC2/CDK1/SENP2/METTL4/CDK2/CDT1/RUVBL1/KAT7/ATR/TTF1/OBI1/ESCO2/DBF4B/CIZ1/ATRX/RAD17/TIMELESS/ING5/SLFN11/TSPYL2/ORC5/CHTF8/ENDOG/CDC6/DBF4/BLM/PDS5A/SMARCAL1/MCIDAS/YY1/ID3/DHX9/ATF1/UCHL5/RBBP6/GMNN
GOBP_INTERMEDIATE_FILAMENT_ORGANIZATION	GOBP_INTERMEDIATE_FILAMENT_ORGANIZATION	31	0.528635	1.52128	0.0458404	0.21245	0.174163	3207	tags=35%, list=12%, signal=31%	KRT31/KRT34/TCHH/KRT40/KRT15/KRT27/VIM/KRT32/KLHL24/BFSP1/NEFH
GOBP_POSITIVE_REGULATION_OF_HORMONE_SECRETION	GOBP_POSITIVE_REGULATION_OF_HORMONE_SECRETION	107	0.37361	1.33919	0.0460526	0.212686	0.174356	2899	tags=22%, list=11%, signal=20%	GHRH/UCN3/INHA/RFX6/NNAT/GRP/ADCY8/SOX11/RETN/INHBA/GPR27/INHBB/SPP1/SCT/GPLD1/ISL1/SOX4/IRS2/TACR1/NKX6-1/NLGN2/TM7SF3/TNFSF11/OXCT1
GOBP_NEURON_PROJECTION_EXTENSION_INVOLVED_IN_NEURON_PROJECTION_GUIDANCE	GOBP_NEURON_PROJECTION_EXTENSION_INVOLVED_IN_NEURON_PROJECTION_GUIDANCE	35	0.510398	1.50536	0.0460751	0.212686	0.174356	5206	tags=46%, list=20%, signal=37%	SEMA3D/SEMA3E/WNT3A/SEMA3A/NRP1/PLXNA4/ALCAM/WNT5A/SLIT3/SEMA6C/SEMA5B/NRP2/SLIT2/SEMA3C/SEMA4C/RYK
GOBP_REGULATION_OF_MACROPHAGE_MIGRATION	GOBP_REGULATION_OF_MACROPHAGE_MIGRATION	35	0.513729	1.51519	0.0460751	0.212686	0.174356	5508	tags=49%, list=21%, signal=39%	CD200/EMILIN1/CCL3/CX3CR1/SLAMF8/CSF1R/MMP14/C3AR1/CMKLR1/RARRES2/P2RY12/CD9/CD200R1/THBS1/CX3CL1/MMP28/TREM2
GOBP_NEGATIVE_REGULATION_OF_CELL_ACTIVATION	GOBP_NEGATIVE_REGULATION_OF_CELL_ACTIVATION	193	0.334684	1.29862	0.0461049	0.212686	0.174356	5928	tags=38%, list=22%, signal=30%	ADAMTS18/INHA/SCGB1A1/SFRP1/SOX11/INHBA/CD200/EMILIN1/VSIG4/IL4I1/PLA2G2D/IL13RA2/TNFSF4/CST7/PDGFRA/IL2RA/FCGR2B/LILRB4/SERPINE2/PDCD1LG2/MNDA/CD86/PRNP/RUNX3/XCL1/TNFAIP8L2/FOXP3/GLI3/LOXL3/CD84/LST1/SPI1/CD80/SYT11/AXL/SFTPD/TIGIT/SPN/PAWR/CD9/JAK3/BCL6/TWSG1/FGR/TYROBP/LAPTM5/APOE/HAVCR2/PTPRC/HMGB3/IL31RA/TMEM131L/CBLB/RUNX1/LILRB1/GCLC/MILR1/CNR1/SAMSN1/CD274/FER/CX3CL1/CR1/LILRB2/PRKG1/TSP…
GOBP_REGULATED_EXOCYTOSIS	GOBP_REGULATED_EXOCYTOSIS	201	0.331635	1.29133	0.0461049	0.212686	0.174356	3745	tags=21%, list=14%, signal=19%	ZP4/KLRF2/NLGN1/SNAP25/TPH1/SYN2/CDK5R2/RIMS2/SV2A/PLEK/WNT7A/SNCA/ADCY1/IL13RA2/CCL3/RIMS4/FCGR2B/PFN2/CPLX2/RAB31/KLRC2/GATA2/PRAM1/ITGB2/ITGAM/APBA1/CD84/STXBP1/SPI1/SYT11/PIK3CD/SYNGR1/P2RX7/DOC2A/C12orf4/SYN1/ABCC4/SYT17/FGR/STX1B/HCK/SYT1/SYP
GOBP_NEGATIVE_REGULATION_OF_AXON_EXTENSION_INVOLVED_IN_AXON_GUIDANCE	GOBP_NEGATIVE_REGULATION_OF_AXON_EXTENSION_INVOLVED_IN_AXON_GUIDANCE	26	0.541928	1.50091	0.0461538	0.212686	0.174356	5206	tags=42%, list=20%, signal=34%	SEMA3D/SEMA3E/WNT3A/SEMA3A/NRP1/WNT5A/SEMA6C/SEMA5B/SEMA3C/SEMA4C/RYK
GOBP_POSITIVE_REGULATION_OF_LIPID_STORAGE	GOBP_POSITIVE_REGULATION_OF_LIPID_STORAGE	23	-0.549848	-1.52084	0.0461804	0.212686	0.174356	4687	tags=43%, list=18%, signal=36%	MIR10B/HILPDA/ACACB/FITM2/FITM1/EHD1/ZC3H12A/PLA2G10/CIDEA/APOB
GOMF_DAMAGED_DNA_BINDING	GOMF_DAMAGED_DNA_BINDING	68	0.424669	1.41372	0.0463576	0.213311	0.174869	10834	tags=60%, list=41%, signal=36%	TP63/KDM4D/MSH2/POLI/MSH6/RAD1/UNG/NEIL3/HMGB2/RECQL4/PCNA/RBBP8/RPA3/POLB/ERCC4/HMGB1/POLQ/SMC6/RPA1/XRCC5/BRCA1/ERCC3/RPA2/RPS3/DDB2/APEX1/H2AX/RAD23B/POT1/FANCG/TP53BP1/WRN/BLM/DCLRE1A/ERCC2/XRCC1/MSH3/ERCC1/POLD1/RAD23A/TDG
GOBP_SPLICEOSOMAL_COMPLEX_ASSEMBLY	GOBP_SPLICEOSOMAL_COMPLEX_ASSEMBLY	64	0.429462	1.41994	0.0466667	0.214542	0.175877	10112	tags=48%, list=38%, signal=30%	CELF3/RNVU1-7/LINC01715/RNVU1-15/RNVU1-4/SRSF12/PSIP1/SRPK2/RNU6ATAC/WEE2-AS1/RNVU1-8/CRNKL1/PTBP2/SNRPE/SNRPG/SF3A2/LUC7L3/ISY1/CELF2/SRSF10/SLU7/RNU4ATAC/PRPF6/SCAF11/GEMIN2/LUC7L2/YTHDC1/GCFC2/SRSF1/NCBP1/LUC7L
GOMF_EXTRACELLULAR_MATRIX_STRUCTURAL_CONSTITUENT_CONFERRING_COMPRESSION_RESISTANCE	GOMF_EXTRACELLULAR_MATRIX_STRUCTURAL_CONSTITUENT_CONFERRING_COMPRESSION_RESISTANCE	15	0.638061	1.55158	0.0467128	0.214562	0.175894	5365	tags=67%, list=20%, signal=53%	HAPLN1/ASPN/VCAN/BGN/LUM/PODN/OGN/PRELP/DCN/PRG4
GOBP_MRNA_SPLICE_SITE_SELECTION	GOBP_MRNA_SPLICE_SITE_SELECTION	38	0.505688	1.51331	0.0470313	0.215833	0.176935	8151	tags=47%, list=31%, signal=33%	CELF3/RNVU1-7/LINC01715/RNVU1-15/RNVU1-4/SRSF12/PSIP1/RNU6ATAC/WEE2-AS1/RNVU1-8/PTBP2/SF3A2/LUC7L3/ISY1/CELF2/SRSF10/SLU7/RNU4ATAC
GOBP_REGULATION_OF_WNT_SIGNALING_PATHWAY_PLANAR_CELL_POLARITY_PATHWAY	GOBP_REGULATION_OF_WNT_SIGNALING_PATHWAY_PLANAR_CELL_POLARITY_PATHWAY	16	0.617819	1.52058	0.0473684	0.217186	0.178045	5064	tags=62%, list=19%, signal=51%	SFRP1/SFRP2/ANKRD6/SPEF1/DACT1/RSPO3/MKS1/NKD1/DAB2/DKK1
GOBP_REGULATION_OF_DNA_DEPENDENT_DNA_REPLICATION	GOBP_REGULATION_OF_DNA_DEPENDENT_DNA_REPLICATION	51	0.452994	1.44637	0.0474576	0.217402	0.178222	10294	tags=67%, list=39%, signal=41%	GINS2/E2F7/GINS3/BCL6/RFC4/GINS1/DSCC1/BRCA2/FBXO5/DACH1/RFC5/ZRANB3/CDC7/PCNA/GINS4/POLG2/RFC3/RFC2/SENP2/METTL4/CDK2/CDT1/KAT7/DBF4B/CIZ1/ATRX/TIMELESS/SLFN11/CHTF8/ENDOG/DBF4/BLM/SMARCAL1/MCIDAS
GOBP_REGULATION_OF_STRESS_ACTIVATED_PROTEIN_KINASE_SIGNALING_CASCADE	GOBP_REGULATION_OF_STRESS_ACTIVATED_PROTEIN_KINASE_SIGNALING_CASCADE	191	0.330634	1.28326	0.047619	0.217754	0.17851	4409	tags=20%, list=17%, signal=17%	OPRK1/FGF19/EDAR/SFRP1/WNT16/HGF/SFRP2/SH3RF3/CLEC7A/HAND2/WNT7A/ANKRD6/TRAF1/GREM1/TIRAP/SEMA3A/DACT1/FCGR2B/TGFB2/TNFRSF19/GRIK2/SPHK1/WNT5A/SIRPA/SPI1/FOXM1/EGFR/MDFIC/TNFSF11/IGF1R/EDA2R/CCL19/DUSP19/SCIMP/DUSP15/FAS/CCN2/FZD7/ZNF675
GOBP_SISTER_CHROMATID_SEGREGATION	GOBP_SISTER_CHROMATID_SEGREGATION	191	0.33075	1.28371	0.047619	0.217754	0.17851	12489	tags=63%, list=47%, signal=34%	CDK5RAP2/NCAPD2/DDX12P/ANKRD53/SMC4/CENPF/PTTG1/KNTC1/TRIP13/SPDL1/DDX11/RAD51C/DSCC1/NSL1/NEK2/FBXO5/NDC80/NCAPG/SMC1B/CDCA5/AURKB/KIF14/MAD2L2/SMC2/UBE2C/MAD2L1/KIF22/RAD21/CHMP4A/TTK/CEP55/KIF18A/PDS5B/NUF2/KIF18B/NIPBL/DLGAP5/SMC3/CENPC/PIBF1/NUMA1/BOD1/PHB2/TNKS/CENPK/CHFR/ANAPC15/SGO2/TENT4A/CDT1/BUB1B/ATM/SLF2/SMC5/ESCO2/RMI2/NCAPD3/NAA50/MRE11/ATRX/BAZ1B/CENPE/XRCC3/NCAPH2/ANAPC7/PSRC1/PI…
GOBP_HEART_GROWTH	GOBP_HEART_GROWTH	76	0.415954	1.40698	0.0476974	0.217918	0.178645	5552	tags=38%, list=21%, signal=30%	RGS4/NOG/NDRG4/NKX2-5/TBX5/GLI1/CITED2/HEG1/TGFB2/TP73/FGF2/WNT2/TENM4/DIPK2A/YAP1/HEY2/BASP1/FOXC1/RUNX1/ZFPM2/RBPJ/G6PD/HAMP/VGLL4/PARP2/TGFBR1/FGF20/DUSP9/FGFR2
GOBP_POSITIVE_REGULATION_OF_MAPK_CASCADE	GOBP_POSITIVE_REGULATION_OF_MAPK_CASCADE	430	0.291642	1.23311	0.0477658	0.21802	0.178729	3202	tags=20%, list=12%, signal=18%	DIRAS2/OPRK1/FGF19/EDAR/ALKAL2/WNT16/FGFR1/NPY/IGF2/HGF/NTF3/CCL3L3/IL11/FGF4/BMPER/NDRG4/SH3RF3/ADRA1D/ADRA1B/CLEC7A/NECAB2/CCL13/HAND2/CCL7/WNT7A/FGF1/CHI3L1/ROR2/CCL8/NTRK2/ANKRD6/TRAF1/TIRAP/ANGPT1/OSM/CCL3/SEMA3A/DOK5/PDGFRA/NOX4/GHR/NRG1/FCGR2B/EPHA4/TGFB2/FZD10/CCL11/ADORA1/IGFBP4/PDGFC/TP73/NRP1/FGF2/ALKAL1/TNFRSF19/CDH2/CCL4/XCL1/CSF1R/SPHK1/ROBO1/LPAR1/LILRA5/ACKR3/LPAR3/WNT5A/PDE6G/SPI…
GOBP_NEGATIVE_REGULATION_OF_INTERLEUKIN_1_BETA_PRODUCTION	GOBP_NEGATIVE_REGULATION_OF_INTERLEUKIN_1_BETA_PRODUCTION	32	-0.508614	-1.48461	0.0478044	0.21802	0.178729	2357	tags=19%, list=9%, signal=17%	SERPINB1/ZC3H12A/CARD18/NLRP7/GHRL/APOA1
GOBP_NEGATIVE_REGULATION_OF_ACTIN_FILAMENT_BUNDLE_ASSEMBLY	GOBP_NEGATIVE_REGULATION_OF_ACTIN_FILAMENT_BUNDLE_ASSEMBLY	30	0.528783	1.51018	0.0478632	0.218095	0.178791	1983	tags=13%, list=7%, signal=12%	TMEFF2/CGNL1/STMN1/ARHGAP28
GOBP_ESTABLISHMENT_OF_EPITHELIAL_CELL_APICAL_BASAL_POLARITY	GOBP_ESTABLISHMENT_OF_EPITHELIAL_CELL_APICAL_BASAL_POLARITY	19	0.592515	1.52241	0.0481283	0.218916	0.179463	6085	tags=37%, list=23%, signal=28%	LAMA1/TCF15/WNT5A/PTK7/MSN/TTC8/RAP2A
GOBP_MIDDLE_EAR_MORPHOGENESIS	GOBP_MIDDLE_EAR_MORPHOGENESIS	19	0.594263	1.5269	0.0481283	0.218916	0.179463	3243	tags=42%, list=12%, signal=37%	NKX3-2/NOG/PRRX1/EDNRA/GSC/SIX2/TBX1/SIX1
GOBP_INTRACILIARY_TRANSPORT	GOBP_INTRACILIARY_TRANSPORT	38	0.5054	1.51245	0.0485733	0.220745	0.180962	11983	tags=82%, list=45%, signal=45%	TUB/LCA5/DYNC2H1/WDR19/IFT81/ARL3/WDR35/IFT74/TTC26/IFT52/CEP131/TTC30B/TTC21B/SSX2IP/IFT140/SSNA1/IFT122/DYNC2I2/RABL2B/PCM1/TTC30A/IFT88/LCA5L/IFT57/IFT43/IFT46/IFT27/MAK/IFT172/TRAF3IP1/BBS12
GOBP_MALE_MEIOTIC_NUCLEAR_DIVISION	GOBP_MALE_MEIOTIC_NUCLEAR_DIVISION	37	0.501722	1.48497	0.0486957	0.221101	0.181254	7883	tags=51%, list=30%, signal=36%	TEX11/MAEL/SYCP2/CCNA1/MYBL1/TDRD12/MEIOB/CYP26B1/TRIP13/DMC1/RAD51C/BRCA2/KIF18A/FOXJ2/ATM/FIGNL1/AGO4/TDRKH/BRDT
GOBP_ENDOTHELIAL_CELL_CHEMOTAXIS	GOBP_ENDOTHELIAL_CELL_CHEMOTAXIS	28	0.531717	1.49131	0.0487805	0.221101	0.181254	1736	tags=25%, list=7%, signal=23%	FGFR1/FGF4/SMOC2/FGF1/PRKD1/NRP1/FGF2
GOBP_REGULATION_OF_CELL_FATE_COMMITMENT	GOBP_REGULATION_OF_CELL_FATE_COMMITMENT	21	0.575096	1.52607	0.0487805	0.221101	0.181254	5064	tags=48%, list=19%, signal=39%	SFRP2/WNT3A/FGF2/LOXL3/WNT5A/AR/FZD7/LMO4/SOSTDC1/DKK1
GOBP_POSITIVE_REGULATION_OF_DENDRITE_MORPHOGENESIS	GOBP_POSITIVE_REGULATION_OF_DENDRITE_MORPHOGENESIS	31	0.519839	1.49597	0.049236	0.222969	0.182786	2263	tags=19%, list=9%, signal=18%	CUX2/PAK3/CAMK2B/PTPRD/EPHA4/OBSL1
GOBP_RESPONSE_TO_ANTIBIOTIC	GOBP_RESPONSE_TO_ANTIBIOTIC	46	-0.453355	-1.45461	0.0494047	0.223537	0.183251	2753	tags=17%, list=10%, signal=16%	GJB2/SLC9A1/PLA2G4A/MDM2/HYAL1/PLA2G4F/AOC1/CYP1A1
GOBP_COLUMNAR_CUBOIDAL_EPITHELIAL_CELL_DIFFERENTIATION	GOBP_COLUMNAR_CUBOIDAL_EPITHELIAL_CELL_DIFFERENTIATION	84	0.399378	1.36724	0.049505	0.223794	0.183462	2887	tags=24%, list=11%, signal=21%	INSM1/RFX6/BMP5/NKX2-2/NKX3-2/NPY/SOX11/CDK6/RARB/SERPINE1/TP63/FGF2/SOX4/DLL1/CDH2/WNT5A/NKX6-1/YAP1/RFX3/SMO
