# Supplementary material for: Construction and validation of a novel and superior protein risk model for prognosis prediction in esophageal cancer
Source: Front Genet. 2022 Nov 15;13:1055202. doi: 10.3389/fgene.2022.1055202 (PMC9705836; doi:10.3389/fgene.2022.1055202)
Supplement: Supplementary file 8 [file Table8.XLSX]

## Sheet: Sheet1
cell	pvalue	sig
B cells naive	0.0996787
B cells memory	0.926588
Plasma cells	0.0293602	*
T cells CD8	0.260336
T cells CD4 naive	0.267633
T cells CD4 memory resting	0.590888
T cells CD4 memory activated	0.656813
T cells follicular helper	0.150845
T cells regulatory (Tregs)	0.924224
T cells gamma delta	0.267633
NK cells resting	0.109859
NK cells activated	0.00772412	**
Monocytes	0.235117
Macrophages M0	0.804678
Macrophages M1	0.0597161
Macrophages M2	0.0357513	*
Dendritic cells resting	0.0361974	*
Dendritic cells activated	0.901593
Mast cells resting	0.091887
Mast cells activated	0.090911
Eosinophils	0.514602
Neutrophils	0.220449
